# Supplementary material for: Selective Proteomic Analysis of Antibiotic-Tolerant Cellular Subpopulations in Pseudomonas aeruginosa Biofilms
Source: mBio. 2017 Oct 24;8(5):e01593-17. doi: 10.1128/mBio.01593-17 (PMC5654934; doi:10.1128/mBio.01593-17)
Supplement: TABLE S1 [file mbo005173553st1.xlsx]

## Sheet: Sheet1
				PrpoS vs. Ptrc Abundance
PA14 Locus ID	PA01 Locus ID	Gene Name	Protein Description	Median log2(Ratio)	Adjusted p-value
PA14_15720	PA3764	mltF	transglycosylase	5.49516	0.00163699
PA14_09050	PA4243	secY	preprotein translocase subunit SecY	2.86568	0.0226131
PA14_05890	PA0452		stomatin-like protein	2.8186	0.00233751
PA14_51830	PA0962	dps	DNA-binding stress protein	2.49405	0.0130622
PA14_00480	PA0039		hypothetical protein	2.32138	0.0116405
PA14_47120	PA1324		hypothetical protein	2.27466	0.00778667
PA14_21820	PA3262		peptidyl-prolyl cis-trans isomerase, FkbP-type	2.24988	0.0293234
PA14_67460	PA5108		lipoprotein	2.23604	0.0325192
PA14_35320	PA2263		2-hydroxyacid dehydrogenase	2.13221	0.0364072
PA14_04300	PA0329		hypothetical protein	1.84937	0.0408469
PA14_31190			hypothetical protein	1.83968	0.0373935
PA14_69370	PA5253	algP	alginate regulatory protein AlgP	1.81466	0.0169685
PA14_40860	PA1830		hypothetical protein	1.69913	0.0493583
PA14_64100	PA4847	accB	acetyl-CoA carboxylase biotin carboxyl carrier protein subunit	1.45186	0.0426048
PA14_37710	PA2071	fusA2	elongation factor G	1.32277	0.0477189
