# Supplementary material for: Selective Proteomic Analysis of Antibiotic-Tolerant Cellular Subpopulations in Pseudomonas aeruginosa Biofilms
Source: mBio. 2017 Oct 24;8(5):e01593-17. doi: 10.1128/mBio.01593-17 (PMC5654934; doi:10.1128/mBio.01593-17)
Supplement: TABLE S2 [file mbo005173553st2.xlsx]

## Sheet: Sheet1
				PrpoS vs. Ptrc Abundance
PA14 Locus ID	PA01 Locus ID	Gene Name	Protein Description	Median log2(Ratio)	Adjusted p-value
PA14_08930	PA4255	rpmC	50S ribosomal protein L29	-4.46894	0.000710065
PA14_42010	PA1742	pauD2	amidotransferase	-3.36667	0.00293316
PA14_68700	PA5200	ompR	osmolarity response regulator	-2.92531	0.00856584
PA14_62400	PA4715		aminotransferase	-2.77691	0.00830771
PA14_18740	PA3525	argG	argininosuccinate synthase	-2.50597	0.0115918
PA14_14660	PA3819		hypothetical protein	-2.32333	0.0203257
PA14_52580	PA0904	lysC	aspartate kinase	-2.27557	0.0266025
PA14_50450	PA1080	flgE	flagellar hook protein FlgE	-2.2201	0.0466315
		nll-mc	NLL-MetRS:mCherry	-2.17855	0.00960654
PA14_03880	PA0298	spuB	glutamine synthetase	-2.08417	0.0236402
PA14_11270	PA4067	oprG	outer membrane protein OprG precursor	-2.04046	0.0276665
PA14_70480	PA5339		hypothetical protein	-1.95825	0.0332505
PA14_67350	PA5100	hutU	urocanate hydratase	-1.84857	0.0115326
PA14_05960	PA0456		cold-shock protein	-1.84446	0.0165678
PA14_62860	PA4751	ftsH	cell division protein FtsH	-1.84112	0.0191883
PA14_64200	PA4854	purH	bifunctional phosphoribosylaminoimidazolecarboxamide formyltransferase/IMP cyclohydrolase	-1.81247	0.0402003
PA14_65170	PA4934	rpsR	30S ribosomal protein S18	-1.80941	0.048116
PA14_12010	PA4007	proA	gamma-glutamyl phosphate reductase	-1.76494	0.0440035
PA14_40630	PA1847	nfuA	hypothetical protein	-1.76153	0.018673
PA14_62160	PA4696	ilvI	acetolactate synthase 3 catalytic subunit	-1.76077	0.0123767
PA14_69190	PA5239	rho	transcription termination factor Rho	-1.60551	0.0348009
PA14_08720	PA4274	rplK	50S ribosomal protein L11	-1.44306	0.0434226
PA14_07680	PA0588		hypothetical protein	-1.35675	0.0483709
PA14_67560	PA5117	typA	TypA	-1.34922	0.0382506
