# Supplementary material for: Selective Proteomic Analysis of Antibiotic-Tolerant Cellular Subpopulations in Pseudomonas aeruginosa Biofilms
Source: mBio. 2017 Oct 24;8(5):e01593-17. doi: 10.1128/mBio.01593-17 (PMC5654934; doi:10.1128/mBio.01593-17)
Supplement: DATA SET S1 [file mbo005173553sd1.xlsx]

## Sheet: sheet1
								Ptrc Protein Abundance (LFQ)		PrpoS Protein Abundance (LFQ)		PrpoS vs. Ptrc Abundance
Uniprot ID	NCBI GI Number	RefSeq Accession	PA14 Locus ID	PA01 Locus ID	Gene Name	Protein Description	Pseudocap Annotations	Replicate 1	Replicate 2	Replicate 1	Replicate 2	Median log2(Ratio)	Adjusted p-value
A0A0H2Z5W5	116048662	YP_792538.1	PA14_54620	PA0747		aldehyde dehydrogenase	Putative enzymes	1069800	817480	0	792330	-0.239125	0.744547
A0A0H2Z5X4	116048684	YP_792516.1	PA14_54350	PA0768	lepB	signal peptidase I	Protein secretion/export apparatus ; Translation, post-translational modification, degradation ; Protein secretion/export apparatus	329470	186390	0	204690	-0.275795	0.724767
A0A0H2Z5Y3	116048695	YP_792505.1	PA14_54210	PA0779		ATP-dependent protease	Putative enzymes ; Adaptation, Protection ; Putative enzymes	85654000	120320000	103750000	136760000	0.230644	0.685127
A0A0H2Z5Z3	116048710	YP_792490.1	PA14_54000	PA0792	prpD	2-methylcitrate dehydratase	Carbon compound catabolism ; Carbon compound catabolism	0	117030	0	557270	2.2515	0.0503915
A0A0H2Z5Z6	116048715	YP_792485.1	PA14_53920	PA0797		transcriptional regulator	Transcriptional regulators ; Transcriptional regulators	79732	283270	0	0
A0A0H2Z616	116048761	YP_792439.1	PA14_53420	PA0838		glutathione peroxidase	Putative enzymes	390490	602230	0	279680	-0.794023	0.31435
A0A0H2Z633	116048789	YP_792411.1	PA14_53070	PA0865	hpd	4-hydroxyphenylpyruvate dioxygenase	Amino acid biosynthesis and metabolism ; Amino acid biosynthesis and metabolism	65272000	69794000	13505000	65163000	-1.18601	0.184149
A0A0H2Z637	116048794	YP_792406.1	PA14_53010	PA0870	phhC	aromatic amino acid aminotransferase	Amino acid biosynthesis and metabolism ; Amino acid biosynthesis and metabolism	399510	1009600	0	574720	-0.144113	0.869038
A0A0H2Z678	116048828	YP_792372.1	PA14_52580	PA0904	lysC	aspartate kinase	Amino acid biosynthesis and metabolism ; Amino acid biosynthesis and metabolism	2009400	4005200	0	585910	-2.27557	0.0266025
A0A0H2Z6B9	116048887	YP_792312.1	PA14_51830	PA0962		DNA-binding stress protein	Adaptation, Protection ; Adaptation, Protection	0	311720	2086100	1478300	2.49405	0.0130622
A0A0H2Z6C4	116048897	YP_792302.1	PA14_51720	PA0972	tolB	translocation protein TolB	Transport of small molecules ; Transport of small molecules	0	143610	0	0
A0A0H2Z6G9	116048939	YP_792260.1	PA14_51260	PA1011		hypothetical protein	Hypothetical, unclassified, unknown ; Hypothetical, unclassified, unknown	215260	185050	0	302700	0.600891	0.418386
A0A0H2Z6K8	116048660	YP_792540.1	PA14_54640	PA0745		enoyl-CoA hydratase	Putative enzymes	177680	272890	0	0
A0A0H2Z6M3	116048960	YP_792238.1	PA14_50980	PA1032	pac	penicillin amidase	Antibiotic resistance and susceptibility ; Carbon compound catabolism ; Putative enzymes ; Antibiotic resistance and susceptibility	1267000	1178200	1241200	1763400	0.276047	0.622826
A0A0H2Z6N1	116048698	YP_792502.1	PA14_54170	PA0782	putA	bifunctional proline dehydrogenase/pyrroline-5-carboxylate dehydrogenase	Amino acid biosynthesis and metabolism ; Amino acid biosynthesis and metabolism	1437300	2792500	2393200	1288400	-0.190198	0.770645
A0A0H2Z6N3	116048976	YP_792222.1	PA14_50810	PA1048		hypothetical protein	Membrane proteins ; Membrane proteins ; Transport of small molecules	71481	124900	0	270330	1.51652	0.088886
A0A0H2Z6N8	116048982	YP_792216.1	PA14_50740	PA1053		hypothetical protein	Hypothetical, unclassified, unknown ; Membrane proteins	696330	1300100	357070	3759200	0.284119	0.800451
A0A0H2Z6P5	116048713	YP_792487.1	PA14_53950	PA0795	prpC	methylcitrate synthase	Carbon compound catabolism ; Central intermediary metabolism ; Carbon compound catabolism	8392100	14398000	5013100	13755000	-0.404621	0.572787
A0A0H2Z6R7	116048659	YP_792541.1	PA14_54660	PA0744		enoyl-CoA hydratase/isomerase	Putative enzymes	469240	655100	306260	464650	-0.55557	0.353179
A0A0H2Z6T6	116049030	YP_792168.1	PA14_50140	PA1101	fliF	flagellar MS-ring protein	Motility & Attachment ; Cell wall / LPS / capsule ; Motility & Attachment	3351500	2799400	0	2369300	-0.370501	0.61222
A0A0H2Z6U2	116048638	YP_792562.1	PA14_54890			hypothetical protein	Hypothetical, unclassified, unknown	0	534320	0	0
A0A0H2Z6V5	116049050	YP_792148.1	PA14_49900	PA1119		hypothetical protein	Membrane proteins ; Membrane proteins ; Cell wall / LPS / capsule	0	234590	0	93317	-1.32993	0.18864
A0A0H2Z6V6	116048776	YP_792424.1	PA14_53230	PA0853		oxidoreductase	Putative enzymes	407090	403940	0	0
A0A0H2Z6V9	116048658	YP_792542.1	PA14_54670	PA0743		3-hydroxyisobutyrate dehydrogenase	Carbon compound catabolism	1383900	2510800	1051900	1352800	-0.64397	0.301005
A0A0H2Z700	116048679	YP_792521.1	PA14_54420	PA0763	mucA	anti-sigma factor MucA	Secreted Factors (toxins, enzymes, alginate) ; Transcriptional regulators ; Cell wall / LPS / capsule	757600	735660	0	2356200	1.65815	0.0531505
A0A0H2Z748	116048861	YP_792338.1	PA14_52130	PA0938		hypothetical protein	Hypothetical, unclassified, unknown	1602400	459810	0	1085900	0.339219	0.731283
A0A0H2Z755	116048611	YP_792590.1	PA14_55200	PA0704		amidase	Putative enzymes	479660	353020	393820	579510	0.215304	0.708415
A0A0H2Z759	116049201	YP_791996.1	PA14_48060	PA1249	aprA	alkaline metalloproteinase	Secreted Factors (toxins, enzymes, alginate)	1079600	982520	0	1405200	0.448248	0.539268
A0A0H2Z762	116048621	YP_792579.1	PA14_55080			hypothetical protein	Hypothetical, unclassified, unknown	515920	200690	0	0
A0A0H2Z763	116049206	YP_791991.1	PA14_48000	PA1254		dihydrodipicolinate synthetase	Amino acid biosynthesis and metabolism	145310	384950	0	570160	1.26946	0.187515
A0A0H2Z769	116048780	YP_792420.1	PA14_53190	PA0857	bolA	morphogene protein BolA	Cell division ; Cell division	36404	0	0	53339	0.551094	0.555074
A0A0H2Z770	116048895	YP_792304.1	PA14_51740	PA0970	tolR	TolR protein	Transport of small molecules ; Transport of small molecules	899980	1194200	0	1415000	0.448797	0.546465
A0A0H2Z779	116048779	YP_792421.1	PA14_53200	PA0856		hypothetical protein	Hypothetical, unclassified, unknown ; Hypothetical, unclassified, unknown	204670	124140	0	131580	-0.276694	0.719124
A0A0H2Z785	116048797	YP_792403.1	PA14_52980	PA0873	phhR	transcriptional regulator PhhR	Transcriptional regulators ; Transcriptional regulators	746740	0	1779300	1572600	1.16355	0.143465
A0A0H2Z792	116049239	YP_791958.1	PA14_47550	PA1287		glutathione peroxidase	Adaptation, Protection ; Putative enzymes	181660	0	230580	0	0.344027	0.709292
A0A0H2Z795	116048661	YP_792539.1	PA14_54630	PA0746		acyl-CoA dehydrogenase	Putative enzymes ; Putative enzymes	175610	131290	0	208460	0.457205	0.539713
A0A0H2Z7A1	116048812	YP_792388.1	PA14_52790	PA0888	aotJ	arginine/ornithine binding protein AotJ	Transport of small molecules	2739300	418130	2010200	0	0.909424	0.474016
A0A0H2Z7A9	116048811	YP_792389.1	PA14_52800	PA0887	acsA	acetyl-CoA synthetase	Central intermediary metabolism	44183000	35117000	19639000	23483000	-0.875161	0.143532
A0A0H2Z7B0	116048677	YP_792523.1	PA14_54450	PA0761	nadB	L-aspartate oxidase	Biosynthesis of cofactors, prosthetic groups and carriers ; Amino acid biosynthesis and metabolism ; Biosynthesis of cofactors, prosthetic groups and carriers	0	1201400	0	0
A0A0H2Z7B2	116048682	YP_792518.1	PA14_54390	PA0766	mucD	serine protease MucD	Secreted Factors (toxins, enzymes, alginate) ; Putative enzymes ; Cell wall / LPS / capsule	14171000	16390000	8415600	19512000	-0.250129	0.696752
A0A0H2Z7B3	116048816	YP_792384.1	PA14_52750	PA0892	aotP	arginine/ornithine transport protein AotP	Transport of small molecules ; Transport of small molecules	585160	818480	0	0
A0A0H2Z7B5	116048821	YP_792379.1	PA14_52690	PA0897	aruG	arginine/ornithine succinyltransferase AII subunit	Amino acid biosynthesis and metabolism ; Amino acid biosynthesis and metabolism	516440	250900	0	396760	0.14041	0.863351
A0A0H2Z7C1	116048822	YP_792378.1	PA14_52670	PA0898	astD	succinylglutamic semialdehyde dehydrogenase	Amino acid biosynthesis and metabolism ; Amino acid biosynthesis and metabolism	0	1305100	0	1315600	0.0115606	0.989926
A0A0H2Z7C3	116048704	YP_792496.1	PA14_54080	PA0788		hypothetical protein	Hypothetical, unclassified, unknown ; Hypothetical, unclassified, unknown	179590	427410	207420	0	-0.417609	0.628883
A0A0H2Z7C8	116048842	YP_792357.1	PA14_52370	PA0919		hypothetical protein	Hypothetical, unclassified, unknown ; Hypothetical, unclassified, unknown	449310	205880	0	567580	0.900066	0.302197
A0A0H2Z7C9	116048714	YP_792486.1	PA14_53940	PA0796	prpB	2-methylisocitrate lyase	Carbon compound catabolism ; Fatty acid and phospholipid metabolism ; Central intermediary metabolism ; Carbon compound catabolism	218380	356900	0	234750	-0.250055	0.744382
A0A0H2Z7D5	116049279	YP_791918.1	PA14_47090	PA1327		protease	Putative enzymes	2324900	1269600	2599100	1493800	0.197728	0.754871
A0A0H2Z7E1	116048859	YP_792340.1	PA14_52150	PA0936	lpxO2	lipopolysaccharide biosynthetic protein LpxO2	Cell wall / LPS / capsule ; Putative enzymes ; Cell wall / LPS / capsule	302050	203910	0	0
A0A0H2Z7E2	116049289	YP_791908.1	PA14_46970	PA1337	ansB	glutaminase-asparaginase	Amino acid biosynthesis and metabolism	2774800	2387900	0	7985500	1.63332	0.0569026
A0A0H2Z7E7	116049294	YP_791903.1	PA14_46910	PA1342		ABC transporter substrate-binding protein	Transport of small molecules	39595000	3182400	31960000	6176600	0.323823	0.808024
A0A0H2Z7G1	116048969	YP_792229.1	PA14_50880	PA1041		hypothetical protein	Membrane proteins	337140	700730	902380	0	0.892632	0.298903
A0A0H2Z7G7	116048883	YP_792316.1	PA14_51880	PA0958	oprD	basic amino acid, basic peptide and imipenem outer membrane porin OprD precursor	Transport of small molecules	10329000	12556000	16229000	15823000	0.49276	0.378348
A0A0H2Z7H2	116049319	YP_791878.1	PA14_46620			pyridine nucleotide-disulfide oxidoreductase	Putative enzymes	0	444940	0	0
A0A0H2Z7H8	116048777	YP_792423.1	PA14_53220	PA0854	fumC2	fumarate hydratase	Carbon compound catabolism ; Energy metabolism ; Carbon compound catabolism	0	639430	0	364300	-0.811659	0.394889
A0A0H2Z7I2	116049329	YP_791868.1	PA14_46520			hypothetical protein	Hypothetical, unclassified, unknown	557980	390260	0	474270	0.0233841	0.974835
A0A0H2Z7K9	116049027	YP_792171.1	PA14_50200	PA1098	fleS	two-component sensor	Two-component regulatory systems ; Two-component regulatory systems	99886	150760	0	0
A0A0H2Z7L6	116048819	YP_792381.1	PA14_52720	PA0895	argD	bifunctional N-succinyldiaminopimelate-aminotransferase/acetylornithine transaminase	Amino acid biosynthesis and metabolism ; Amino acid biosynthesis and metabolism	4739700	20641000	4521300	10162000	-0.545193	0.534871
A0A0H2Z7L7	116048936	YP_792263.1	PA14_51290	PA1008	bcp	bacterioferritin comigratory protein	Adaptation, Protection ; Adaptation, Protection	333370	768390	841870	794320	0.692177	0.295979
A0A0H2Z7N9	116049386	YP_791811.1	PA14_45830	PA1441		hypothetical protein	Motility & Attachment ; Hypothetical, unclassified, unknown ; Motility & Attachment	167280	0	0	0
A0A0H2Z7P1	116048851	YP_792348.1	PA14_52260	PA0928		sensor/response regulator hybrid	Two-component regulatory systems ; Two-component regulatory systems	1648200	2050400	2719100	1796600	0.265801	0.643282
A0A0H2Z7P3	116048857	YP_792342.1	PA14_52180	PA0934	relA	GTP pyrophosphokinase	Adaptation, Protection ; Adaptation, Protection	3283000	1624100	4677400	1360200	0.127435	0.871385
A0A0H2Z7P6	116049401	YP_791796.1	PA14_45620	PA1456	cheY	two-component response regulator CheY	Two-component regulatory systems ; Transcriptional regulators ; Two-component regulatory systems	1265200	1436700	758000	2240300	-0.0490813	0.943688
A0A0H2Z7P7	116048867	YP_792332.1	PA14_52060	PA0943		hypothetical protein	Hypothetical, unclassified, unknown ; Hypothetical, unclassified, unknown ; Protein secretion/export apparatus	988780	748710	0	0
A0A0H2Z7P8	116049407	YP_791790.1	PA14_45520	PA1462		plasmid partitioning protein	Cell division ; Cell division	351930	787050	0	0
A0A0H2Z7R1	116048896	YP_792303.1	PA14_51730	PA0971	tolA	TolA protein	Transport of small molecules ; Membrane proteins ; Transport of small molecules	639650	1235300	419640	1071300	-0.406815	0.570843
A0A0H2Z7R5	116049084	YP_792114.1	PA14_49510		pyoS3I	immunity protein S3I structureal gene	Secreted Factors (toxins, enzymes, alginate)	2703100	5608800	4581600	3052600	-0.0582085	0.926886
A0A0H2Z7S5	116049438	YP_791759.1	PA14_45100	PA1494		hypothetical protein	Transport of small molecules ; Hypothetical, unclassified, unknown ; Transcriptional regulators	1240100	8221500	1225200	10391000	0.160211	0.899878
A0A0H2Z7T0	116049003	YP_792195.1	PA14_50520	PA1074	braC	branched-chain amino acid transport protein BraC	Transport of small molecules ; Transport of small molecules	17439000	5559600	20230000	4809000	0.00246742	0.997851
A0A0H2Z7T8	116049015	YP_792183.1	PA14_50360	PA1086	flgK	flagellar hook-associated protein FlgK	Motility & Attachment ; Cell wall / LPS / capsule ; Motility & Attachment	2301000	2423900	0	1850500	-0.35188	0.627018
A0A0H2Z7V1	116048938	YP_792261.1	PA14_51270	PA1010	dapA	dihydrodipicolinate synthase	Amino acid biosynthesis and metabolism ; Hypothetical, unclassified, unknown ; Amino acid biosynthesis and metabolism	5726500	3772400	2672600	5224900	-0.314744	0.617688
A0A0H2Z7V2	116049031	YP_792167.1	PA14_50130	PA1102	fliG	flagellar motor switch protein G	Motility & Attachment ; Cell wall / LPS / capsule ; Motility & Attachment	1276900	1303000	0	940300	-0.456048	0.531525
A0A0H2Z7W1	116049009	YP_792189.1	PA14_50450	PA1080	flgE	flagellar hook protein FlgE	Motility & Attachment ; Cell wall / LPS / capsule ; Motility & Attachment	3458400	1179000	0	433390	-2.2201	0.0466315
A0A0H2Z7W7	116049046	YP_792152.1	PA14_49940	PA1115		hypothetical protein	Hypothetical, unclassified, unknown ; Membrane proteins	577920	187790	614370	0	0.899113	0.356683
A0A0H2Z7X1	116049021	YP_792177.1	PA14_50290	PA1092	fliC	flagellin type B	Motility & Attachment ; Motility & Attachment	2746600	2570500	0	3365600	0.341016	0.637633
A0A0H2Z7X4	116049026	YP_792172.1	PA14_50220	PA1097	fleQ	transcriptional regulator FleQ	Transcriptional regulators ; Motility & Attachment ; Transcriptional regulators	3492600	5006000	2555700	4394300	-0.319304	0.597206
A0A0H2Z7Y3	116049077	YP_792121.1	PA14_49590	PA1145		transcriptional regulator	Transcriptional regulators ; Transcriptional regulators	344340	0	0	0
A0A0H2Z7Z1	116049087	YP_792111.1	PA14_49470	PA1155	nrdB	ribonucleotide-diphosphate reductase subunit beta	Nucleotide biosynthesis and metabolism ; Nucleotide biosynthesis and metabolism	0	136310	0	0
A0A0H2Z7Z8	116049098	YP_792100.1	PA14_49330	PA1166		hypothetical protein	Hypothetical, unclassified, unknown ; Hypothetical, unclassified, unknown	450650	0	0	0
A0A0H2Z808	116049505	YP_791691.1	PA14_44290	PA1562	acnA	aconitate hydratase	Energy metabolism	81078000	90379000	147130000	112120000	0.585347	0.306697
A0A0H2Z810	116049199	YP_791998.1	PA14_48100	PA1247	aprE	alkaline protease secretion protein AprE	Secreted Factors (toxins, enzymes, alginate)	0	782780	0	177520	-2.14063	0.058706
A0A0H2Z823	116049528	YP_791668.1	PA14_44030	PA1583	sdhA	succinate dehydrogenase flavoprotein subunit	Energy metabolism ; Energy metabolism	702900	938750	1187700	746380	0.212974	0.715149
A0A0H2Z828	116049534	YP_791662.1	PA14_43940	PA1589	sucD	succinyl-CoA synthetase subunit alpha	Energy metabolism ; Energy metabolism	71223000	100710000	61506000	91607000	-0.174147	0.763848
A0A0H2Z834	116049023	YP_792175.1	PA14_50270	PA1094	fliD	flagellar capping protein FliD	Motility & Attachment	16940000	21447000	9149100	21754000	-0.434114	0.51003
A0A0H2Z852	116049083	YP_792115.1	PA14_49520		pyoS3A	pyocin killing protein	Secreted Factors (toxins, enzymes, alginate)	9801600	4240900	8229700	3272400	-0.313099	0.672701
A0A0H2Z855	116049088	YP_792110.1	PA14_49460	PA1156	nrdA	ribonucleotide-diphosphate reductase subunit alpha	Nucleotide biosynthesis and metabolism ; Nucleotide biosynthesis and metabolism	23995000	15718000	29441000	12154000	-0.0379468	0.954656
A0A0H2Z863	116049110	YP_792088.1	PA14_49200	PA1178	oprH	PhoP/Q and low Mg2+ inducible outer membrane prote	Membrane proteins ; Membrane proteins ; Adaptation, Protection ; Transport of small molecules	1641900	2279700	465540	1826800	-1.06896	0.20002
A0A0H2Z8A6	116049327	YP_791870.1	PA14_46540			hypothetical protein	Hypothetical, unclassified, unknown	227810	579030	0	128880	-1.49471	0.126124
A0A0H2Z8C5	116049124	YP_792074.1	PA14_49030			hypothetical protein	Related to phage, transposon, or plasmid	1193100	1390800	1259300	1361000	0.0233296	0.965621
A0A0H2Z8D4	116049212	YP_791985.1	PA14_47920	PA1260		ABC transporter substrate-binding protein	Transport of small molecules	0	310120	0	0
A0A0H2Z8F1	116049394	YP_791803.1	PA14_45720	PA1449	flhB	flagellar biosynthesis protein FlhB	Motility & Attachment ; Chemotaxis ; Adaptation, Protection ; Motility & Attachment	504260	258050	0	901940	1.32212	0.137346
A0A0H2Z8F8	116049240	YP_791957.1	PA14_47540	PA1288		outer membrane protein	Membrane proteins	298740	944670	0	528800	-0.00662826	0.994417
A0A0H2Z8J6	116049195	YP_792003.1	PA14_48170	PA1242		hypothetical protein	Hypothetical, unclassified, unknown ; Hypothetical, unclassified, unknown ; Translation, post-translational modification, degradation ; Motility & Attachment	5832700	2493400	1089800	0	-1.80708	0.0694479
A0A0H2Z8J7	116049290	YP_791907.1	PA14_46960	PA1338	ggt	gamma-glutamyltranspeptidase	Central intermediary metabolism	205580	103360	0	88232	-0.724315	0.385502
A0A0H2Z8L1	116049446	YP_791751.1	PA14_45000	PA1502	gcl	glyoxylate carboligase	Central intermediary metabolism ; Central intermediary metabolism	1976400	4437700	0	1922100	-0.62366	0.467698
A0A0H2Z8L8	116049717	YP_791478.1	PA14_41710	PA1767		hypothetical protein	Membrane proteins ; Membrane proteins	2597300	147800	1274500	743020	0.651337	0.618503
A0A0H2Z8M6	116049276	YP_791921.1	PA14_47120	PA1324		hypothetical protein	Hypothetical, unclassified, unknown ; Hypothetical, unclassified, unknown	272110	462880	1242100	2374300	2.27466	0.00778667
A0A0H2Z8N2	116049735	YP_791458.1	PA14_41470	PA1787	acnB	bifunctional aconitate hydratase 2/2-methylisocitrate dehydratase	Energy metabolism ; Energy metabolism	66176000	105170000	80117000	58226000	-0.288594	0.623811
A0A0H2Z8N6	116049741	YP_791452.1	PA14_41390	PA1793	ppiB	peptidyl-prolyl cis-trans isomerase B	Translation, post-translational modification, degradation ; Translation, post-translational modification, degradation ; Chaperones & heat shock proteins	2095400	642420	543820	1406800	-0.407598	0.620304
A0A0H2Z8P3	116049291	YP_791906.1	PA14_46950	PA1339		ABC transporter ATP-binding protein	Transport of small molecules	624480	2385000	531030	416460	-1.3758	0.106812
A0A0H2Z8P4	116049482	YP_791715.1	PA14_44560	PA1538		flavin-containing monooxygenase	Putative enzymes	0	254540	0	461580	0.858688	0.370253
A0A0H2Z8P8	116049296	YP_791901.1	PA14_46890	PA1344		short-chain dehydrogenase	Putative enzymes	144240	778780	0	0
A0A0H2Z8Q9	116049306	YP_791891.1	PA14_46770	PA1354		hypothetical protein	Hypothetical, unclassified, unknown ; Hypothetical, unclassified, unknown	42566	0	0	101380	1.252	0.211367
A0A0H2Z8R0	116049779	YP_791414.1	PA14_40880	PA1829		hypothetical protein	Antibiotic resistance and susceptibility ; Putative enzymes ; Putative enzymes	405240	411860	0	582200	0.51105	0.485141
A0A0H2Z8S1	116049795	YP_791398.1	PA14_40670	PA1843	metH	B12-dependent methionine synthase	Amino acid biosynthesis and metabolism ; Amino acid biosynthesis and metabolism	587720	1637100	1483000	0	0.596347	0.517597
A0A0H2Z8S3	116049377	YP_791820.1	PA14_45940	PA1432	lasI	autoinducer synthesis protein LasI	Adaptation, Protection ; Adaptation, Protection	902850	1498900	0	0
A0A0H2Z8S5	116049488	YP_791709.1	PA14_44490	PA1544	anr	transcriptional regulator Anr	Transcriptional regulators ; Transcriptional regulators	0	376670	0	0
A0A0H2Z8T6	116049498	YP_791699.1	PA14_44380	PA1553		cbb3-type cytochrome c oxidase subunit II	Energy metabolism ; Energy metabolism ; Central intermediary metabolism	1717100	3417500	1215300	2633800	-0.437229	0.527087
A0A0H2Z8U8	116049403	YP_791794.1	PA14_45590	PA1458		two-component sensor	Two-component regulatory systems	5274700	5496600	12833000	8153800	0.925815	0.135431
A0A0H2Z8W8	116049531	YP_791665.1	PA14_44000	PA1586	sucB	dihydrolipoamide succinyltransferase	Energy metabolism ; Energy metabolism	51800000	63471000	28374000	63853000	-0.429863	0.505368
A0A0H2Z8Y7	116049444	YP_791753.1	PA14_45020	PA1500		oxidoreductase	Putative enzymes	1184600	1497000	0	1084400	-0.29634	0.685717
A0A0H2Z901	116049375	YP_791822.1	PA14_45960	PA1430	lasR	transcriptional regulator LasR	Transcriptional regulators	1011000	896860	0	0
A0A0H2Z904	116049461	YP_791736.1	PA14_44830	PA1517		hypothetical protein	Carbon compound catabolism ; Hypothetical, unclassified, unknown	794630	659720	0	887540	0.293744	0.686661
A0A0H2Z905	116049398	YP_791799.1	PA14_45660	PA1453	flhF	flagellar biosynthesis regulator FlhF	Motility & Attachment ; Chemotaxis ; Adaptation, Protection ; Motility & Attachment	712530	1157900	0	469190	-0.953022	0.240928
A0A0H2Z926	116049400	YP_791797.1	PA14_45630	PA1455	fliA	flagellar biosynthesis sigma factor	Transcriptional regulators ; Transcriptional regulators	232800	248500	0	0
A0A0H2Z927	116049599	YP_791596.1	PA14_43130	PA1654		aminotransferase	Transport of small molecules	948850	3008300	808520	441500	-1.49968	0.0783026
A0A0H2Z939	116049936	YP_791255.1	PA14_38840	PA1984		NAD+ dependent acetaldehyde dehydrogenase	Energy metabolism	1243200	0	0	0
A0A0H2Z953	116049437	YP_791760.1	PA14_45110	PA1493	cysP	sulfate-binding protein of ABC transporter	Transport of small molecules ; Transport of small molecules	425770	0	0	177550	-1.26185	0.208355
A0A0H2Z954	116049496	YP_791701.1	PA14_44400	PA1552		cytochrome c oxidase, cbb3-type subunit III	Energy metabolism	2321000	2108800	2020500	2166000	-0.0807116	0.881047
A0A0H2Z960	116049501	YP_791696.1	PA14_44350	PA1556		cbb3-type cytochrome c oxidase subunit II	Energy metabolism ; Energy metabolism ; Central intermediary metabolism	0	528110	0	0
A0A0H2Z974	116049457	YP_791740.1	PA14_44880	PA1513		hypothetical protein	Membrane proteins ; Membrane proteins	205550	0	0	0
A0A0H2Z975	116049467	YP_791730.1	PA14_44740	PA1523	xdhB	xanthine dehydrogenase	Nucleotide biosynthesis and metabolism	289330	146800	790150	200790	0.950623	0.268397
A0A0H2Z976	116049524	YP_791672.1	PA14_44080	PA1579		hypothetical protein	Hypothetical, unclassified, unknown ; Hypothetical, unclassified, unknown	3125600	0	1907100	0	-0.712753	0.450969
A0A0H2Z979	116049529	YP_791667.1	PA14_44020	PA1584	sdhB	succinate dehydrogenase iron-sulfur subunit	Energy metabolism ; Energy metabolism	289990	122620	0	0
A0A0H2Z990	116049476	YP_791721.1	PA14_44630	PA1532	dnaX	DNA polymerase III subunits gamma and tau	DNA replication, recombination, modification and repair ; DNA replication, recombination, modification and repair	403300	0	0	429210	0.0898303	0.921888
A0A0H2Z9A2	116050019	YP_791167.1	PA14_37710	PA2071	fusA2	elongation factor G	Translation, post-translational modification, degradation	15230000	9655000	28459000	32331000	1.32277	0.0477189
A0A0H2Z9A9	116049586	YP_791609.1	PA14_43280	PA1642	selD	selenophosphate synthetase	Translation, post-translational modification, degradation ; Translation, post-translational modification, degradation	379800	475250	0	433440	0.028869	0.968279
A0A0H2Z9C6	116049525	YP_791671.1	PA14_44070	PA1580	gltA	type II citrate synthase	Energy metabolism ; Energy metabolism	10208000	10966000	13841000	10984000	0.220807	0.687562
A0A0H2Z9D0	116049530	YP_791666.1	PA14_44010	PA1585	sucA	2-oxoglutarate dehydrogenase E1	Energy metabolism ; Amino acid biosynthesis and metabolism ; Energy metabolism	23137000	18242000	30354000	12613000	-0.0703338	0.913959
A0A0H2Z9D1	116049704	YP_791491.1	PA14_41870	PA1754	cysB	transcriptional regulator CysB	Transcriptional regulators ; Transcriptional regulators	1625200	2880700	2080400	4812100	0.548245	0.428492
A0A0H2Z9D9	116049541	YP_791655.1	PA14_43850	PA1596	htpG	heat shock protein 90	Chaperones & heat shock proteins ; Chaperones & heat shock proteins	322100000	338060000	86806000	222880000	-1.24633	0.0914016
A0A0H2Z9F5	116049532	YP_791664.1	PA14_43970	PA1587	lpdG	dihydrolipoamide dehydrogenase	Energy metabolism ; Amino acid biosynthesis and metabolism ; Energy metabolism	88052000	89309000	81575000	87717000	-0.0680889	0.899276
A0A0H2Z9H8	116049754	YP_791439.1	PA14_41210	PA1804	hupB	DNA-binding protein HU	DNA replication, recombination, modification and repair ; DNA replication, recombination, modification and repair	9576600	18729000	4074000	19988000	-0.569604	0.524189
A0A0H2Z9I1	116049593	YP_791602.1	PA14_43190	PA1648		oxidoreductase	Putative enzymes ; Putative enzymes	518620	467890	0	448000	-0.136925	0.84899
A0A0H2Z9J2	116049687	YP_791508.1	PA14_42080	PA1737		3-hydroxyacyl-CoA dehydrogenase	Fatty acid and phospholipid metabolism ; Putative enzymes	5188800	2401900	7096800	3169700	0.425969	0.548942
A0A0H2Z9J3	116049771	YP_791422.1	PA14_40980	PA1821		enoyl-CoA hydratase	Fatty acid and phospholipid metabolism ; Putative enzymes	731800	1912900	0	674550	-0.810644	0.376242
A0A0H2Z9J4	116050096	YP_791090.1	PA14_36710	PA2153	glgB	glycogen branching protein	Energy metabolism ; Energy metabolism	266550	0	493130	0	0.887562	0.355765
A0A0H2Z9J7	116049692	YP_791503.1	PA14_42010	PA1742		amidotransferase	Transport of small molecules	587020	527010	0	53922	-3.36667	0.00293316
A0A0H2Z9K2	116049782	YP_791411.1	PA14_40840	PA1832		periplasmic protease	Putative enzymes ; Putative enzymes	0	143480	0	0
A0A0H2Z9L3	116050111	YP_791074.1	PA14_36530	PA2169		hypothetical protein	Hypothetical, unclassified, unknown ; Hypothetical, unclassified, unknown	100180	0	262790	0	1.39132	0.172436
A0A0H2Z9L7	116049600	YP_791595.1	PA14_43110	PA1655		glutathione S-transferase	Central intermediary metabolism ; Putative enzymes	274120	301580	0	392010	0.447216	0.540197
A0A0H2Z9M5	116049726	YP_791468.1	PA14_41570	PA1777	oprF	major porin and structural outer membrane porin OprF precursor	Membrane proteins ; Membrane proteins ; Transport of small molecules	54560000	75848000	39609000	83985000	-0.157497	0.803357
A0A0H2Z9N2	116050132	YP_791051.1	PA14_36270	PA2199		dehydrogenase	Fatty acid and phospholipid metabolism ; Putative enzymes	0	127560	0	0
A0A0H2Z9Q6	116049762	YP_791431.1	PA14_41090	PA1812	mltD	membrane-bound lytic murein transglycosylase D	Cell wall / LPS / capsule ; Amino acid biosynthesis and metabolism ; Cell wall / LPS / capsule	549320	432500	0	415780	-0.229353	0.753572
A0A0H2Z9S0	116049780	YP_791413.1	PA14_40860	PA1830		hypothetical protein	Transport of small molecules ; Hypothetical, unclassified, unknown	0	120640	408810	375350	1.69913	0.0493583
A0A0H2Z9S4	116049698	YP_791497.1	PA14_41950	PA1748		enoyl-CoA hydratase	Fatty acid and phospholipid metabolism ; Putative enzymes	161580	35729	0	0
A0A0H2Z9U9	116049695	YP_791500.1	PA14_41980	PA1745		hypothetical protein	Hypothetical, unclassified, unknown ; Hypothetical, unclassified, unknown	112300	120770	0	277910	1.25481	0.118815
A0A0H2Z9V4	116049700	YP_791495.1	PA14_41920	PA1750	aroF-1	phospho-2-dehydro-3-deoxyheptonate aldolase	Amino acid biosynthesis and metabolism ; Amino acid biosynthesis and metabolism	1944400	2880700	0	1790700	-0.402349	0.594708
A0A0H2Z9V8	116049737	YP_791456.1	PA14_41440	PA1789		hypothetical protein	Adaptation, Protection	1547800	5184100	1979400	3210400	-0.168248	0.823233
A0A0H2Z9W7	116049753	YP_791440.1	PA14_41220	PA1803	lon	Lon protease	Translation, post-translational modification, degradation ; Adaptation, Protection ; Translation, post-translational modification, degradation	325970000	431470000	332930000	182180000	-0.606708	0.330156
A0A0H2Z9Y3	116050243	YP_790940.1	PA14_34880	PA2299		GntR family transcriptional regulator	Transcriptional regulators	72203	0	0	0
A0A0H2ZA00	116049755	YP_791438.1	PA14_41190	PA1805	ppiD	peptidyl-prolyl cis-trans isomerase D	Chaperones & heat shock proteins ; Translation, post-translational modification, degradation ; Chaperones & heat shock proteins	20064000	17527000	6974600	15855000	-0.834534	0.215037
A0A0H2ZA05	116049760	YP_791433.1	PA14_41130	PA1810	nppA2	ABC transporter substrate-binding protein NppA2 NppA2; ABC transporter substrate-binding protein	Transport of small molecules	189580	139100	165930	196030	0.15136	0.785768
A0A0H2ZA16	116049813	YP_791380.1	PA14_40430	PA1860		hypothetical protein	Transport of small molecules ; Putative enzymes	251880	93605	0	281200	0.8729	0.34794
A0A0H2ZA18	116049778	YP_791415.1	PA14_40890	PA1828		short chain dehydrogenase	Putative enzymes ; Putative enzymes	502620	1029700	0	0
A0A0H2ZA23	116049783	YP_791410.1	PA14_40830	PA1833		oxidoreductase	Energy metabolism ; Putative enzymes	696360	1377200	347720	1420900	-0.47842	0.568942
A0A0H2ZA28	116049788	YP_791405.1	PA14_40770	PA1838	cysI	sulfite reductase	Central intermediary metabolism	0	1154600	0	0
A0A0H2ZA29	116049934	YP_791257.1	PA14_38860	PA1982	exaA	quinoprotein alcohol dehydrogenase	Carbon compound catabolism ; Carbon compound catabolism	731540	0	0	0
A0A0H2ZA35	116049834	YP_791359.1	PA14_40200	PA1880		oxidoreductase	Putative enzymes	3742300	1922000	2813200	985960	-0.68736	0.365146
A0A0H2ZA54	116049959	YP_791231.1	PA14_38530	PA2008	fahA	fumarylacetoacetase	Carbon compound catabolism ; Carbon compound catabolism	3307500	5884200	673700	2490600	-1.76796	0.053765
A0A0H2ZA56	116050319	YP_790864.1	PA14_33900	PA2378		aldehyde dehydrogenase	Putative enzymes	460650	0	841700	0	0.869635	0.364703
A0A0H2ZA70	116049975	YP_791214.1	PA14_38330	PA2025	gor	glutathione reductase	Biosynthesis of cofactors, prosthetic groups and carriers ; Amino acid biosynthesis and metabolism ; Biosynthesis of cofactors, prosthetic groups and carriers	2019200	2566500	0	0
A0A0H2ZA75	116050340	YP_790843.1	PA14_33650	PA2399	pvdD	pyoverdine synthetase D	Adaptation, Protection	1499800	372180	688550	3266700	1.00531	0.332903
A0A0H2ZA83	116049952	YP_791238.1	PA14_38630	PA2001	atoB	acetyl-CoA acetyltransferase	Fatty acid and phospholipid metabolism	488570	908800	0	400580	-0.734174	0.370609
A0A0H2ZA85	116050350	YP_790833.1	PA14_33530	PA2410		hypothetical protein	Motility & Attachment ; Hypothetical, unclassified, unknown	0	78006	0	0
A0A0H2ZA90	116049990	YP_791199.1	PA14_38140	PA2040		glutamine synthetase	Amino acid biosynthesis and metabolism	386870	369920	0	447030	0.240841	0.737955
A0A0H2ZA94	116049963	YP_791227.1	PA14_38480	PA2012	gnyA	alpha subunit of geranoyl-CoA carboxylase, GnyA	Carbon compound catabolism	264280000	129790000	199100000	46047000	-0.951787	0.283956
A0A0H2ZA98	116050371	YP_790812.1	PA14_33280	PA2424	pvdL	peptide synthase	Adaptation, Protection	7130300	1337300	2655200	672960	-1.20794	0.262669
A0A0H2ZAA4	116049973	YP_791216.1	PA14_38350	PA2023	galU	UTP-glucose-1-phosphate uridylyltransferase	Central intermediary metabolism ; Central intermediary metabolism	0	280070	0	0
A0A0H2ZAA9	116049978	YP_791211.1	PA14_38300	PA2028		transcriptional regulator	Transcriptional regulators	0	53866	0	63098	0.228219	0.803833
A0A0H2ZAB0	116049884	YP_791307.1	PA14_39560	PA1930		chemotaxis transducer	Chemotaxis ; Adaptation, Protection ; Chemotaxis	5002300	4728800	1019000	5592300	-1.02673	0.262958
A0A0H2ZAB4	116049983	YP_791206.1	PA14_38220	PA2033		hypothetical protein	Transport of small molecules	2901600	8593600	0	11541000	1.20864	0.222704
A0A0H2ZAD4	116049948	YP_791242.1	PA14_38690	PA1997		acetoacetyl-CoA synthetase	Fatty acid and phospholipid metabolism ; Putative enzymes	813330	784460	0	0
A0A0H2ZAG9	116049966	YP_791224.1	PA14_38440	PA2015	gnyD	citronelloyl-CoA dehydrogenase, GnyD	Fatty acid and phospholipid metabolism ; Carbon compound catabolism	0	218520	0	0
A0A0H2ZAK2	116050497	YP_790684.1	PA14_31530	PA2553		acyl-CoA thiolase	Fatty acid and phospholipid metabolism ; Putative enzymes	587600	308780	0	0
A0A0H2ZAK4	116050048	YP_791138.1	PA14_37340	PA2108		thiamine pyrophosphate protein	Central intermediary metabolism ; Putative enzymes	95268	125130	0	0
A0A0H2ZAM9	116050112	YP_791073.1	PA14_36520	PA2171		hypothetical protein	Hypothetical, unclassified, unknown ; Hypothetical, unclassified, unknown	186070	0	0	0
A0A0H2ZAN6	116050543	YP_790638.1	PA14_30990			hypothetical protein	Hypothetical, unclassified, unknown	0	84275	0	0
A0A0H2ZAP2	116050074	YP_791112.1	PA14_36980	PA2134		hypothetical protein	Membrane proteins	134130	0	0	0
A0A0H2ZAR0	116050163	YP_791020.1	PA14_35890			diaminobutyrate--2-oxoglutarate aminotransferase	Putative enzymes	225810	147350	0	196800	0.109552	0.884262
A0A0H2ZAR5	116050169	YP_791014.1	PA14_35820		tnpS	cointegrate resolution protein S	Related to phage, transposon, or plasmid	278010	367890	0	423080	0.403725	0.586154
A0A0H2ZAR7	116050108	YP_791077.1	PA14_36560	PA2166		hypothetical protein	Hypothetical, unclassified, unknown	0	44717	0	0
A0A0H2ZAT0	116050558	YP_790623.1	PA14_30830	PA2572		two-component response regulator	Two-component regulatory systems	694140	1236600	0	500440	-0.88857	0.280855
A0A0H2ZAT8	116050095	YP_791091.1	PA14_36730	PA2152		trehalose synthase	Carbon compound catabolism ; Putative enzymes	323810	239390	280590	0	0.0112084	0.987818
A0A0H2ZAU0	116050194	YP_790989.1	PA14_35530	PA2247	bkdA1	2-oxoisovalerate dehydrogenase subunit alpha	Amino acid biosynthesis and metabolism	9526100	17893000	5042400	10594000	-0.836962	0.234368
A0A0H2ZAV6	116050130	YP_791053.1	PA14_36290	PA2197		hypothetical protein	Energy metabolism ; Putative enzymes	0	227210	0	510890	1.16899	0.238458
A0A0H2ZAW8	116050607	YP_790574.1	PA14_30230	PA2620	clpA	ATP-dependent Clp protease, ATP-binding subunit ClpA	Translation, post-translational modification, degradation ; Translation, post-translational modification, degradation	228770000	271380000	259210000	136470000	-0.405754	0.506306
A0A0H2ZAX2	161486759	YP_791019.2	PA14_35880			gamma-aminobutyraldehyde dehydrogenase	Putative enzymes	215780	212520	0	0
A0A0H2ZAX4	116050616	YP_790565.1	PA14_30110	PA2629	purB	adenylosuccinate lyase	Nucleotide biosynthesis and metabolism ; Amino acid biosynthesis and metabolism ; Nucleotide biosynthesis and metabolism	1222000	818200	658870	450080	-0.876725	0.162832
A0A0H2ZAX7	116050170	YP_791013.1	PA14_35810			hypothetical protein	Hypothetical, unclassified, unknown	771890	1733800	0	922950	-0.325878	0.699403
A0A0H2ZAX9	116050621	YP_790560.1	PA14_30050	PA2634		isocitrate lyase	Energy metabolism ; Putative enzymes	14331000	17208000	13773000	14291000	-0.162635	0.764938
A0A0H2ZAY4	116050629	YP_790552.1	PA14_29940	PA2642	nuoG	NADH dehydrogenase subunit G	Energy metabolism ; Energy metabolism	2617900	3057000	3788900	3618100	0.388242	0.48128
A0A0H2ZAZ1	116050244	YP_790939.1	PA14_34870	PA2300	chiC	chitinase	Carbon compound catabolism	1949800	2676100	0	3859800	0.756797	0.325456
A0A0H2ZAZ5	116050171	YP_791012.1	PA14_35800			hypothetical protein	Hypothetical, unclassified, unknown	332470	214590	0	220070	-0.279441	0.712524
A0A0H2ZB02	116050195	YP_790988.1	PA14_35520	PA2248	bkdA2	2-oxoisovalerate dehydrogenase subunit beta	Amino acid biosynthesis and metabolism ; Amino acid biosynthesis and metabolism	4820500	3282100	0	3331700	-0.255642	0.732921
A0A0H2ZB06	116050166	YP_791017.1	PA14_35850			hypothetical protein	Hypothetical, unclassified, unknown	33547	0	0	97593	1.54059	0.138591
A0A0H2ZB18	116050210	YP_790973.1	PA14_35320	PA2263		2-hydroxyacid dehydrogenase	Energy metabolism	808830	1721900	0	5173600	2.13221	0.0364072
A0A0H2ZB32	116050197	YP_790986.1	PA14_35490	PA2250	lpdV	dihydrolipoamide dehydrogenase	Energy metabolism ; Amino acid biosynthesis and metabolism ; Energy metabolism	2695400	4734300	910350	8748500	-0.340061	0.754796
A0A0H2ZB44	116050692	YP_790488.1	PA14_29130	PA2707		ATPase	Putative enzymes ; Hypothetical, unclassified, unknown	3537700	1856500	485930	3439800	-0.987126	0.336652
A0A0H2ZB52	116050702	YP_790478.1	PA14_29020	PA2717	cpo	chloroperoxidase	Central intermediary metabolism	3803100	3441100	0	2524400	-0.519082	0.479764
A0A0H2ZB56	116050245	YP_790938.1	PA14_34850	PA2301		tRNA synthase	Translation, post-translational modification, degradation ; Hypothetical, unclassified, unknown	199020	491080	0	205930	-0.602282	0.495853
A0A0H2ZB70	116050237	YP_790946.1	PA14_34970	PA2290	gcd	glucose dehydrogenase	Carbon compound catabolism	15113000	1769200	27829000	3985500	1.02623	0.436226
A0A0H2ZB72	116050325	YP_790858.1	PA14_33830	PA2384		hypothetical protein	Hypothetical, unclassified, unknown ; Hypothetical, unclassified, unknown	219470	89995	0	137880	-0.027557	0.974501
A0A0H2ZB79	116050727	YP_790452.1	PA14_28730	PA2737		transcriptional regulator	Transcriptional regulators ; Hypothetical, unclassified, unknown	0	0	0	97300
A0A0H2ZB88	116050341	YP_790842.1	PA14_33630	PA2400	pvdJ	protein PvdJ	Adaptation, Protection	3556700	1393700	4594500	0	1.04518	0.260688
A0A0H2ZBB7	116050306	YP_790877.1	PA14_34050	PA2366	hsiC3	HsiC3 hypothetical protein	Hypothetical, unclassified, unknown ; Hypothetical, unclassified, unknown	436830	236460	504620	0	0.650863	0.422977
A0A0H2ZBD6	116050326	YP_790857.1	PA14_33820	PA2385	pvdQ	penicillin acylase-related protein	Antibiotic resistance and susceptibility ; Adaptation, Protection	1815800	2047300	1561100	1459300	-0.353244	0.519509
A0A0H2ZBE0	116050307	YP_790876.1	PA14_34030	PA2367	hcp3	Hcp3 hypothetical protein	Hypothetical, unclassified, unknown	56527	39235	0	0
A0A0H2ZBE8	116050337	YP_790846.1	PA14_33700	PA2396	pvdF	pyoverdine synthetase F	Adaptation, Protection ; Secreted Factors (toxins, enzymes, alginate) ; Adaptation, Protection	292610	205580	0	0
A0A0H2ZBF3	116050342	YP_790841.1	PA14_33610	PA2402		peptide synthase	Putative enzymes	2767500	977360	5352800	0	1.70252	0.0998321
A0A0H2ZBF7	116050327	YP_790856.1	PA14_33810	PA2386	pvdA	L-ornithine N5-oxygenase	Biosynthesis of cofactors, prosthetic groups and carriers	2143400	1168600	0	0
A0A0H2ZBG3	116050334	YP_790849.1	PA14_33730	PA2393		dipeptidase	Central intermediary metabolism ; Central intermediary metabolism	5125000	4193800	3572400	5244800	-0.0990143	0.860953
A0A0H2ZBG6	116050338	YP_790845.1	PA14_33690	PA2397	pvdE	pyoverdine biosynthesis protein PvdE	Adaptation, Protection ; Membrane proteins ; Adaptation, Protection ; Transport of small molecules	617000	51132	637150	77238	0.320723	0.822201
A0A0H2ZBG8	116050339	YP_790844.1	PA14_33680	PA2398	fpvA	ferripyoverdine receptor	Transport of small molecules	5341400	1954100	4824900	2164500	0.000405308	0.999567
A0A0H2ZBH3	116050344	YP_790839.1	PA14_33590	PA2404		hypothetical protein	Hypothetical, unclassified, unknown ; Membrane proteins	0	33400	0	0
A0A0H2ZBI1	116050353	YP_790830.1	PA14_33500	PA2413	pvdH	diaminobutyrate--2-oxoglutarate aminotransferase	Transport of small molecules ; Adaptation, Protection ; Hypothetical, unclassified, unknown	164230	120630	0	0
A0A0H2ZBI3	116050354	YP_790829.1	PA14_33480	PA2414	sndH	L-sorbosone dehydrogenase	Carbon compound catabolism	642330	531910	0	605050	0.0498059	0.945088
A0A0H2ZBK9	116050390	YP_790793.1	PA14_33040	PA2442	gcvT2	glycine cleavage system protein T2	Amino acid biosynthesis and metabolism ; Central intermediary metabolism ; Amino acid biosynthesis and metabolism	0	903400	0	608020	-0.571246	0.541271
A0A0H2ZBL3	116050395	YP_790787.1	PA14_32950	PA2448		hypothetical protein	Hypothetical, unclassified, unknown	278450	157290	0	375410	0.843044	0.303063
A0A0H2ZBP4	116050498	YP_790683.1	PA14_31510	PA2554		short-chain dehydrogenase	Biosynthesis of cofactors, prosthetic groups and carriers	178130	441290	0	165430	-0.761108	0.395782
A0A0H2ZBQ3	116050435	YP_790746.1	PA14_32420	PA2491		oxidoreductase	Energy metabolism ; Putative enzymes ; Transcriptional regulators	0	627490	0	225080	-1.47915	0.151626
A0A0H2ZBS5	116050954	YP_790221.1	PA14_25860	PA2952	etfB	electron transfer flavoprotein subunit beta	Energy metabolism	16949000	24008000	19288000	34240000	0.349335	0.566347
A0A0H2ZBT9	116050970	YP_790205.1	PA14_25650	PA2968	fabD	malonyl-CoA-ACP transacylase	Fatty acid and phospholipid metabolism ; Fatty acid and phospholipid metabolism	0	135200	0	0
A0A0H2ZBU8	116050494	YP_790687.1	PA14_31580	PA2550		acyl-CoA dehydrogenase	Fatty acid and phospholipid metabolism ; Putative enzymes	301720	429780	0	430030	0.256033	0.731015
A0A0H2ZBU9	116050476	YP_790705.1	PA14_31810	PA2532	tpx	thiol peroxidase	Adaptation, Protection ; Adaptation, Protection	1435900	1220700	1315900	2223200	0.369512	0.530965
A0A0H2ZBV7	116050504	YP_790677.1	PA14_31440	PA2559		hypothetical protein	Hypothetical, unclassified, unknown ; Hypothetical, unclassified, unknown	130350	191850	0	188450	0.252997	0.735659
A0A0H2ZBV8	116051006	YP_790168.1	PA14_25210	PA3004		5'-methylthioadenosine phosphorylase	Nucleotide biosynthesis and metabolism ; Nucleotide biosynthesis and metabolism	0	88200	0	0
A0A0H2ZBW1	116051012	YP_790161.1	PA14_25110	PA3011	topA	DNA topoisomerase I	DNA replication, recombination, modification and repair ; DNA replication, recombination, modification and repair	16374000	17338000	25674000	15180000	0.228568	0.694125
A0A0H2ZBX1	116050559	YP_790622.1	PA14_30820	PA2573		methyl-accepting chemotaxis transducer	Chemotaxis	496620	90521	0	97743	-1.11717	0.356099
A0A0H2ZBY5	116051041	YP_790132.1	PA14_24770	PA3040		hypothetical protein	Hypothetical, unclassified, unknown ; Hypothetical, unclassified, unknown	343210	331960	0	333160	-0.0188353	0.979014
A0A0H2ZBZ9	116050526	YP_790655.1	PA14_31190			hypothetical protein	Hypothetical, unclassified, unknown	219110	0	772860	795830	1.83968	0.0373935
A0A0H2ZC07	116050609	YP_790572.1	PA14_30200	PA2622	cspD	cold-shock protein CspD	Transcriptional regulators ; Transcriptional regulators ; Adaptation, Protection	850290	469790	0	385220	-0.714303	0.379349
A0A0H2ZC13	116050541	YP_790640.1	PA14_31010	PA2520		cation efflux system protein	Protein secretion/export apparatus	18491000	15393000	0	31695000	0.909706	0.238113
A0A0H2ZC16	116050638	YP_790543.1	PA14_29820	PA2651		hypothetical protein	Transport of small molecules ; Hypothetical, unclassified, unknown	149340	0	0	0
A0A0H2ZC29	116050557	YP_790624.1	PA14_30840	PA2571		signal transduction histidine kinase	Two-component regulatory systems ; Two-component regulatory systems	721820	542250	0	987260	0.658131	0.38538
A0A0H2ZC47	116050561	YP_790620.1	PA14_30800	PA2575		hypothetical protein	Energy metabolism ; Hypothetical, unclassified, unknown	247250	529320	0	260280	-0.474991	0.570538
A0A0H2ZC55	116050573	YP_790608.1	PA14_30650	PA2586	gacA	response regulator GacA	Transcriptional regulators ; Transcriptional regulators	331990	581530	0	1208000	1.45905	0.0989891
A0A0H2ZC62	116051104	YP_790065.1	PA14_23920	PA3108	purF	amidophosphoribosyltransferase	Amino acid biosynthesis and metabolism ; Amino acid biosynthesis and metabolism ; Nucleotide biosynthesis and metabolism	854620	932490	0	388890	-1.19882	0.13307
A0A0H2ZC63	116050611	YP_790570.1	PA14_30180	PA2624	idh	monomeric isocitrate dehydrogenase	Energy metabolism ; Energy metabolism	11256000	5734900	16761000	7853600	0.514	0.456498
A0A0H2ZC68	116051111	YP_790058.1	PA14_23830	PA3115	fimV	pilus assembly protein	Motility & Attachment ; Membrane proteins ; Motility & Attachment	5720800	12082000	5821000	11336000	-0.0334488	0.960325
A0A0H2ZC76	116050628	YP_790553.1	PA14_29970	PA2641	nuoF	NADH dehydrogenase I subunit F	Energy metabolism ; Energy metabolism	945270	460600	905100	828160	0.391873	0.528013
A0A0H2ZC79	116050602	YP_790579.1	PA14_30290	PA2615	ftsK	cell division protein FtsK	Cell division ; Cell division ; Antibiotic resistance and susceptibility	1107400	689920	1071900	0	0.294332	0.70044
A0A0H2ZC86	116051134	YP_790035.1	PA14_23510	PA3138	uvrB	excinuclease ABC subunit B	DNA replication, recombination, modification and repair ; DNA replication, recombination, modification and repair	5250700	5024000	3730800	4491700	-0.3273	0.551642
A0A0H2ZC87	116050641	YP_790540.1	PA14_29760	PA2654		chemotaxis transducer	Chemotaxis	549070	278140	0	324870	-0.266538	0.741561
A0A0H2ZC98	116050654	YP_790527.1	PA14_29590	PA2667		transcriptional regulator	Transcriptional regulators	1728800	719290	0	1990100	0.835633	0.349561
A0A0H2ZCA0	116051149	YP_790020.1	PA14_23350		orfA	hypothetical protein	Cell wall / LPS / capsule	100130	0	0	0
A0A0H2ZCA6	116051157	YP_790012.1	PA14_23260	PA3168	gyrA	DNA gyrase subunit A	DNA replication, recombination, modification and repair ; DNA replication, recombination, modification and repair	10527000	16264000	5995200	5633300	-1.17092	0.0696999
A0A0H2ZCB3	116050669	YP_790511.1	PA14_29410	PA2683		serine/threonine dehydratase	Amino acid biosynthesis and metabolism	572540	2823600	0	2335400	0.877178	0.445407
A0A0H2ZCB4	116051170	YP_789999.1	PA14_23090	PA3181		keto-hydroxyglutarate-aldolase/keto-deoxy- phosphogluconate aldolase	Carbon compound catabolism ; Central intermediary metabolism ; Carbon compound catabolism	2494000	1344900	0	3758900	1.03733	0.22059
A0A0H2ZCC5	116050684	YP_790496.1	PA14_29230	PA2699		hypothetical protein	Putative enzymes	209910	427090	0	454480	0.602061	0.469091
A0A0H2ZCD7	116050694	YP_790486.1	PA14_29110	PA2709	cysK	cysteine synthase A	Amino acid biosynthesis and metabolism ; Amino acid biosynthesis and metabolism	11308000	13754000	6696300	11674000	-0.49623	0.410536
A0A0H2ZCE4	116050690	YP_790490.1	PA14_29160	PA2705		hypothetical protein	Hypothetical, unclassified, unknown ; Hypothetical, unclassified, unknown	790280	2029900	0	854390	-0.567956	0.525453
A0A0H2ZCE5	116050800	YP_790379.1	PA14_27920	PA2800		hypothetical protein	Fatty acid and phospholipid metabolism ; Hypothetical, unclassified, unknown ; Antibiotic resistance and susceptibility	281020	259490	535870	0	0.988707	0.2015
A0A0H2ZCG1	116050816	YP_790362.1	PA14_27710	PA2817		hypothetical protein	Hypothetical, unclassified, unknown ; Hypothetical, unclassified, unknown	75760	89451	0	65507	-0.329618	0.650792
A0A0H2ZCH3	116050733	YP_790446.1	PA14_28660	PA2743	infC	translation initiation factor IF-3	Translation, post-translational modification, degradation ; Translation, post-translational modification, degradation	262140	195340	0	0
A0A0H2ZCI6	116050844	YP_790333.1	PA14_27370	PA2840		ATP-dependent RNA helicase	Transcription, RNA processing and degradation ; Transcription, RNA processing and degradation	295080	262810	303280	282480	0.0718364	0.894157
A0A0H2ZCK1	116051270	YP_789898.1	PA14_21880	PA3257	tsp	periplasmic tail-specific protease	Translation, post-translational modification, degradation ; Hypothetical, unclassified, unknown ; Translation, post-translational modification, degradation	43292000	47689000	63291000	60973000	0.451207	0.414207
A0A0H2ZCK2	116050756	YP_790423.1	PA14_28400	PA2760		outer membrane OprD family porin	Membrane proteins	1565100	2579800	2785600	4883400	0.87618	0.185106
A0A0H2ZCK6	116050761	YP_790418.1	PA14_28350	PA2764		hypothetical protein	Hypothetical, unclassified, unknown	1035000	1105200	0	0
A0A0H2ZCL9	116050776	YP_790403.1	PA14_28180	PA2776		hypothetical protein	Energy metabolism ; Hypothetical, unclassified, unknown ; Carbon compound catabolism	1289100	2023100	0	1867100	0.209333	0.782566
A0A0H2ZCM8	116050886	YP_790291.1	PA14_26780	PA2883		hypothetical protein	Hypothetical, unclassified, unknown ; Hypothetical, unclassified, unknown	376820	778990	0	1540600	1.50768	0.10332
A0A0H2ZCP3	116051314	YP_789854.1	PA14_21370	PA3299	fadD1	long-chain-fatty-acid--CoA ligase	Fatty acid and phospholipid metabolism	9270500	13141000	15585000	8124800	0.0278841	0.963797
A0A0H2ZCS3	116050814	YP_790364.1	PA14_27730	PA2815	fadE	acyl-CoA dehydrogenase	Fatty acid and phospholipid metabolism ; Putative enzymes	12882000	2656100	19091000	3209200	0.42022	0.70461
A0A0H2ZCT8	116050850	YP_790327.1	PA14_27280	PA2846		LysR family transcriptional regulator	Transcriptional regulators	0	545920	0	0
A0A0H2ZCT9	116050857	YP_790320.1	PA14_27180	PA2854		hypothetical protein	Putative enzymes ; Hypothetical, unclassified, unknown	0	254090	0	0
A0A0H2ZCU0	116051363	YP_789804.1	PA14_20760	PA3348		chemotaxis protein methyltransferase	Chemotaxis ; Adaptation, Protection ; Chemotaxis	381590	906510	0	0
A0A0H2ZCU5	116050955	YP_790220.1	PA14_25840	PA2953		electron transfer flavoprotein-ubiquinone oxidoreductase	Energy metabolism ; Energy metabolism	1373000	1373300	2426100	950650	0.145323	0.825246
A0A0H2ZCU7	116051368	YP_789799.1	PA14_20700	PA3353		glycosyltransferase	Membrane proteins ; Hypothetical, unclassified, unknown	97223	231100	0	0
A0A0H2ZCW7	116050978	YP_790197.1	PA14_25560	PA2976	rne	ribonuclease E	Transcription, RNA processing and degradation ; Transcription, RNA processing and degradation	3312800	10859000	5233300	10158000	0.281697	0.715288
A0A0H2ZCX6	116050898	YP_790279.1	PA14_26610	PA2895		hypothetical protein	Hypothetical, unclassified, unknown ; Hypothetical, unclassified, unknown	288780	1181700	467200	589550	-0.154554	0.844784
A0A0H2ZCY1	116050892	YP_790285.1	PA14_26700	PA2889		acyl-CoA dehydrogenase	Fatty acid and phospholipid metabolism ; Putative enzymes	752350	656440	0	724460	0.0438725	0.951389
A0A0H2ZCZ1	116050894	YP_790283.1	PA14_26670	PA2891		biotin carboxylase	Fatty acid and phospholipid metabolism	24483000	5112400	3949800	2612100	-1.80036	0.0640897
A0A0H2ZCZ9	116050904	YP_790273.1	PA14_26550	PA2901		lipoprotein	Fatty acid and phospholipid metabolism ; Hypothetical, unclassified, unknown	0	0	0	99731
A0A0H2ZD18	116051436	YP_789731.1	PA14_19910	PA3416		pyruvate dehydrogenase E1 component, beta chain	Energy metabolism ; Energy metabolism	271830	2423300	0	451090	-0.847388	0.54581
A0A0H2ZD34	116050968	YP_790207.1	PA14_25670	PA2966	acpP	acyl carrier protein	Fatty acid and phospholipid metabolism ; Fatty acid and phospholipid metabolism	239240	303010	0	685860	1.349	0.102219
A0A0H2ZD42	116050953	YP_790222.1	PA14_25880	PA2951	etfA	electron transfer flavoprotein subunit alpha	Energy metabolism ; Energy metabolism	19178000	17592000	9436200	23531000	-0.301766	0.646443
A0A0H2ZD53	116050993	YP_790182.1	PA14_25400	PA2990		phosphodiesterase	Central intermediary metabolism ; Central intermediary metabolism	158640	180200	0	0
A0A0H2ZD76	116051497	YP_789669.1	PA14_19110	PA3478	rhlB	rhamnosyltransferase chain B	Secreted Factors (toxins, enzymes, alginate) ; Secreted Factors (toxins, enzymes, alginate)	1082100	1300600	1114200	907860	-0.238231	0.666135
A0A0H2ZD83	116051039	YP_790134.1	PA14_24790	PA3038		outer membrane porin	Transport of small molecules	3552000	5238100	0	5812300	0.430272	0.569742
A0A0H2ZD96	116051532	YP_789632.1	PA14_18650	PA3533		hypothetical protein	Translation, post-translational modification, degradation ; Hypothetical, unclassified, unknown	488180	550630	1022100	611260	0.608377	0.311654
A0A0H2ZDA3	116051066	YP_790104.1	PA14_24430	PA3070		hypothetical protein	Putative enzymes ; Hypothetical, unclassified, unknown	0	147750	0	0
A0A0H2ZDB0	116051033	YP_790140.1	PA14_24860	PA3032	snr1	cytochrome c Snr1	Energy metabolism ; Energy metabolism	834060	1039600	1156800	1028300	0.228075	0.678286
A0A0H2ZDC3	116051135	YP_790034.1	PA14_23500	PA3139	tyrB	aromatic amino acid aminotransferase	Amino acid biosynthesis and metabolism ; Amino acid biosynthesis and metabolism ; Putative enzymes	799670	299190	0	605230	0.30725	0.731496
A0A0H2ZDD3	116051097	YP_790072.1	PA14_24020	PA3101	xcpT	general secretion pathway protein G	Protein secretion/export apparatus	113390	35226	0	222630	1.81665	0.0952356
A0A0H2ZDD5	116051151	YP_790018.1	PA14_23330	PA3162	rpsA	30S ribosomal protein S1	Translation, post-translational modification, degradation	85792000	148960000	29675000	64509000	-1.36947	0.0694756
A0A0H2ZDD8	116051159	YP_790010.1	PA14_23240	PA3170		N-ethylammeline chlorohydrolase	Putative enzymes ; Hypothetical, unclassified, unknown	0	222020	0	240800	0.117146	0.898288
A0A0H2ZDE1	116051166	YP_790003.1	PA14_23130	PA3177		sensory box GGDEF domain-containing protein	Two-component regulatory systems	244220	268140	0	252650	-0.0184437	0.979494
A0A0H2ZDE4	116051171	YP_789998.1	PA14_23080	PA3182	pgl	6-phosphogluconolactonase	Central intermediary metabolism ; Central intermediary metabolism	195610	0	0	0
A0A0H2ZDE6	116051176	YP_789993.1	PA14_23010	PA3187	gltK	ABC transporter ATP-binding protein	Transport of small molecules ; Transport of small molecules	2204300	3040900	2411900	2979700	0.0502591	0.928365
A0A0H2ZDF7	116051080	YP_790090.1	PA14_24270	PA3083	pepN	aminopeptidase	Translation, post-translational modification, degradation ; Translation, post-translational modification, degradation	1118000	2633600	2592800	905900	-0.163011	0.832046
A0A0H2ZDG4	116051114	YP_790055.1	PA14_23790	PA3118	leuB	3-isopropylmalate dehydrogenase	Amino acid biosynthesis and metabolism ; Amino acid biosynthesis and metabolism	1291800	529120	0	651640	-0.343378	0.692623
A0A0H2ZDH3	116051626	YP_789535.1	PA14_17400	PA3629	adhC	alcohol dehydrogenase	Central intermediary metabolism ; Central intermediary metabolism	861900	1883700	0	519940	-1.29316	0.156662
A0A0H2ZDH9	116051103	YP_790066.1	PA14_23930	PA3107	metZ	O-succinylhomoserine sulfhydrylase	Amino acid biosynthesis and metabolism ; Amino acid biosynthesis and metabolism	1214100	2599800	0	1075800	-0.723734	0.396213
A0A0H2ZDI1	116051142	YP_790027.1	PA14_23420			zinc-binding dehydrogenase	Cell wall / LPS / capsule	1443000	326330	2945100	621000	0.978753	0.354543
A0A0H2ZDI4	116051646	YP_789515.1	PA14_17140	PA3649		membrane-associated zinc metalloprotease	Membrane proteins ; Hypothetical, unclassified, unknown	304130	213470	0	0
A0A0H2ZDI5	116051147	YP_790022.1	PA14_23370	PA3148	orfK	UDP-N-acetylglucosamine 2-epimerase	Cell wall / LPS / capsule	1219400	1373400	0	798200	-0.697139	0.351446
A0A0H2ZDI9	116051122	YP_790047.1	PA14_23680	PA3126	ibpA	heat-shock protein IbpA	Chaperones & heat shock proteins ; Chaperones & heat shock proteins	2389000	10941000	0	6803100	0.412153	0.706803
A0A0H2ZDJ9	116051173	YP_789996.1	PA14_23060	PA3184	hexR	DNA-binding transcriptional regulator HexR	Transcriptional regulators ; Carbon compound catabolism ; Transcriptional regulators	303830	0	0	0
A0A0H2ZDK8	116051184	YP_789985.1	PA14_22890	PA3195	gapA	glyceraldehyde-3-phosphate dehydrogenase	Carbon compound catabolism ; Energy metabolism ; Carbon compound catabolism	11705000	5777000	15331000	10980000	0.657906	0.310266
A0A0H2ZDK9	116051113	YP_790056.1	PA14_23800	PA3117	asd	aspartate-semialdehyde dehydrogenase	Amino acid biosynthesis and metabolism ; Amino acid biosynthesis and metabolism	10353000	4173300	2866600	6924400	-0.561068	0.459009
A0A0H2ZDL5	116051276	YP_789892.1	PA14_21820	PA3262		peptidyl-prolyl cis-trans isomerase, FkbP-type	Translation, post-translational modification, degradation ; Translation, post-translational modification, degradation ; Chaperones & heat shock proteins	534190	1116000	0	3672500	2.24988	0.0293234
A0A0H2ZDL6	116051155	YP_790014.1	PA14_23280	PA3166	pheA	chorismate mutase	Amino acid biosynthesis and metabolism ; Amino acid biosynthesis and metabolism	586470	669430	615490	527880	-0.136523	0.801954
A0A0H2ZDN1	116051179	YP_789990.1	PA14_22980	PA3190		sugar ABC transporter substrate-binding protein	Transport of small molecules ; Transport of small molecules	74446000	43454000	108910000	51393000	0.395477	0.550876
A0A0H2ZDN3	116051146	YP_790023.1	PA14_23380	PA3159	orfH	UDP-N-acetyl-D-mannosaminuronate dehydrogenase	Cell wall / LPS / capsule ; Putative enzymes ; Cell wall / LPS / capsule	1089700	2354600	3441900	3929000	1.19898	0.0869961
A0A0H2ZDP4	116051315	YP_789853.1	PA14_21340	PA3300	fadD2	long-chain-fatty-acid--CoA ligase	Fatty acid and phospholipid metabolism	3365700	5473500	5109000	3721200	0.0227193	0.969065
A0A0H2ZDP6	116051230	YP_789939.1	PA14_22350	PA3234	actP	acetate permease	Membrane proteins	378100	0	0	0
A0A0H2ZDQ2	116051325	YP_789843.1	PA14_21220	PA3309		hypothetical protein	Hypothetical, unclassified, unknown ; Hypothetical, unclassified, unknown	3879500	5332300	9303800	9738000	1.06541	0.0864328
A0A0H2ZDQ3	116051685	YP_789476.1	PA14_16680	PA3688		hypothetical protein	Hypothetical, unclassified, unknown ; Hypothetical, unclassified, unknown	480350	601570	437200	707280	0.0488781	0.932638
A0A0H2ZDQ9	116051183	YP_789986.1	PA14_22910	PA3194	edd	phosphogluconate dehydratase	Energy metabolism ; Energy metabolism ; Carbon compound catabolism	8199500	14032000	6352100	7254600	-0.660027	0.278453
A0A0H2ZDR8	116051341	YP_789826.1	PA14_21030	PA3326		ATP-dependent Clp protease proteolytic subunit	Translation, post-translational modification, degradation ; Translation, post-translational modification, degradation ; Cell wall / LPS / capsule	14676000	4232000	8444600	2766100	-0.705422	0.425106
A0A0H2ZDS6	116051263	YP_789905.1	PA14_21960	PA3250		hypothetical protein	Transport of small molecules ; Hypothetical, unclassified, unknown	307730	0	302010	0	-0.0270688	0.976417
A0A0H2ZDT3	116051268	YP_789900.1	PA14_21900	PA3255		HAD-superfamily hydrolase	Putative enzymes ; Hypothetical, unclassified, unknown	150320	99996	0	0
A0A0H2ZDT9	116051364	YP_789803.1	PA14_20750	PA3349		chemotaxis protein	Chemotaxis ; Adaptation, Protection ; Chemotaxis	1312800	1335800	0	1261000	-0.0706073	0.921462
A0A0H2ZDU6	116051224	YP_789945.1	PA14_22440	PA3228		ABC transporter ATP-binding protein/permease	Transport of small molecules ; Membrane proteins ; Transport of small molecules	508640	0	0	0
A0A0H2ZDV1	116051257	YP_789911.1	PA14_22020	PA3244	minD	cell division inhibitor MinD	Cell division ; Cell division	580360	255530	0	318170	-0.275423	0.744595
A0A0H2ZDW2	116051269	YP_789899.1	PA14_21890	PA3256		oxidoreductase	Energy metabolism ; Putative enzymes	0	2013600	0	0
A0A0H2ZDW9	116051762	YP_789399.1	PA14_15740	PA3763	purL	phosphoribosylformylglycinamidine synthase	Nucleotide biosynthesis and metabolism ; Nucleotide biosynthesis and metabolism	2667100	4906700	7551700	1962000	0.0895508	0.911304
A0A0H2ZDX1	116051280	YP_789888.1	PA14_21760	PA3266	capB	cold acclimation protein B	Adaptation, Protection	112030	63289	93533	0	0.151591	0.846001
A0A0H2ZDZ1	116051272	YP_789896.1	PA14_21860	PA3259		hypothetical protein	Hypothetical, unclassified, unknown ; Hypothetical, unclassified, unknown	53278	120670	0	132390	0.723455	0.404583
A0A0H2ZDZ5	116051333	YP_789834.1	PA14_21120	PA3318		hypothetical protein	Hypothetical, unclassified, unknown ; Hypothetical, unclassified, unknown	224810	0	0	0
A0A0H2ZE01	116051793	YP_789365.1	PA14_15350			integrase	Related to phage, transposon, or plasmid	0	98756	0	0
A0A0H2ZE25	116051366	YP_789801.1	PA14_20730	PA3351	flgM	hypothetical protein	Transcriptional regulators ; Transcriptional regulators	101630	0	0	111660	0.135786	0.88225
A0A0H2ZE26	116051310	YP_789858.1	PA14_21440	PA3295		HIT family protein	Nucleotide biosynthesis and metabolism	0	222740	0	0
A0A0H2ZE27	116051826	YP_789331.1	PA14_14900	PA3801		hypothetical protein	Hypothetical, unclassified, unknown ; Hypothetical, unclassified, unknown	5918100	1782200	6040500	4526700	0.687167	0.36393
A0A0H2ZE34	116051377	YP_789790.1	PA14_20600			hypothetical protein	Hypothetical, unclassified, unknown	58228	0	0	0
A0A0H2ZE55	116051866	YP_789291.1	PA14_14390	PA3836		ABC-type transport protein, periplasmic c	Transport of small molecules ; Hypothetical, unclassified, unknown	320030	0	0	0
A0A0H2ZE72	116051498	YP_789668.1	PA14_19100	PA3479	rhlA	rhamnosyltransferase chain A	Secreted Factors (toxins, enzymes, alginate) ; Secreted Factors (toxins, enzymes, alginate)	0	375580	0	0
A0A0H2ZE93	116051415	YP_789752.1	PA14_20140	PA3397	fpr	ferredoxin--NADP+ reductase	Biosynthesis of cofactors, prosthetic groups and carriers ; Biosynthesis of cofactors, prosthetic groups and carriers ; Energy metabolism	3554500	5486000	0	0
A0A0H2ZE94	116051528	YP_789636.1	PA14_18690	PA3529		peroxidase	Translation, post-translational modification, degradation ; Adaptation, Protection ; Putative enzymes	18588000	28360000	38138000	39317000	0.754077	0.208607
A0A0H2ZEB3	116051435	YP_789732.1	PA14_19920	PA3415		branched-chain alpha-keto acid dehydrogenase subunit E2	Energy metabolism ; Energy metabolism	6126500	6138400	7689000	6630300	0.219472	0.686364
A0A0H2ZEB7	116051459	YP_789708.1	PA14_19610	PA3440		hypothetical protein	Hypothetical, unclassified, unknown ; Hypothetical, unclassified, unknown	298340	166740	0	229240	0.03958	0.95961
A0A0H2ZEC8	116051450	YP_789717.1	PA14_19700	PA3430		aldolase	Carbon compound catabolism	0	740270	0	0
A0A0H2ZEE5	116051438	YP_789729.1	PA14_19870	PA3418	ldh	leucine dehydrogenase	Amino acid biosynthesis and metabolism ; Amino acid biosynthesis and metabolism	1155700	1119800	797370	830430	-0.483378	0.382435
A0A0H2ZEE7	116051472	YP_789695.1	PA14_19470	PA3452	mqoA	malate:quinone oxidoreductase	Central intermediary metabolism	3058100	3320300	0	2862100	-0.154901	0.829349
A0A0H2ZEE8	116051971	YP_789186.1	PA14_13010	PA3931		hypothetical protein	Hypothetical, unclassified, unknown ; Hypothetical, unclassified, unknown	768140	0	1984500	0	1.36933	0.178074
A0A0H2ZEF2	116051479	YP_789688.1	PA14_19370	PA3459		asparagine synthetase	Amino acid biosynthesis and metabolism ; Amino acid biosynthesis and metabolism	8335000	9578200	4059900	5593000	-0.906935	0.134917
A0A0H2ZEG8	116051496	YP_789670.1	PA14_19120	PA3477	rhlR	transcriptional regulator RhlR	Transcriptional regulators	214590	1623100	244520	1546300	0.059219	0.961603
A0A0H2ZEH5	116051470	YP_789697.1	PA14_19490	PA3450		antioxidant protein	Adaptation, Protection ; Adaptation, Protection	1774500	1910200	1400300	4534900	0.452835	0.53407
A0A0H2ZEI7	116052012	YP_789145.1	PA14_12450	PA3972		acyl-CoA dehydrogenase	Fatty acid and phospholipid metabolism ; Putative enzymes	1160700	2672100	1530900	2655900	0.195306	0.771988
A0A0H2ZEJ6	116051536	YP_789628.1	PA14_18610	PA3537	argF	ornithine carbamoyltransferase	Amino acid biosynthesis and metabolism ; Amino acid biosynthesis and metabolism	0	56776	0	0
A0A0H2ZEK0	116051663	YP_789498.1	PA14_16950	PA3666	dapD	tetrahydrodipicolinate succinylase	Amino acid biosynthesis and metabolism ; Cell wall / LPS / capsule	2039200	2547900	479020	1821800	-1.28689	0.126216
A0A0H2ZEL8	116052061	YP_789095.1	PA14_11770	PA4024	eutB	ethanolamine ammonia-lyase large subunit	Central intermediary metabolism ; Central intermediary metabolism	430290	182100	0	352910	0.33428	0.697064
A0A0H2ZEM7	116051580	YP_789582.1	PA14_17960	PA3582	glpK	glycerol kinase	Central intermediary metabolism	847550	680880	523850	1222200	0.0749316	0.907253
A0A0H2ZEN1	116051585	YP_789577.1	PA14_17900	PA3587	metR	transcriptional regulator MetR	Transcriptional regulators ; Transcriptional regulators	178660	199290	0	208850	0.146424	0.83875
A0A0H2ZEQ6	116051644	YP_789517.1	PA14_17170	PA3647		hypothetical protein	Cell wall / LPS / capsule ; Membrane proteins ; Transport of small molecules	285290	543370	0	417670	0.0851815	0.914779
A0A0H2ZER0	116051625	YP_789536.1	PA14_17410	PA3628		esterase	Putative enzymes ; Putative enzymes	220490	0	0	0
A0A0H2ZER3	116051654	YP_789507.1	PA14_17050	PA3657	map	methionine aminopeptidase	Translation, post-translational modification, degradation ; Translation, post-translational modification, degradation	2068900	2575600	1462400	1341800	-0.720632	0.213629
A0A0H2ZER6	116051717	YP_789444.1	PA14_16290	PA3720		hypothetical protein	Hypothetical, unclassified, unknown	31741	127030	0	87367	0.460366	0.659312
A0A0H2ZES0	116051645	YP_789516.1	PA14_17150	PA3648		outer membrane antigen	Cell wall / LPS / capsule ; Membrane proteins ; Transport of small molecules	1552000	573740	2898000	1206400	0.986584	0.220295
A0A0H2ZES6	116051728	YP_789433.1	PA14_16150	PA3731		hypothetical protein	Transcription, RNA processing and degradation ; Hypothetical, unclassified, unknown	155220	364540	0	0
A0A0H2ZET1	116051733	YP_789428.1	PA14_16090	PA3735	thrC	threonine synthase	Amino acid biosynthesis and metabolism ; Biosynthesis of cofactors, prosthetic groups and carriers ; Amino acid biosynthesis and metabolism	2732400	2733300	1266600	1679100	-0.906082	0.131492
A0A0H2ZET5	116051738	YP_789423.1	PA14_16020	PA3740		hypothetical protein	Hypothetical, unclassified, unknown ; Hypothetical, unclassified, unknown	611100	474140	0	219210	-1.29605	0.114137
A0A0H2ZET8	116051611	YP_789550.1	PA14_17570	PA3614		hypothetical protein	Translation, post-translational modification, degradation	480150	999360	0	450940	-0.619309	0.460126
A0A0H2ZEU1	116051619	YP_789542.1	PA14_17480	PA3622	rpoS	RNA polymerase sigma factor RpoS	Transcriptional regulators ; Transcriptional regulators	1268900	559690	1270600	723570	0.186218	0.781809
A0A0H2ZEV3	116051774	YP_789387.1	PA14_15590			hypothetical protein	Hypothetical, unclassified, unknown	2026000	1129100	2593400	1497000	0.381556	0.548543
A0A0H2ZEW4	116051688	YP_789473.1	PA14_16640	PA3691		lipoprotein	Fatty acid and phospholipid metabolism ; Hypothetical, unclassified, unknown	204240	188020	0	0
A0A0H2ZEW6	116051675	YP_789486.1	PA14_16790	PA3678		TetR family transcriptional regulator	Transcriptional regulators	52333	0	0	0
A0A0H2ZEW8	116051795	YP_789363.1	PA14_15310	PA3770	guaB	inosine 5'-monophosphate dehydrogenase	Nucleotide biosynthesis and metabolism ; Nucleotide biosynthesis and metabolism	72993000	59356000	26069000	59211000	-0.744476	0.265275
A0A0H2ZEX2	116051689	YP_789472.1	PA14_16630	PA3692		outer membrane protein, OmpA	Membrane proteins ; Membrane proteins ; Transport of small molecules	6018800	12583000	4010900	4049700	-1.11057	0.103728
A0A0H2ZEY0	116051811	YP_789347.1	PA14_15120	PA3785		hypothetical protein	Membrane proteins ; Hypothetical, unclassified, unknown	337970	0	0	0
A0A0H2ZEY3	116051705	YP_789456.1	PA14_16430	PA3708	wspA	chemotaxis transducer	Chemotaxis ; Motility & Attachment ; Chemotaxis ; Adaptation, Protection ; Motility & Attachment	666220	483480	0	386410	-0.554595	0.462558
A0A0H2ZEY4	116051816	YP_789342.1	PA14_15070	PA3790	oprC	outer membrane copper receptor OprC	Transport of small molecules ; Transport of small molecules	3422300	252980	900120	559440	-0.390908	0.745075
A0A0H2ZEZ4	116051720	YP_789441.1	PA14_16260	PA3723		FMN oxidoreductase	Energy metabolism ; Putative enzymes	0	350110	0	0
A0A0H2ZEZ6	116051838	YP_789319.1	PA14_14740	PA3813		scaffold protein	Biosynthesis of cofactors, prosthetic groups and carriers ; Biosynthesis of cofactors, prosthetic groups and carriers	1908200	2374100	323450	1671000	-1.53363	0.107191
A0A0H2ZEZ9	116051735	YP_789426.1	PA14_16050	PA3737	dsbC	thiol:disulfide interchange protein DsbC	Chaperones & heat shock proteins ; Translation, post-translational modification, degradation ; Chaperones & heat shock proteins	365850	279480	0	0
A0A0H2ZF00	116051844	YP_789313.1	PA14_14660	PA3819		hypothetical protein	Protein secretion/export apparatus ; Membrane proteins	7405300	8498700	761120	3301100	-2.32333	0.0203257
A0A0H2ZF03	116051744	YP_789417.1	PA14_15960	PA3746	ffh	signal recognition particle protein Ffh	Protein secretion/export apparatus ; Protein secretion/export apparatus	3896500	5004400	3910900	4325000	-0.102588	0.851626
A0A0H2ZF06	116051687	YP_789474.1	PA14_16660	PA3690		metal-transporting P-type ATPase	Transport of small molecules	0	0	3829900	0
A0A0H2ZF14	116051862	YP_789295.1	PA14_14440	PA3834	valS	valyl-tRNA synthetase	Translation, post-translational modification, degradation ; Amino acid biosynthesis and metabolism ; Translation, post-translational modification, degradation	37725000	20507000	56213000	32578000	0.621582	0.341302
A0A0H2ZF15	116051698	YP_789463.1	PA14_16510			peptide chain release factor 2	Translation, post-translational modification, degradation	254470	448510	0	147950	-1.19121	0.162609
A0A0H2ZF37	116051786	YP_789374.1	PA14_15460		merA	mercuric reductase	Adaptation, Protection	312520	342770	0	331280	0.0174564	0.98059
A0A0H2ZF38	116051889	YP_789268.1	PA14_14100	PA3858		amino acid-binding protein	Transport of small molecules ; Transport of small molecules	104030	0	0	89863	-0.2112	0.818107
A0A0H2ZF44	116051734	YP_789427.1	PA14_16070	PA3736	hom	homoserine dehydrogenase	Amino acid biosynthesis and metabolism ; Amino acid biosynthesis and metabolism	500650	484150	0	562380	0.191917	0.789343
A0A0H2ZF57	116052235	YP_788921.1	PA14_09660	PA4198		acyl-CoA synthetase	Fatty acid and phospholipid metabolism	1776200	6261800	0	747820	-2.15692	0.0638327
A0A0H2ZF63	116051818	YP_789340.1	PA14_15030	PA3792	leuA	2-isopropylmalate synthase	Amino acid biosynthesis and metabolism ; Amino acid biosynthesis and metabolism	23148000	43583000	7507400	23379000	-1.26153	0.126084
A0A0H2ZF78	116052260	YP_788896.1	PA14_09300	PA4223		ABC transporter ATP-binding protein	Transport of small molecules	1942300	763960	1778900	982340	0.117972	0.86604
A0A0H2ZF79	116051841	YP_789316.1	PA14_14700	PA3816	cysE	serine O-acetyltransferase	Amino acid biosynthesis and metabolism ; Biosynthesis of cofactors, prosthetic groups and carriers ; Amino acid biosynthesis and metabolism	1080900	1401400	3009300	1020000	0.509448	0.475716
A0A0H2ZF83	116052265	YP_788891.1	PA14_09240	PA4228	pchD	pyochelin biosynthesis protein PchD	Central intermediary metabolism ; Secreted Factors (toxins, enzymes, alginate) ; Transport of small molecules	18209000	11358000	7485900	4047700	-1.38547	0.0548441
A0A0H2ZF84	116051846	YP_789311.1	PA14_14630	PA3821	secD	preprotein translocase subunit SecD	Protein secretion/export apparatus ; Membrane proteins ; Protein secretion/export apparatus	1868000	0	1850500	0	-0.0135793	0.988167
A0A0H2ZF88	116052270	YP_788885.1	PA14_09180	PA4234	uvrA	excinuclease ABC subunit A	DNA replication, recombination, modification and repair ; DNA replication, recombination, modification and repair	5745300	3921500	5114800	3747800	-0.116533	0.838957
A0A0H2ZF92	116051847	YP_789310.1	PA14_14610	PA3822	yajC	preprotein translocase subunit YajC	Protein secretion/export apparatus ; Hypothetical, unclassified, unknown	273870	0	0	207540	-0.400102	0.665449
A0A0H2ZFA6	116051962	YP_789195.1	PA14_13140	PA3922		hypothetical protein	Hypothetical, unclassified, unknown	11108000	3208200	5261300	5348500	-0.170369	0.817065
A0A0H2ZFC2	116052342	YP_792653.1	PA14_55980	PA4308		hypothetical protein	Hypothetical, unclassified, unknown	481630	418410	0	0
A0A0H2ZFC5	116051830	YP_789327.1	PA14_14850	PA3805	pilF	type 4 fimbrial biogenesis protein PilF	Motility & Attachment ; Protein secretion/export apparatus ; Motility & Attachment	160510	358550	0	0
A0A0H2ZFD4	116051845	YP_789312.1	PA14_14650	PA3820	secF	preprotein translocase subunit SecF	Protein secretion/export apparatus ; Protein secretion/export apparatus	259750	0	0	0
A0A0H2ZFE6	116052367	YP_792678.1	PA14_56300	PA4333		fumarase	Energy metabolism ; Energy metabolism	1497800	1264400	0	1519900	0.143327	0.842831
A0A0H2ZFF9	116051874	YP_789283.1	PA14_14300			zinc-binding oxidoreductase	Carbon compound catabolism	0	1480900	0	0
A0A0H2ZFH1	116052392	YP_792703.1	PA14_56680	PA4358	feoB	ferrous iron transport protein B	Transport of small molecules ; Membrane proteins ; Transport of small molecules	468270	0	248920	0	-0.911658	0.344042
A0A0H2ZFH3	116052037	YP_789120.1	PA14_12100	PA3999	dacC	D-ala-D-ala-carboxypeptidase	Cell wall / LPS / capsule ; Cell wall / LPS / capsule	411270	691970	0	636740	0.255307	0.741064
A0A0H2ZFH8	116051896	YP_789261.1	PA14_13990	PA3865		amino acid ABC transporter	Transport of small molecules	65941	0	0	0
A0A0H2ZFI0	116052403	YP_792714.1	PA14_56810	PA4369		lemA-like protein	Membrane proteins	44308	0	0	0
A0A0H2ZFI7	116051959	YP_789198.1	PA14_13190	PA3919		hypothetical protein	Hypothetical, unclassified, unknown ; Hypothetical, unclassified, unknown	1577500	1365700	0	1872200	0.351094	0.629483
A0A0H2ZFJ6	116052063	YP_789093.1	PA14_11750	PA4026		acetyltransferase	Putative enzymes ; Putative enzymes	203570	167050	239490	406200	0.758175	0.220471
A0A0H2ZFK1	116052068	YP_789088.1	PA14_11690	PA4031	ppa	inorganic pyrophosphatase	Energy metabolism ; Central intermediary metabolism	366260	194300	0	200340	-0.413127	0.606861
A0A0H2ZFK4	116051965	YP_789192.1	PA14_13090	PA3925		acyl-CoA thiolase	Fatty acid and phospholipid metabolism ; Putative enzymes	113700	0	0	140020	0.300401	0.744326
A0A0H2ZFL0	116052437	YP_792748.1	PA14_57210	PA4402	argJ	bifunctional ornithine acetyltransferase/N-acetylglutamate synthase	Amino acid biosynthesis and metabolism ; Amino acid biosynthesis and metabolism	419440	373080	0	721720	0.867464	0.255702
A0A0H2ZFM5	116052461	YP_792774.1	PA14_57530	PA4428	sspA	stringent starvation protein A	Adaptation, Protection ; Adaptation, Protection	105090	57856	0	0
A0A0H2ZFN3	116052103	YP_789053.1	PA14_11270	PA4067	oprG	outer membrane protein OprG precursor	Membrane proteins ; Membrane proteins	14913000	4190600	1577400	2341100	-2.04046	0.0276665
A0A0H2ZFN5	116052473	YP_792786.1	PA14_57690	PA4441		hypothetical protein	Hypothetical, unclassified, unknown ; Hypothetical, unclassified, unknown	175490	439870	194350	560550	0.248517	0.751162
A0A0H2ZFP0	116052479	YP_792792.1	PA14_57770	PA4447	hisC1	histidinol-phosphate aminotransferase	Amino acid biosynthesis and metabolism ; Amino acid biosynthesis and metabolism	364790	191440	0	197400	-0.420857	0.601441
A0A0H2ZFP2	116051963	YP_789194.1	PA14_13130	PA3923		hypothetical protein	Hypothetical, unclassified, unknown	4087900	2749900	2246500	2730400	-0.436974	0.449985
A0A0H2ZFP5	116052486	YP_792799.1	PA14_57850	PA4454		hypothetical protein	Hypothetical, unclassified, unknown ; Hypothetical, unclassified, unknown	106940	0	0	0
A0A0H2ZFQ0	116052491	YP_792804.1	PA14_57910	PA4459		hypothetical protein	Hypothetical, unclassified, unknown ; Hypothetical, unclassified, unknown	225060	322330	0	0
A0A0H2ZFR2	116052502	YP_792815.1	PA14_58030	PA4470	fumC	fumarate hydratase	Energy metabolism ; Energy metabolism	2189700	4656200	3945500	4931500	0.466174	0.464316
A0A0H2ZFS1	116052059	YP_789097.1	PA14_11810	PA4022		aldehyde dehydrogenase	Putative enzymes	38716000	8985300	28099000	12392000	0.000679676	0.999372
A0A0H2ZFT6	116052525	YP_792838.1	PA14_58300	PA4493		two-component response regulator	Two-component regulatory systems ; Transcriptional regulators ; Two-component regulatory systems	85297	0	0	0
A0A0H2ZFV7	116052175	YP_788981.1	PA14_10380	PA4139		hypothetical protein	Hypothetical, unclassified, unknown ; Hypothetical, unclassified, unknown	5610000	1461100	6289200	3366500	0.684535	0.407615
A0A0H2ZFW1	116052053	YP_789104.1	PA14_11910	PA4015		hypothetical protein	Hypothetical, unclassified, unknown ; Hypothetical, unclassified, unknown	87609	129510	0	0
A0A0H2ZFZ0	116052205	YP_788951.1	PA14_10040	PA4163		amidase	Carbon compound catabolism	546080	739460	0	0
A0A0H2ZFZ5	116052210	YP_788946.1	PA14_09970	PA4168	fpvB	type I ferripyoverdine receptor, FpvB	Transport of small molecules	4399100	3572800	5106800	1393300	-0.571669	0.458929
A0A0H2ZG14	116052603	YP_792918.1	PA14_59220	PA0985		pyocin S5	Secreted Factors (toxins, enzymes, alginate)	4028700	2934800	1257700	4992800	-0.45647	0.565566
A0A0H2ZG42	116052236	YP_788920.1	PA14_09630	PA4199		acyl-CoA dehydrogenase	Fatty acid and phospholipid metabolism	13711000	17707000	10807000	10790000	-0.528996	0.349705
A0A0H2ZG72	116052271	YP_788884.1	PA14_09160	PA4235	bfrA	bacterioferritin	Transport of small molecules ; Transport of small molecules ; Adaptation, Protection	120880	429390	0	235760	0.0493869	0.960199
A0A0H2ZG92	116052343	YP_792654.1	PA14_56000	PA4309	pctA	chemotactic transducer PctA	Chemotaxis	809760	592880	455110	1106700	0.0345865	0.958087
A0A0H2ZG93	116052233	YP_788923.1	PA14_09690	PA4196		two-component response regulator	Two-component regulatory systems	124510	363510	0	310080	0.543512	0.560687
A0A0H2ZGA7	116052363	YP_792674.1	PA14_56240	PA4329	pykA	pyruvate kinase	Energy metabolism ; Hypothetical, unclassified, unknown ; Energy metabolism ; Carbon compound catabolism	11735000	7873500	4142300	9345400	-0.627531	0.350677
A0A0H2ZGB4	116052222	YP_788934.1	PA14_09820	PA4180		acetolactate synthase	Amino acid biosynthesis and metabolism	776990	1261200	0	842920	-0.231915	0.761808
A0A0H2ZGB5	116052258	YP_788898.1	PA14_09340	PA4221	fptA	Fe(III)-pyochelin outer membrane receptor	Transport of small molecules	15053000	9185300	10793000	8966200	-0.257393	0.658298
A0A0H2ZGC1	116052254	YP_788902.1	PA14_09400	PA4217	phzS	hypothetical protein	Putative enzymes	569540	7448700	832550	1710500	-0.787415	0.520325
A0A0H2ZGC4	116052268	YP_788888.1	PA14_09210	PA4231	pchA	salicylate biosynthesis isochorismate synthase	Central intermediary metabolism ; Secreted Factors (toxins, enzymes, alginate) ; Transport of small molecules	1014700	1021100	800450	0	-0.346706	0.631735
A0A0H2ZGC8	116052278	YP_788876.1	PA14_09050	PA4243	secY	preprotein translocase subunit SecY	Protein secretion/export apparatus ; Membrane proteins ; Protein secretion/export apparatus	63186	0	460550	0	2.86568	0.0226131
A0A0H2ZGD8	116052301	YP_788853.1	PA14_08820	PA4266	fusA1	elongation factor G	Transcription, RNA processing and degradation	299570000	194820000	457740000	363460000	0.755645	0.213824
A0A0H2ZGD9	116052404	YP_792715.1	PA14_56830	PA4370	icmP	metalloproteinase outer membrane	Membrane proteins ; Membrane proteins	79140000	108530000	105220000	117250000	0.261212	0.639815
A0A0H2ZGE0	116052325	YP_792635.1	PA14_55750	PA4290		chemotaxis transducer	Chemotaxis ; Adaptation, Protection ; Chemotaxis	0	0	707170	0
A0A0H2ZGE3	116052330	YP_792641.1	PA14_55810	PA4296		two-component response regulator	Two-component regulatory systems	406760	90193	0	0
A0A0H2ZGE5	116052748	YP_793065.1	PA14_60950	PA4606		hypothetical protein	Adaptation, Protection ; Adaptation, Protection	1153500	0	0	0
A0A0H2ZGH1	116052776	YP_793093.1	PA14_61300	PA4633		chemotaxis transducer	Chemotaxis	1408600	898560	853250	0	-0.398934	0.602119
A0A0H2ZGH7	116052462	YP_792775.1	PA14_57540	PA4429		cytochrome c1	Energy metabolism ; Energy metabolism	3188500	7382100	4016900	11728000	0.500529	0.521632
A0A0H2ZGI7	116052474	YP_792787.1	PA14_57710	PA4442	cysN	bifunctional sulfate adenylyltransferase subunit 1/adenylylsulfate kinase	Amino acid biosynthesis and metabolism ; Central intermediary metabolism ; Amino acid biosynthesis and metabolism	13020000	6398500	6144700	2936100	-1.10357	0.136215
A0A0H2ZGJ2	116052480	YP_792793.1	PA14_57780	PA4448	hisD	histidinol dehydrogenase	Amino acid biosynthesis and metabolism ; Amino acid biosynthesis and metabolism	465060	447990	0	197250	-1.21042	0.12948
A0A0H2ZGK0	116052386	YP_792697.1	PA14_56590	PA4352		hypothetical protein	Adaptation, Protection ; Hypothetical, unclassified, unknown	0	408450	0	180570	-1.1776	0.235501
A0A0H2ZGK2	116052492	YP_792805.1	PA14_57920	PA4460		hypothetical protein	Hypothetical, unclassified, unknown ; Hypothetical, unclassified, unknown	234580	0	0	0
A0A0H2ZGK4	116052272	YP_788883.1	PA14_09150	PA4236	katA	catalase	Adaptation, Protection	5912400	6457600	3434600	10953000	-0.0106728	0.988066
A0A0H2ZGK8	116052406	YP_792717.1	PA14_56850	PA4372		lipoprotein	Fatty acid and phospholipid metabolism ; Hypothetical, unclassified, unknown	818370	976450	1395100	773190	0.21641	0.715963
A0A0H2ZGK9	116052396	YP_792707.1	PA14_56730	PA4362		hypothetical protein	Hypothetical, unclassified, unknown	372770	326050	0	381830	0.131241	0.855462
A0A0H2ZGL5	116052508	YP_792821.1	PA14_58090	PA4476		hypothetical protein	Hypothetical, unclassified, unknown ; Hypothetical, unclassified, unknown	0	456380	392040	787580	0.283978	0.72689
A0A0H2ZGL8	116052513	YP_792826.1	PA14_58150	PA4481	mreB	rod shape-determining protein MreB	Cell wall / LPS / capsule ; Cell wall / LPS / capsule ; Cell division	422280	329340	0	305770	-0.286442	0.696088
A0A0H2ZGM0	116052424	YP_792735.1	PA14_57050	PA4389	fabG	3-ketoacyl-ACP reductase	Putative enzymes	625770	2097300	1372800	666890	-0.259798	0.740938
A0A0H2ZGM3	116052429	YP_792740.1	PA14_57110	PA4394		hypothetical protein	Transport of small molecules ; Hypothetical, unclassified, unknown	890230	361140	0	0
A0A0H2ZGN1	116052442	YP_792754.1	PA14_57290	PA4408	ftsA	cell division protein FtsA	Cell division ; Cell division	2194600	765540	0	0
A0A0H2ZGN2	116052531	YP_792845.1	PA14_58390	PA4500	dppA3	dipeptide ABC transporter substrate-binding protein DppA3 ABC transporter substrate-binding protein	Transport of small molecules	32495000	26414000	19144000	28401000	-0.329343	0.565774
A0A0H2ZGN5	116052450	YP_792762.1	PA14_57390	PA4416	murF	UDP-N-acetylmuramoylalanyl-D-glutamyl-2,6- diaminopimelate--D-alanyl-D-alanine ligase	Cell wall / LPS / capsule ; Cell wall / LPS / capsule	247130	269610	0	510430	0.983641	0.203642
A0A0H2ZGN7	116052349	YP_792660.1	PA14_56070	PA4315	mvaT	transcriptional regulator MvaT, P16 subunit	Transcriptional regulators	7989300	9817500	3446400	11853000	-0.470577	0.529951
A0A0H2ZGN9	116052459	YP_792772.1	PA14_57510	PA4426		secreted lipoprotein	Fatty acid and phospholipid metabolism ; Hypothetical, unclassified, unknown	270580	0	0	0
A0A0H2ZGP4	116052464	YP_792777.1	PA14_57570	PA4431		cytochrome c reductase, iron-sulfur subun	Putative enzymes ; Putative enzymes	1360700	2113000	0	3126500	0.882728	0.268828
A0A0H2ZGQ7	116052842	YP_793159.1	PA14_62160	PA4696	ilvI	acetolactate synthase 3 catalytic subunit	Amino acid biosynthesis and metabolism ; Biosynthesis of cofactors, prosthetic groups and carriers ; Amino acid biosynthesis and metabolism	59577000	72092000	19674000	19010000	-1.76077	0.0123767
A0A0H2ZGR5	116052489	YP_792802.1	PA14_57890	PA4457		hypothetical protein	Carbon compound catabolism ; Secreted Factors (toxins, enzymes, alginate)	0	466400	0	0
A0A0H2ZGR9	116052494	YP_792807.1	PA14_57940	PA4462	rpoN	RNA polymerase factor sigma-54	Transcriptional regulators ; Transcriptional regulators	1163500	2617800	482250	907300	-1.39966	0.0706739
A0A0H2ZGS0	116052478	YP_792791.1	PA14_57760	PA4446	algW	AlgW protein	Translation, post-translational modification, degradation ; Translation, post-translational modification, degradation ; Adaptation, Protection ; Secreted Factors (toxins, enzymes, alginate)	201730	152980	0	142570	-0.301214	0.682665
A0A0H2ZGS4	116052485	YP_792798.1	PA14_57840	PA4453		hypothetical protein	Adaptation, Protection ; Hypothetical, unclassified, unknown	531880	0	0	0
A0A0H2ZGS5	116052863	YP_793180.1	PA14_62420	PA4717		hypothetical protein	Putative enzymes ; Hypothetical, unclassified, unknown	347570	375930	0	205290	-0.81622	0.280886
A0A0H2ZGT3	116052880	YP_793197.1	PA14_62630	PA4733	acsB	acetyl-CoA synthetase	Central intermediary metabolism	6147800	4219500	2324300	3029300	-0.940681	0.130585
A0A0H2ZGT5	116052495	YP_792808.1	PA14_57950	PA4463		hypothetical protein	Translation, post-translational modification, degradation ; Hypothetical, unclassified, unknown	3282200	2433200	0	3867600	0.45268	0.544124
A0A0H2ZGU2	116052898	YP_793215.1	PA14_62860	PA4751	ftsH	cell division protein FtsH	Cell division ; Cell division	76618000	37876000	12430000	18187000	-1.84112	0.0191883
A0A0H2ZGU5	116052506	YP_792819.1	PA14_58070	PA4474		hypothetical protein	DNA replication, recombination, modification and repair ; Hypothetical, unclassified, unknown	3393700	2674400	1500200	2457100	-0.649981	0.284554
A0A0H2ZGV0	116052415	YP_792726.1	PA14_56950	PA4381		two-component response regulator	Two-component regulatory systems ; Transcriptional regulators ; Two-component regulatory systems	72378	93977	0	0
A0A0H2ZGV2	116052528	YP_792841.1	PA14_58350	PA4496	dppA1	dipeptide ABC transporter substrate-binding protein DppA1 ABC transporter substrate-binding protein	Transport of small molecules	4019000	2328000	3834700	5279100	0.556739	0.36456
A0A0H2ZGV7	116052533	YP_792847.1	PA14_58420	PA4502	dppA4	dipeptide ABC transporter substrate-binding protein DppA4 dipeptide ABC transporter substrate-binding protein	Transport of small molecules	1153200	366860	0	882600	0.44036	0.644554
A0A0H2ZGW6	116052932	YP_793249.1	PA14_63250	PA4785		acetyl-CoA acetyltransferase	Fatty acid and phospholipid metabolism ; Putative enzymes	0	171690	0	0
A0A0H2ZGX2	116052539	YP_792853.1	PA14_58510	PA4508		AsnC family transcriptional regulator	Transcriptional regulators	0	163620	0	0
A0A0H2ZGX3	116052549	YP_792864.1	PA14_58630	PA4519		ornithine decarboxylase	Amino acid biosynthesis and metabolism ; Amino acid biosynthesis and metabolism	3625100	4135200	5107800	4008100	0.224821	0.683675
A0A0H2ZGX6	116052448	YP_792760.1	PA14_57370	PA4414	murD	UDP-N-acetylmuramoyl-L-alanyl-D-glutamate synthetase	Cell wall / LPS / capsule ; Cell wall / LPS / capsule	733620	1215900	2103900	2337600	1.23148	0.0629222
A0A0H2ZGY2	116052456	YP_792769.1	PA14_57480	PA4423		lipoprotein	Fatty acid and phospholipid metabolism ; Hypothetical, unclassified, unknown	226640	594450	0	0
A0A0H2ZGY7	116052463	YP_792776.1	PA14_57560	PA4430		cytochrome b	Energy metabolism ; Energy metabolism	1054800	0	1177400	0	0.158635	0.86268
A0A0H2ZH42	116052527	YP_792840.1	PA14_58330	PA4495		hypothetical protein	Hypothetical, unclassified, unknown ; Hypothetical, unclassified, unknown	2286200	16649000	2860500	24702000	0.446254	0.732686
A0A0H2ZH44	116053023	YP_793342.1	PA14_64460	PA4874		hypothetical protein	Adaptation, Protection ; Hypothetical, unclassified, unknown	0	53409	0	45659	-0.226184	0.805536
A0A0H2ZH47	116053028	YP_793347.1	PA14_64510	PA4879		hypothetical protein	Membrane proteins ; Hypothetical, unclassified, unknown	252600	125070	0	0
A0A0H2ZH68	116052553	YP_792868.1	PA14_58690	PA4523		hypothetical protein	Hypothetical, unclassified, unknown ; Hypothetical, unclassified, unknown	983570	984900	1341300	721420	-0.000802758	0.998919
A0A0H2ZH73	116052558	YP_792873.1	PA14_58750	PA4526	pilB	type 4 fimbrial biogenesis protein PilB	Motility & Attachment	3586800	9025100	0	4601800	-0.306122	0.726902
A0A0H2ZH77	116052729	YP_793046.1	PA14_60700	PA4587	ccpR	cytochrome c551 peroxidase	Energy metabolism ; Energy metabolism	0	962380	0	1140800	0.245367	0.789539
A0A0H2ZH93	116052744	YP_793061.1	PA14_60890	PA4602	glyA	serine hydroxymethyltransferase	Amino acid biosynthesis and metabolism	3048000	2319900	3127500	2829900	0.161918	0.768993
A0A0H2ZHA6	116053108	YP_793427.1	PA14_65540	PA4959		hypothetical protein	Hypothetical, unclassified, unknown ; Motility & Attachment ; Motility & Attachment	791710	459880	0	0
A0A0H2ZHA8	116052682	YP_792998.1	PA14_60100		dtd	deoxycytidine triphosphate deaminase	Hypothetical, unclassified, unknown ; Translation, post-translational modification, degradation	109690	131790	0	0
A0A0H2ZHB4	116052687	YP_793003.1	PA14_60190	PA4542	clpB	clpB protein	Chaperones & heat shock proteins	859470000	2601700000	762450000	1579600000	-0.44635	0.561358
A0A0H2ZHF4	116052737	YP_793054.1	PA14_60800	PA4595		ABC transporter ATP-binding protein	Transport of small molecules ; Transport of small molecules	8129900	15492000	3591600	5890400	-1.28685	0.0725209
A0A0H2ZHF6	116052812	YP_793129.1	PA14_61720	PA4667		hypothetical protein	Hypothetical, unclassified, unknown ; Hypothetical, unclassified, unknown	601930	1548300	746600	735310	-0.38176	0.567214
A0A0H2ZHF7	116053173	YP_793494.1	PA14_66440	PA5025	metY	O-acetylhomoserine aminocarboxypropyltransferase	Amino acid biosynthesis and metabolism	108430	826120	0	228970	-0.386399	0.768544
A0A0H2ZHG4	116053184	YP_793505.1	PA14_66570	PA5036	gltB	glutamate synthase subunit alpha	Amino acid biosynthesis and metabolism ; Amino acid biosynthesis and metabolism	2084200	2550500	6881300	1844600	0.627858	0.420701
A0A0H2ZHI0	116052775	YP_793092.1	PA14_61290	PA4632		lipoprotein	Fatty acid and phospholipid metabolism ; Hypothetical, unclassified, unknown	162660	70493	0	0
A0A0H2ZHI8	116052785	YP_793102.1	PA14_61400	PA4640	mqoB	malate:quinone oxidoreductase	Central intermediary metabolism ; Hypothetical, unclassified, unknown	890440	525710	862950	698900	0.182789	0.755076
A0A0H2ZHJ1	116052768	YP_793085.1	PA14_61200	PA4625		hypothetical protein	Hypothetical, unclassified, unknown ; Hypothetical, unclassified, unknown ; Secreted Factors (toxins, enzymes, alginate) ; Cell wall / LPS / capsule	141230000	114830000	85892000	140980000	-0.21073	0.717268
A0A0H2ZHJ5	116053238	YP_793561.1	PA14_67240	PA5091	hutG	N-formylglutamate amidohydrolase	Amino acid biosynthesis and metabolism ; Amino acid biosynthesis and metabolism	0	112720	0	0
A0A0H2ZHK5	116052690	YP_793006.1	PA14_60230	PA4545	comL	competence protein ComL	Cell wall / LPS / capsule ; Cell wall / LPS / capsule	374620	156510	0	310770	0.360006	0.676708
A0A0H2ZHK6	116052784	YP_793101.1	PA14_61390	PA4639		lipoprotein	Fatty acid and phospholipid metabolism ; Hypothetical, unclassified, unknown	0	68310	0	0
A0A0H2ZHM8	116052806	YP_793123.1	PA14_61650	PA4661	pagL	Lipid A 3-O-deacylase	Hypothetical, unclassified, unknown ; Cell wall / LPS / capsule	28063	38313	0	67870	1.04952	0.188153
A0A0H2ZHN0	116052730	YP_793047.1	PA14_60710	PA4588	gdhA	glutamate dehydrogenase	Amino acid biosynthesis and metabolism ; Amino acid biosynthesis and metabolism	2045500	1146100	0	1486900	-0.0422856	0.956822
A0A0H2ZHN3	116052886	YP_793203.1	PA14_62690	PA4739		hypothetical protein	Hypothetical, unclassified, unknown	3257200	630940	3127700	0	1.1255	0.342858
A0A0H2ZHN5	116053299	YP_793623.1	PA14_68060	PA5152		ABC transporter ATP-binding protein	Transport of small molecules ; Transport of small molecules	26744	81160	0	0
A0A0H2ZHN7	116052900	YP_793217.1	PA14_62880	PA4753		hypothetical protein	Translation, post-translational modification, degradation ; Hypothetical, unclassified, unknown	25284	0	0	0
A0A0H2ZHP2	116052905	YP_793222.1	PA14_62930	PA4758	carA	carbamoyl phosphate synthase small subunit	Nucleotide biosynthesis and metabolism ; Amino acid biosynthesis and metabolism ; Nucleotide biosynthesis and metabolism	1045600	1162000	827280	1731800	0.118889	0.847107
A0A0H2ZHP8	116053314	YP_793638.1	PA14_68260	PA5167		c4-dicarboxylate-binding protein	Membrane proteins	108340	0	0	0
A0A0H2ZHP9	116052846	YP_793163.1	PA14_62200	PA4700	mrcB	penicillin-binding protein 1B	Cell wall / LPS / capsule ; Cell wall / LPS / capsule	360770	310010	0	0
A0A0H2ZHQ2	116053319	YP_793643.1	PA14_68340	PA5172	arcB	ornithine carbamoyltransferase	Amino acid biosynthesis and metabolism ; Amino acid biosynthesis and metabolism	39799000	33169000	17107000	28977000	-0.706536	0.249381
A0A0H2ZHQ7	116052818	YP_793135.1	PA14_61820	PA4673		GTP-dependent nucleic acid-binding protein EngD	Translation, post-translational modification, degradation ; Hypothetical, unclassified, unknown	1076000	2043700	1539900	679910	-0.535305	0.442765
A0A0H2ZHR0	116052767	YP_793084.1	PA14_61190	PA4624		hypothetical protein	Protein secretion/export apparatus ; Hypothetical, unclassified, unknown ; Cell wall / LPS / capsule	694260	1574800	0	948160	-0.141156	0.866873
A0A0H2ZHT6	116052903	YP_793220.1	PA14_62910	PA4756	carB	carbamoyl phosphate synthase large subunit	Nucleotide biosynthesis and metabolism ; Nucleotide biosynthesis and metabolism ; Amino acid biosynthesis and metabolism	34444000	30974000	69003000	19410000	0.164074	0.82567
A0A0H2ZHU0	116052856	YP_793173.1	PA14_62350	PA4710		heme/hemoglobin uptake outer membrane receptor PhuR	Transport of small molecules	1020300	424840	1604700	1217700	1.08624	0.128945
A0A0H2ZHU5	116052861	YP_793178.1	PA14_62400	PA4715		aminotransferase	Transport of small molecules ; Putative enzymes	2221300	3176400	0	387560	-2.77691	0.00830771
A0A0H2ZHV4	116052815	YP_793132.1	PA14_61770	PA4670	prs	ribose-phosphate pyrophosphokinase	Nucleotide biosynthesis and metabolism ; Carbon compound catabolism ; Nucleotide biosynthesis and metabolism	1856200	843580	502750	1535200	-0.510305	0.51465
A0A0H2ZHW2	116052894	YP_793211.1	PA14_62810	PA4747	secG	preprotein translocase subunit SecG	Protein secretion/export apparatus ; Membrane proteins ; Protein secretion/export apparatus	109460	0	0	125870	0.201531	0.826254
A0A0H2ZHW6	116052902	YP_793219.1	PA14_62900	PA4755	greA	transcription elongation factor GreA	Transcription, RNA processing and degradation ; Transcription, RNA processing and degradation	1018800	885600	1670700	590180	0.0640408	0.925462
A0A0H2ZHW8	116053386	YP_793711.1	PA14_69190	PA5239	rho	transcription termination factor Rho	Transcription, RNA processing and degradation ; Transcription, RNA processing and degradation	28546000	30262000	6367400	14651000	-1.60551	0.0348009
A0A0H2ZHY9	116052832	YP_793149.1	PA14_62000	PA4687	hitA	ferric iron-binding periplasmic protein HitA	Transport of small molecules ; Transport of small molecules	201680	0	0	91412	-1.14161	0.248086
A0A0H2ZHZ0	116052977	YP_793295.1	PA14_63850	PA4829	lpd3	dihydrolipoamide dehydrogenase	Energy metabolism ; Energy metabolism	0	529560	0	435140	-0.283315	0.758248
A0A0H2ZHZ2	116052940	YP_793257.1	PA14_63340	PA4793		lipoprotein	Fatty acid and phospholipid metabolism ; Hypothetical, unclassified, unknown	236130	183920	0	149110	-0.482953	0.515505
A0A0H2ZHZ8	116052987	YP_793305.1	PA14_63990	PA4839	speA	arginine decarboxylase	Amino acid biosynthesis and metabolism ; Amino acid biosynthesis and metabolism	0	355650	0	0
A0A0H2ZI14	116053062	YP_793381.1	PA14_64900	PA4913		ABC transporter substrate-binding protein	Transport of small molecules ; Transport of small molecules	4083000	605330	5346900	751050	0.35013	0.776589
A0A0H2ZI15	116052873	YP_793190.1	PA14_62540	PA4726	cbrB	two-component response regulator CbrB	Two-component regulatory systems ; Two-component regulatory systems ; Transcriptional regulators ; Carbon compound catabolism	2210400	5844900	1901900	3430200	-0.492876	0.493476
A0A0H2ZI19	116052882	YP_793199.1	PA14_62650	PA4735		hypothetical protein	Hypothetical, unclassified, unknown ; Hypothetical, unclassified, unknown	3420100	4750400	6430600	7313000	0.766665	0.196279
A0A0H2ZI20	116053409	YP_793734.1	PA14_69470	PA5261	algR	alginate biosynthesis regulatory protein AlgR	Two-component regulatory systems ; Secreted Factors (toxins, enzymes, alginate) ; Transcriptional regulators ; Two-component regulatory systems	0	82894	0	0
A0A0H2ZI23	116052892	YP_793209.1	PA14_62770	PA4745	nusA	transcription elongation factor NusA	Transcription, RNA processing and degradation ; Transcription, RNA processing and degradation	21781000	17096000	13312000	23266000	-0.132889	0.822272
A0A0H2ZI39	116052924	YP_793241.1	PA14_63160	PA4777	pmrB	PmrB: two-component regulator system signal sensor kinase PmrB	Two-component regulatory systems	216810	89867	0	0
A0A0H2ZI41	116053096	YP_793415.1	PA14_65370	PA4947	amiB	N-acetylmuramoyl-L-alanine amidase	Cell wall / LPS / capsule ; Cell wall / LPS / capsule	136460	295030	0	651050	1.6981	0.0772442
A0A0H2ZI43	116052996	YP_793314.1	PA14_64110	PA4848	accC	acetyl-CoA carboxylase biotin carboxylase subunit	Fatty acid and phospholipid metabolism ; Fatty acid and phospholipid metabolism	11879000	14154000	16859000	11013000	0.0715516	0.899837
A0A0H2ZI48	116053003	YP_793321.1	PA14_64220	PA4855	purD	phosphoribosylamine--glycine ligase	Nucleotide biosynthesis and metabolism ; Nucleotide biosynthesis and metabolism	1105500	1081500	0	879730	-0.313734	0.663947
A0A0H2ZI56	116053448	YP_793775.1	PA14_69980	PA5301		transcriptional regulator	Transcriptional regulators ; Transcriptional regulators ; Carbon compound catabolism	127110	64844	0	0
A0A0H2ZI65	116053071	YP_793390.1	PA14_65000	PA4922	azu	azurin	Energy metabolism	13683000	1058300	17614000	1019300	0.155084	0.924627
A0A0H2ZI72	116053464	YP_793791.1	PA14_70200	PA5317	dppA5	dipeptide ABC transporter substrate-binding protein DppA5 dipeptide ABC transporter substrate-binding protein	Transport of small molecules	1819400	873610	1283000	1307600	0.0389592	0.949356
A0A0H2ZI80	116053091	YP_793410.1	PA14_65280	PA4942	hflK	protease subunit HflK	Translation, post-translational modification, degradation ; Translation, post-translational modification, degradation ; Cell division	1645100	4521300	970840	3165000	-0.637701	0.450545
A0A0H2ZI87	116053486	YP_793813.1	PA14_70480	PA5339		hypothetical protein	Translation, post-translational modification, degradation ; Hypothetical, unclassified, unknown	1808200	1251500	202650	739510	-1.95825	0.0332505
A0A0H2ZI92	116053491	YP_793818.1	PA14_70560	PA5344		LysR family transcriptional regulator	Transcriptional regulators ; Transcriptional regulators	498830	366640	1020100	838530	1.11279	0.0777442
A0A0H2ZI98	116052990	YP_793308.1	PA14_64030	PA4842		hypothetical protein	Hypothetical, unclassified, unknown ; Hypothetical, unclassified, unknown	0	234120	0	0
A0A0H2ZIA1	116052995	YP_793313.1	PA14_64100	PA4847	accB	acetyl-CoA carboxylase biotin carboxyl carrier protein subunit	Fatty acid and phospholipid metabolism ; Fatty acid and phospholipid metabolism	604010000	309280000	1077200000	1297800000	1.45186	0.0426048
A0A0H2ZIA9	116053161	YP_793482.1	PA14_66260	PA5013	ilvE	branched-chain amino acid aminotransferase	Amino acid biosynthesis and metabolism ; Amino acid biosynthesis and metabolism	10373000	11279000	4380000	8556100	-0.821222	0.201036
A0A0H2ZIC2	116053080	YP_793399.1	PA14_65130	PA4931	dnaB	replicative DNA helicase	DNA replication, recombination, modification and repair ; DNA replication, recombination, modification and repair	1451400	1453800	0	2102600	0.533537	0.466974
A0A0H2ZIC6	116053025	YP_793344.1	PA14_64480	PA4876	osmE	DNA-binding transcriptional activator OsmE	Membrane proteins	1691300	1524100	0	2621600	0.707403	0.344524
A0A0H2ZIC7	116053090	YP_793409.1	PA14_65270	PA4941	hflC	protease subunit HflC	Translation, post-translational modification, degradation ; Translation, post-translational modification, degradation ; Cell division	996250	1466000	1492900	2696800	0.731451	0.253119
A0A0H2ZID6	116053192	YP_793513.1	PA14_66660	PA5044	pilM	type 4 fimbrial biogenesis protein PilM	Motility & Attachment ; Motility & Attachment	6256800	922710	0	1000200	-1.2644	0.334868
A0A0H2ZID8	116053164	YP_793485.1	PA14_66310	PA5016	aceF	dihydrolipoamide acetyltransferase	Energy metabolism ; Carbon compound catabolism ; Energy metabolism	88162000	67689000	58212000	108330000	0.0397996	0.947308
A0A0H2ZIF6	116053190	YP_793511.1	PA14_66640	PA5042	pilO	type 4 fimbrial biogenesis protein PilO	Motility & Attachment ; Motility & Attachment	86821	71239	0	0
A0A0H2ZIG1	116053195	YP_793516.1	PA14_66690	PA5047		protease	Putative enzymes ; Hypothetical, unclassified, unknown	149200	403810	0	211250	-0.216511	0.809271
A0A0H2ZIG5	116053204	YP_793525.1	PA14_66820	PA5056	phaC1	poly(3-hydroxyalkanoic acid) synthase 1	Central intermediary metabolism	3394600	3844100	4629400	2071300	-0.222263	0.725314
A0A0H2ZII0	116053584	YP_793911.1	PA14_71740	PA5436		pyruvate carboxylase subunit A	Central intermediary metabolism ; Central intermediary metabolism	297360	344470	0	0
A0A0H2ZIJ0	116053153	YP_793474.1	PA14_66170	PA5005		carbamoyl transferase	Central intermediary metabolism ; Putative enzymes	1866100	2566800	1321600	1469400	-0.651242	0.262877
A0A0H2ZIJ4	116053250	YP_793573.1	PA14_67400	PA5103		ABC transporter substrate-binding protein	Transport of small molecules	187880	0	0	0
A0A0H2ZIJ9	116053255	YP_793578.1	PA14_67460	PA5108		lipoprotein	Fatty acid and phospholipid metabolism ; Hypothetical, unclassified, unknown	62347	139360	0	439130	2.23604	0.0325192
A0A0H2ZIK7	116053281	YP_793604.1	PA14_67810	PA5134		carboxyl-terminal protease	Related to phage, transposon, or plasmid ; Translation, post-translational modification, degradation	590880	1070700	705620	1048500	0.112899	0.853238
A0A0H2ZIL4	116053163	YP_793484.1	PA14_66290	PA5015	aceE	pyruvate dehydrogenase subunit E1	Amino acid biosynthesis and metabolism ; Amino acid biosynthesis and metabolism ; Energy metabolism	136930000	162670000	230200000	105980000	0.0656465	0.916454
A0A0H2ZIL8	116053300	YP_793624.1	PA14_68070	PA5153		periplasmic binding protein	Transport of small molecules ; Transport of small molecules	6804900	671100	5524300	352390	-0.615069	0.693265
A0A0H2ZIM7	116053310	YP_793634.1	PA14_68200	PA5163	rmlA	glucose-1-phosphate thymidylyltransferase	Cell wall / LPS / capsule	0	1007700	0	1530900	0.603314	0.519783
A0A0H2ZIN5	116053624	YP_793951.1	PA14_72250	PA5474		metalloprotease	Translation, post-translational modification, degradation ; Translation, post-translational modification, degradation	11654000	9271400	4019200	7218300	-0.948487	0.142574
A0A0H2ZIN7	116053320	YP_793644.1	PA14_68350	PA5173	arcC	carbamate kinase	Amino acid biosynthesis and metabolism ; Amino acid biosynthesis and metabolism	4563100	5566400	3480600	3483200	-0.533505	0.342665
A0A0H2ZIP1	116053325	YP_793649.1	PA14_68400	PA5178		LysM domain/BON superfamily protein	Cell wall / LPS / capsule ; Hypothetical, unclassified, unknown	18056000	29746000	27374000	19580000	-0.00149349	0.997978
A0A0H2ZIP3	116053318	YP_793642.1	PA14_68330	PA5171	arcA	arginine deiminase	Amino acid biosynthesis and metabolism ; Amino acid biosynthesis and metabolism	15410000	22405000	9694400	5097400	-1.40232	0.0508408
A0A0H2ZIP4	116053194	YP_793515.1	PA14_66680	PA5046	maeB	malic enzyme	Central intermediary metabolism ; Central intermediary metabolism	27646000	22450000	20003000	23167000	-0.210749	0.701421
A0A0H2ZIP5	116053188	YP_793509.1	PA14_66620	PA5040	pilQ	type 4 fimbrial biogenesis outer membrane protein PilQ precursor	Motility & Attachment	3078000	1043900	2990800	2259700	0.536343	0.454382
A0A0H2ZIQ0	116053203	YP_793524.1	PA14_66800	PA5055		hypothetical protein	Hypothetical, unclassified, unknown ; Hypothetical, unclassified, unknown	66003	76685	0	0
A0A0H2ZIQ5	116053208	YP_793530.1	PA14_66880	PA5061		hypothetical protein	Transcriptional regulators ; Hypothetical, unclassified, unknown	189710	97490	0	308310	1.18082	0.176022
A0A0H2ZIR0	116053348	YP_793672.1	PA14_68700	PA5200	ompR	osmolarity response regulator	Two-component regulatory systems ; Transcriptional regulators ; Two-component regulatory systems ; Antibiotic resistance and susceptibility	409760	749580	0	72957	-2.92531	0.00856584
A0A0H2ZIR4	116053655	YP_793982.1	PA14_72640	PA5505		TonB-dependent receptor	Transport of small molecules ; Membrane proteins ; Transport of small molecules	546350	0	411200	0	-0.409985	0.65787
A0A0H2ZIR6	116053226	YP_793549.1	PA14_67110	PA5080		prolyl aminopeptidase	Translation, post-translational modification, degradation ; Translation, post-translational modification, degradation	195500	249290	268040	0	0.279952	0.702346
A0A0H2ZIR8	116053223	YP_793545.1	PA14_67050	PA5076		ABC transporter substrate-binding protein	Transport of small molecules ; Transport of small molecules	254180	507280	0	0
A0A0H2ZIS8	116053358	YP_793682.1	PA14_68820	PA5210		secretion pathway ATPase	Protein secretion/export apparatus ; Protein secretion/export apparatus	359770	549510	0	686370	0.626376	0.41859
A0A0H2ZIT4	116053376	YP_793701.1	PA14_69050	PA5229		hypothetical protein	Hypothetical, unclassified, unknown ; Hypothetical, unclassified, unknown	110790	283850	0	0
A0A0H2ZIU3	116053387	YP_793712.1	PA14_69200	PA5240	trxA	thioredoxin	Energy metabolism ; Translation, post-translational modification, degradation ; Nucleotide biosynthesis and metabolism ; Energy metabolism	3609300	3720600	0	3984800	0.12088	0.866098
A0A0H2ZIU6	116053379	YP_793704.1	PA14_69090	PA5232		hypothetical protein	Membrane proteins	122710	144320	0	128140	-0.0545411	0.939724
A0A0H2ZIU8	116053392	YP_793717.1	PA14_69260	PA5245		isoprenoid biosynthesis protein with amidotransferase-like domain	Biosynthesis of cofactors, prosthetic groups and carriers ; Hypothetical, unclassified, unknown	366460	301260	0	0
A0A0H2ZIV2	116053264	YP_793587.1	PA14_67560	PA5117	typA	TypA	Adaptation, Protection ; Adaptation, Protection	30343000	25843000	9954400	12136000	-1.34922	0.0382506
A0A0H2ZIV3	116053697	YP_794024.1	PA14_73140	PA5546		hypothetical protein	Fatty acid and phospholipid metabolism	1413500	1671900	0	1644600	0.0973565	0.892747
A0A0H2ZIV4	116053266	YP_793589.1	PA14_67600	PA5119	glnA	glutamine synthetase	Amino acid biosynthesis and metabolism ; Amino acid biosynthesis and metabolism	20305000	14177000	18201000	21102000	0.208005	0.711415
A0A0H2ZIV9	116053390	YP_793715.1	PA14_69240	PA5243	hemB	delta-aminolevulinic acid dehydratase	Biosynthesis of cofactors, prosthetic groups and carriers	0	1066800	0	0
A0A0H2ZIW7	116053401	YP_793726.1	PA14_69370	PA5253	algP	alginate regulatory protein AlgP	Transcriptional regulators ; Transcriptional regulators	880950	606890	1953000	3387600	1.81466	0.0169685
A0A0H2ZIW9	116053283	YP_793606.1	PA14_67830	PA5136		hypothetical protein	Hypothetical, unclassified, unknown ; Hypothetical, unclassified, unknown	38139000	61311000	0	95616000	0.983546	0.226868
A0A0H2ZIY0	116053759	YP_788194.1	PA14_00470	PA0038		hypothetical protein	Hypothetical, unclassified, unknown ; Hypothetical, unclassified, unknown	5308400	12770000	5423900	27236000	0.561905	0.545442
A0A0H2ZIZ0	116053321	YP_793645.1	PA14_68360	PA5174		beta-ketoacyl synthase	Fatty acid and phospholipid metabolism ; Fatty acid and phospholipid metabolism	2767900	3401400	1080700	2569100	-0.880846	0.201278
A0A0H2ZJ00	116053780	YP_788215.1	PA14_00710	PA0059	osmC	osmotically inducible protein OsmC	Adaptation, Protection	5650800	3639200	2752800	3943600	-0.460832	0.440586
A0A0H2ZJ02	116053426	YP_793751.1	PA14_69670	PA5277	lysA	diaminopimelate decarboxylase	Amino acid biosynthesis and metabolism ; Amino acid biosynthesis and metabolism	832640	2172100	0	953410	-0.496259	0.579436
A0A0H2ZJ16	116053349	YP_793673.1	PA14_68710	PA5201		hypothetical protein	Transcription, RNA processing and degradation ; Hypothetical, unclassified, unknown	380750	285980	1475800	411870	1.24043	0.132449
A0A0H2ZJ18	116053447	YP_793774.1	PA14_69970	PA5300	cycB	cytochrome c5	Energy metabolism ; Energy metabolism	2060000	3124200	3491400	7186300	0.981462	0.153225
A0A0H2ZJ24	116053805	YP_788242.1	PA14_01030	PA0085		hypothetical protein	Hypothetical, unclassified, unknown	2305900	3162200	1695000	3596600	-0.12917	0.837805
A0A0H2ZJ29	116053361	YP_793685.1	PA14_68850	PA5213	gcvP1	glycine dehydrogenase	Amino acid biosynthesis and metabolism	4423600	4082200	9122000	2785900	0.246463	0.733434
A0A0H2ZJ30	116053362	YP_793686.1	PA14_68860	PA5214	gcvH1	glycine cleavage system protein H	Amino acid biosynthesis and metabolism ; Central intermediary metabolism ; Amino acid biosynthesis and metabolism	470960	0	370860	218170	-0.727441	0.363697
A0A0H2ZJ32	116053459	YP_793786.1	PA14_70140	PA5312		aldehyde dehydrogenase	Putative enzymes	75812000	81140000	27570000	68277000	-0.85417	0.216413
A0A0H2ZJ38	116053371	YP_793696.1	PA14_69000	PA5224	pepP	aminopeptidase	Translation, post-translational modification, degradation ; Translation, post-translational modification, degradation	509410	447400	0	615130	0.365695	0.615236
A0A0H2ZJ42	116053485	YP_793812.1	PA14_70470	PA5338	spoT	guanosine-3',5'-bis(diphosphate) 3'-pyrophosphohydrolase	Nucleotide biosynthesis and metabolism ; Nucleotide biosynthesis and metabolism ; Adaptation, Protection	3714000	1089200	3607100	1008500	-0.0765961	0.931747
A0A0H2ZJ52	116053495	YP_793822.1	PA14_70600	PA5348		HU family DNA-binding protein	DNA replication, recombination, modification and repair ; DNA replication, recombination, modification and repair	510930	214930	0	269540	-0.297997	0.728731
A0A0H2ZJ53	116053389	YP_793714.1	PA14_69230	PA5242	ppk	polyphosphate kinase	Nucleotide biosynthesis and metabolism ; Nucleotide biosynthesis and metabolism ; Adaptation, Protection	3146200	834360	7561400	964570	0.737129	0.519618
A0A0H2ZJ55	116053487	YP_793814.1	PA14_70490	PA5340		lipoprotein	Fatty acid and phospholipid metabolism ; Hypothetical, unclassified, unknown	59286	0	0	71457	0.269384	0.769678
A0A0H2ZJ68	116053405	YP_793730.1	PA14_69420	PA5257		enzyme of heme biosynthesis	Biosynthesis of cofactors, prosthetic groups and carriers ; Hypothetical, unclassified, unknown	156570	70541	0	0
A0A0H2ZJ80	116053523	YP_793850.1	PA14_71000	PA5376		lycine betaine/L-proline ABC transporter, ATP-binding subunit	Transport of small molecules ; Transport of small molecules	0	383810	0	0
A0A0H2ZJ88	116053562	YP_793889.1	PA14_71450	PA5414		hypothetical protein	Hypothetical, unclassified, unknown ; Hypothetical, unclassified, unknown	127590	100760	0	0
A0A0H2ZJ93	116053879	YP_788316.1	PA14_01970	PA0158		RND efflux transporter	Transport of small molecules	177510	0	0	0
A0A0H2ZJ97	116053423	YP_793748.1	PA14_69630	PA5274	rnk	nucleoside diphosphate kinase regulator	Transcriptional regulators ; Transcriptional regulators	40710	0	0	0
A0A0H2ZJA2	116053583	YP_793910.1	PA14_71720	PA5435		pyruvate carboxylase subunit B	Central intermediary metabolism ; Central intermediary metabolism	5096700000	4544700000	6139600000	3637800000	-0.0262688	0.963804
A0A0H2ZJB0	116053593	YP_793920.1	PA14_71870	PA5443	uvrD	DNA-dependent helicase II	DNA replication, recombination, modification and repair ; DNA replication, recombination, modification and repair	459740	200160	0	0
A0A0H2ZJB4	116053446	YP_793773.1	PA14_69950	PA5299		hypothetical protein	Energy metabolism ; Hypothetical, unclassified, unknown	510280	162640	0	159880	-0.849496	0.385132
A0A0H2ZJB9	116053451	YP_793778.1	PA14_70040	PA5304	dadA	D-amino acid dehydrogenase small subunit	Amino acid biosynthesis and metabolism	1779500	910110	0	1416600	0.15464	0.847329
A0A0H2ZJC0	116053603	YP_793930.1	PA14_71990	PA5453	gmd	GDP-mannose 4,6-dehydratase	Cell wall / LPS / capsule	0	0	0	423480
A0A0H2ZJC1	116053434	YP_793759.1	PA14_69770	PA5285		hypothetical protein	Hypothetical, unclassified, unknown ; Hypothetical, unclassified, unknown	0	68528	0	0
A0A0H2ZJC2	116053569	YP_793896.1	PA14_71560	PA5421	fdhA	glutathione-independent formaldehyde dehydrogenase	Amino acid biosynthesis and metabolism	234130	0	0	195550	-0.259772	0.777603
A0A0H2ZJC8	116053574	YP_793901.1	PA14_71620	PA5426	purE	phosphoribosylaminoimidazole carboxylase catalytic subunit	Nucleotide biosynthesis and metabolism ; Nucleotide biosynthesis and metabolism	64853	0	0	55069	-0.235933	0.797392
A0A0H2ZJE2	116053460	YP_793787.1	PA14_70160	PA5313		omega amino acid--pyruvate transaminase	Transport of small molecules ; Putative enzymes ; Carbon compound catabolism	1137400	1129300	1486700	1365000	0.329923	0.545373
A0A0H2ZJF0	116053494	YP_793821.1	PA14_70590	PA5347		hypothetical protein	Hypothetical, unclassified, unknown ; Hypothetical, unclassified, unknown	0	0	0	38799
A0A0H2ZJF2	116053640	YP_793967.1	PA14_72460	PA5490	cc4	cytochrome c4	Energy metabolism ; Energy metabolism	2043000	13833000	0	11470000	1.10943	0.392792
A0A0H2ZJF7	116053647	YP_793974.1	PA14_72540	PA5497		ribonucleotide reductase	Nucleotide biosynthesis and metabolism ; Nucleotide biosynthesis and metabolism	4081800	2869600	6309600	5175600	0.73961	0.214793
A0A0H2ZJF8	116053506	YP_793833.1	PA14_70740	PA5359		hypothetical protein	Protein secretion/export apparatus ; Hypothetical, unclassified, unknown	1123400	0	310780	0	-1.85391	0.087993
A0A0H2ZJK0	116053561	YP_793888.1	PA14_71440	PA5413	ltaA	low specificity l-threonine aldolase	Amino acid biosynthesis and metabolism ; Amino acid biosynthesis and metabolism	1640200	974210	0	2817600	1.15638	0.168884
A0A0H2ZJK7	116053643	YP_793970.1	PA14_72490	PA5493	polA	DNA polymerase I	DNA replication, recombination, modification and repair ; DNA replication, recombination, modification and repair	3055200	6575700	3099200	2745400	-0.61975	0.336355
A0A0H2ZJM2	116053575	YP_793902.1	PA14_71630	PA5427	adhA	alcohol dehydrogenase	Carbon compound catabolism	3389400	17369000	3196900	8307700	-0.574175	0.544734
A0A0H2ZJN1	116053591	YP_793918.1	PA14_71840	PA5441		hypothetical protein	Hypothetical, unclassified, unknown ; Hypothetical, unclassified, unknown	0	0	1628700	0
A0A0H2ZJP3	116053682	YP_794009.1	PA14_72970	PA5531	tonB	TonB protein	Transport of small molecules ; Transport of small molecules	489510	738070	0	862780	0.521445	0.495715
A0A0H2ZJR3	116053992	YP_788434.1	PA14_03430	PA0265	gabD	succinate-semialdehyde dehydrogenase I	Central intermediary metabolism	25564000	31627000	20045000	25185000	-0.339732	0.543615
A0A0H2ZJR5	116053804	YP_788241.1	PA14_01020	PA0084		hypothetical protein	Hypothetical, unclassified, unknown ; Hypothetical, unclassified, unknown ; Protein secretion/export apparatus	0	1667300	0	0
A0A0H2ZJR7	116053631	YP_793958.1	PA14_72360	PA5481		hypothetical protein	Hypothetical, unclassified, unknown ; Hypothetical, unclassified, unknown	1265300	762800	0	952700	-0.0443342	0.953853
A0A0H2ZJR9	116053633	YP_793960.1	PA14_72380	PA5483	algB	two-component response regulator AlgB	Two-component regulatory systems ; Transcriptional regulators ; Two-component regulatory systems	838850	1427800	0	660610	-0.728269	0.363342
A0A0H2ZJS1	116053724	YP_788159.1	PA14_00050	PA0004	gyrB	DNA gyrase subunit B	DNA replication, recombination, modification and repair ; DNA replication, recombination, modification and repair	16214000	14676000	24605000	12615000	0.191696	0.751183
A0A0H2ZJS6	116053638	YP_793965.1	PA14_72430	PA5488		hypothetical protein	Putative enzymes ; Hypothetical, unclassified, unknown	355660	426490	0	392790	0.0122529	0.986468
A0A0H2ZJS9	116054007	YP_788449.1	PA14_03650	PA0280	cysA	sulfate transport protein CysA	Transport of small molecules ; Transport of small molecules	574380	152900	339950	309300	0.129868	0.86426
A0A0H2ZJT2	116053646	YP_793973.1	PA14_72520	PA5496		hypothetical protein	Hypothetical, unclassified, unknown ; Nucleotide biosynthesis and metabolism	381590	225040	0	0
A0A0H2ZJT8	116053652	YP_793979.1	PA14_72600	PA5502		lipoprotein	Fatty acid and phospholipid metabolism ; Hypothetical, unclassified, unknown	115590	140610	0	0
A0A0H2ZJU0	116053835	YP_788272.1	PA14_01390	PA0114		hypothetical protein	Energy metabolism ; Hypothetical, unclassified, unknown	341140	211900	0	254780	-0.0776217	0.918732
A0A0H2ZJU1	116053743	YP_788178.1	PA14_00250	PA0023	qor	quinone oxidoreductase	Energy metabolism ; Energy metabolism	274050	408230	0	543990	0.701669	0.365985
A0A0H2ZJV2	116053851	YP_788288.1	PA14_01600	PA0130		aldehyde dehydrogenase	Energy metabolism ; Putative enzymes ; Carbon compound catabolism	634960	647980	0	1009100	0.65369	0.378366
A0A0H2ZJV9	116053760	YP_788195.1	PA14_00480	PA0039		hypothetical protein	Hypothetical, unclassified, unknown ; Hypothetical, unclassified, unknown	1084600	358530	3516800	2762200	2.32138	0.0116405
A0A0H2ZJW5	116054044	YP_788487.1	PA14_04140	PA0317		hypothetical protein	Energy metabolism ; Hypothetical, unclassified, unknown	1547100	1044500	854290	993000	-0.464858	0.420837
A0A0H2ZJW8	116053679	YP_794006.1	PA14_72930	PA5528		hypothetical protein	Hypothetical, unclassified, unknown ; Membrane proteins	596870	4120300	0	1792300	0.192693	0.878929
A0A0H2ZJZ3	116053700	YP_794027.1	PA14_73170	PA5549	glmS	glucosamine--fructose-6-phosphate aminotransferase	Central intermediary metabolism ; Central intermediary metabolism	112740	112650	0	0
A0A0H2ZK15	116053787	YP_788222.1	PA14_00780	PA0066		hypothetical protein	Transport of small molecules ; Hypothetical, unclassified, unknown	0	0	0	39064
A0A0H2ZK22	116054101	YP_788544.1	PA14_04870	PA0371		hypothetical protein	Protein secretion/export apparatus ; Hypothetical, unclassified, unknown	1878600	1080400	1265400	2668700	0.367254	0.579584
A0A0H2ZK36	116053757	YP_788192.1	PA14_00450	PA0036	trpB	tryptophan synthase subunit beta	Amino acid biosynthesis and metabolism ; Amino acid biosynthesis and metabolism	3720600	2769900	1405200	9561800	0.191344	0.840679
A0A0H2ZK39	116053826	YP_788263.1	PA14_01290	PA0105	coxB	cytochrome c oxidase subunit II	Energy metabolism	1183400	1495300	1930300	0	0.537139	0.4706
A0A0H2ZK55	116053843	YP_788280.1	PA14_01490	PA0122		hemolysin	Putative enzymes ; Hypothetical, unclassified, unknown ; Adaptation, Protection	1861300	3461100	785700	2066100	-0.99429	0.190497
A0A0H2ZK66	116053853	YP_788290.1	PA14_01620	PA0132	aptA	beta alanine--pyruvate transaminase	Amino acid biosynthesis and metabolism ; Amino acid biosynthesis and metabolism ; Carbon compound catabolism	0	570770	0	202470	-1.4952	0.148106
A0A0H2ZK67	116054159	YP_788602.1	PA14_05560	PA0428		ATP-dependent RNA helicase	Transcription, RNA processing and degradation ; Transcription, RNA processing and degradation	526910	673830	836060	0	0.488636	0.510547
A0A0H2ZK71	116053788	YP_788223.1	PA14_00790	PA0067	prlC	oligopeptidase A	Translation, post-translational modification, degradation ; Translation, post-translational modification, degradation	5893100	5293700	4435200	6083100	-0.104749	0.85009
A0A0H2ZK86	116053996	YP_788438.1	PA14_03490	PA0269		hypothetical protein	Carbon compound catabolism	103590	117450	0	111130	0.0107826	0.988034
A0A0H2ZK88	116053803	YP_788240.1	PA14_01010	PA0083		hypothetical protein	Hypothetical, unclassified, unknown ; Hypothetical, unclassified, unknown ; Protein secretion/export apparatus	60293	74370	0	0
A0A0H2ZK92	116054185	YP_788629.1	PA14_05960	PA0456		cold-shock protein	Transcriptional regulators	4783100	2476200	850660	1079600	-1.84446	0.0165678
A0A0H2ZKA8	116054022	YP_788465.1	PA14_03860	PA0296		glutamine synthetase	Amino acid biosynthesis and metabolism	1481100	2796400	0	796550	-1.35328	0.126731
A0A0H2ZKB1	116054028	YP_788471.1	PA14_03940	PA0302	spuF	polyamine transport protein PotG	Transport of small molecules ; Transport of small molecules	2165600	4397800	2288200	4149500	-0.00219906	0.997318
A0A0H2ZKB2	116053823	YP_788260.1	PA14_01240	PA0102		carbonic anhydrase	Adaptation, Protection ; Central intermediary metabolism ; Adaptation, Protection	126770	0	0	0
A0A0H2ZKC4	116054043	YP_788486.1	PA14_04110	PA0316	serA	D-3-phosphoglycerate dehydrogenase	Amino acid biosynthesis and metabolism ; Amino acid biosynthesis and metabolism	2396600	3456700	2200900	2460600	-0.30664	0.58736
A0A0H2ZKE1	116054065	YP_788508.1	PA14_04410	PA0337	ptsP	phosphoenolpyruvate-protein phosphotransferase PtsP	Transport of small molecules ; Transport of small molecules	6814000	3404000	12268000	6058000	0.839968	0.235252
A0A0H2ZKF2	116053861	YP_788298.1	PA14_01730	PA0141		hypothetical protein	Hypothetical, unclassified, unknown ; Hypothetical, unclassified, unknown	973890	6449300	2141800	5422100	0.443351	0.661939
A0A0H2ZKF3	116054083	YP_788526.1	PA14_04650	PA0355	pfpI	protease PfpI	Translation, post-translational modification, degradation	135790	0	0	0
A0A0H2ZKG0	116054095	YP_788538.1	PA14_04810	PA0366		aldehyde dehydrogenase	Energy metabolism ; Putative enzymes	5430700	8244300	1863600	4364800	-1.23026	0.0951993
A0A0H2ZKG8	116054105	YP_788548.1	PA14_04920	PA0375	ftsX	cell division protein FtsX	Cell division ; Cell division	80982	0	0	104320	0.365343	0.692461
A0A0H2ZKH3	116054282	YP_788726.1	PA14_07230	PA0555	fda	fructose-1,6-bisphosphate aldolase	Carbon compound catabolism ; Central intermediary metabolism ; Carbon compound catabolism	2667500	4164500	1766600	3348000	-0.454678	0.473916
A0A0H2ZKH4	116054117	YP_788560.1	PA14_05050	PA0387		deoxyribonucleotide triphosphate pyrophosphatase	Nucleotide biosynthesis and metabolism ; Hypothetical, unclassified, unknown	300050	124400	0	424090	1.13428	0.218551
A0A0H2ZKI6	116053963	YP_788401.1	PA14_03090	PA0250		hypothetical protein	Hypothetical, unclassified, unknown	2368400	3394100	938620	2950000	-0.768807	0.307715
A0A0H2ZKI7	116054142	YP_788585.1	PA14_05360	PA0411	pilJ	twitching motility protein PilJ	Chemotaxis	2160100	1427500	2565800	2249800	0.452308	0.434231
A0A0H2ZKJ4	116054152	YP_788595.1	PA14_05480	PA0421		hypothetical protein	Amino acid biosynthesis and metabolism	1001800	769950	0	1251900	0.511404	0.492839
A0A0H2ZKJ8	116054158	YP_788601.1	PA14_05550	PA0427	oprM	major intrinsic multiple antibiotic resistance efflux outer membrane protein OprM precursor	Membrane proteins ; Antibiotic resistance and susceptibility ; Membrane proteins ; Transport of small molecules	253230	368860	0	646280	1.0804	0.181703
A0A0H2ZKK8	116053913	YP_788351.1	PA14_02450	PA0195		NAD(P) transhydrogenase subunit alpha part 1	Energy metabolism ; Hypothetical, unclassified, unknown ; Energy metabolism ; Transport of small molecules	296120	231210	0	388880	0.571632	0.444744
A0A0H2ZKK9	116054174	YP_788618.1	PA14_05810	PA0444	amaB	allantoate amidohydrolase	Nucleotide biosynthesis and metabolism	2922300	4083100	1918000	2485800	-0.661728	0.263474
A0A0H2ZKL1	116054341	YP_788786.1	PA14_07980	PA0613		hypothetical protein	Hypothetical, unclassified, unknown ; Hypothetical, unclassified, unknown	1539400	1378000	0	0
A0A0H2ZKM9	116054025	YP_788468.1	PA14_03900	PA0299	spuC	aminotransferase	Biosynthesis of cofactors, prosthetic groups and carriers	4459900	4816100	0	4951600	0.0954564	0.894169
A0A0H2ZKP0	116054381	YP_788826.1	PA14_08420	PA0656		HIT family protein	Nucleotide biosynthesis and metabolism	415660	658250	0	464580	-0.171093	0.821704
A0A0H2ZKQ1	116054393	YP_788838.1	PA14_08560	PA0668	tyrZ	tyrosyl-tRNA synthetase	Translation, post-translational modification, degradation ; Amino acid biosynthesis and metabolism ; Translation, post-translational modification, degradation	892760	4404400	0	339110	-2.54782	0.0561748
A0A0H2ZKQ4	116053993	YP_788435.1	PA14_03450	PA0266	gabT	4-aminobutyrate aminotransferase	Amino acid biosynthesis and metabolism ; Hypothetical, unclassified, unknown ; Central intermediary metabolism ; Amino acid biosynthesis and metabolism ; Carbon compound catabolism	26381000	59964000	32592000	29268000	-0.364877	0.568971
A0A0H2ZKQ5	116054056	YP_788499.1	PA14_04300	PA0329		hypothetical protein	Hypothetical, unclassified, unknown ; Hypothetical, unclassified, unknown	141690	0	603610	431870	1.84937	0.0408469
A0A0H2ZKQ6	116054233	YP_788677.1	PA14_06620	PA0507		acyl-CoA dehydrogenase	Fatty acid and phospholipid metabolism	0	161650	0	0
A0A0H2ZKS7	116054093	YP_788536.1	PA14_04780	PA0364		oxidoreductase	Energy metabolism	949430	675440	0	0
A0A0H2ZKT2	116054024	YP_788467.1	PA14_03880	PA0298	spuB	glutamine synthetase	Amino acid biosynthesis and metabolism ; Putative enzymes ; Carbon compound catabolism	2634000	2750500	0	634770	-2.08417	0.0236402
A0A0H2ZKT8	116054275	YP_788719.1	PA14_07130	PA0548	tktA	transketolase	Carbon compound catabolism ; Energy metabolism	38408000	18647000	15253000	23068000	-0.512682	0.429672
A0A0H2ZKV0	116054045	YP_788488.1	PA14_04150	PA0318		hypothetical protein	Central intermediary metabolism ; Putative enzymes	625910	466900	0	0
A0A0H2ZKV1	116054126	YP_788569.1	PA14_05180	PA0395	pilT	twitching motility protein PilT	Motility & Attachment ; Cell wall / LPS / capsule ; Motility & Attachment	1193000	1071900	0	1210500	0.0982209	0.891297
A0A0H2ZKV4	116054455	YP_793529.1	PA14_66875	PA5060	phaF	polyhydroxyalkanoate synthesis protein PhaF	Central intermediary metabolism ; Central intermediary metabolism	10268000	30826000	12824000	33647000	0.223511	0.780194
A0A0H2ZKV8	116054460	YP_793618.1	PA14_67975	PA5146		hypothetical protein	Hypothetical, unclassified, unknown ; Hypothetical, unclassified, unknown	5164800	5478200	6207100	4759800	0.031203	0.954591
A0A0H2ZKW2	116054140	YP_788583.1	PA14_05330	PA0409	pilH	twitching motility protein PilH	Two-component regulatory systems ; Two-component regulatory systems ; Chemotaxis ; Motility & Attachment	172640	0	0	127960	-0.432074	0.641103
A0A0H2ZKX3	116054316	YP_788761.1	PA14_07680	PA0588		hypothetical protein	Two-component regulatory systems ; Hypothetical, unclassified, unknown	742070000	775320000	221100000	396730000	-1.35675	0.0483709
A0A0H2ZKX6	116054156	YP_788599.1	PA14_05530	PA0425	mexA	RND multidrug efflux membrane fusion protein MexA	Transport of small molecules	3773900	7128800	2997800	7121500	-0.166815	0.809473
A0A0H2ZKY4	116054010	YP_788452.1	PA14_03700	PA0283	sbp	sulfate-binding protein	Transport of small molecules ; Transport of small molecules	2549200	245880	3341900	385400	0.519513	0.710927
A0A0H2ZKY9	116054172	YP_788615.1	PA14_05770	PA0441	dhT	phenylhydantoinase	Nucleotide biosynthesis and metabolism ; Nucleotide biosynthesis and metabolism	369950	541020	0	0
A0A0H2ZL00	116054027	YP_788470.1	PA14_03930	PA0301	spuE	polyamine transport protein	Transport of small molecules	5974200	626180	3932300	1716700	0.425808	0.702816
A0A0H2ZL01	116054102	YP_788545.1	PA14_04890	PA0372		zinc protease	Putative enzymes ; Putative enzymes	574130	696630	0	1145200	0.856643	0.263855
A0A0H2ZL15	116054042	YP_788485.1	PA14_04100	PA0315		hypothetical protein	Hypothetical, unclassified, unknown ; Hypothetical, unclassified, unknown	746150	0	1008800	0	0.435103	0.638822
A0A0H2ZL24	116054130	YP_788573.1	PA14_05220	PA0399		cystathionine beta-synthase	Amino acid biosynthesis and metabolism ; Amino acid biosynthesis and metabolism	1089500	697260	596040	951060	-0.211173	0.724793
A0A0H2ZL26	116054058	YP_788501.1	PA14_04320	PA0331	ilvA1	threonine dehydratase	Amino acid biosynthesis and metabolism	246980	113970	0	301290	0.844629	0.329264
A0A0H2ZL28	116054139	YP_788582.1	PA14_05320	PA0408	pilG	twitching motility protein PilG	Two-component regulatory systems ; Two-component regulatory systems ; Chemotaxis ; Motility & Attachment	294270	479650	0	499100	0.409768	0.595859
A0A0H2ZL32	116054144	YP_788587.1	PA14_05390	PA0413	chpA	ChpA	Chemotaxis ; Two-component regulatory systems ; Motility & Attachment ; Chemotaxis	0	603890	0	0
A0A0H2ZL55	116054424	YP_793432.1	PA14_65605	PA4964	parC	DNA topoisomerase IV subunit A	DNA replication, recombination, modification and repair ; DNA replication, recombination, modification and repair	1546500	1730900	2077500	1637700	0.172995	0.752816
A0A0H2ZL63	116054176	YP_788620.1	PA14_05840	PA0447	gcdH	glutaryl-CoA dehydrogenase	Fatty acid and phospholipid metabolism ; Fatty acid and phospholipid metabolism ; Amino acid biosynthesis and metabolism ; Carbon compound catabolism	407630	905960	0	591300	-0.0394635	0.96232
A0A0H2ZL69	116054181	YP_788625.1	PA14_05890	PA0452		stomatin-like protein	Membrane proteins	288300	415390	3438700	1733300	2.8186	0.00233751
A0A0H2ZL81	116054449	YP_789666.1	PA14_19065	PA3481		hypothetical protein	Cell division ; Hypothetical, unclassified, unknown	1813500	3471100	0	5365800	1.09671	0.202161
A0A0H2ZL88	116054127	YP_788570.1	PA14_05190	PA0396	pilU	twitching motility protein PilU	Motility & Attachment ; Motility & Attachment	886050	252960	0	294540	-0.684685	0.495951
A0A0H2ZL93	116054132	YP_788575.1	PA14_05250	PA0401	pyrC	dihydroorotase	Nucleotide biosynthesis and metabolism ; Nucleotide biosynthesis and metabolism	0	382340	0	718420	0.909971	0.344852
A0A0H2ZLA4	116054304	YP_788749.1	PA14_07520	PA0576	rpoD	RNA polymerase sigma factor RpoD	Transcription, RNA processing and degradation ; Transcriptional regulators	16683000	2800700	6475900	22796000	0.829848	0.432906
A0A0H2ZLB3	116054322	YP_788767.1	PA14_07760	PA0594	surA	peptidyl-prolyl cis-trans isomerase SurA	Adaptation, Protection ; Translation, post-translational modification, degradation ; Adaptation, Protection ; Chaperones & heat shock proteins	241330	402270	0	0
A0A0H2ZLB4	116054157	YP_788600.1	PA14_05540	PA0426	mexB	RND multidrug efflux transporter MexB	Transport of small molecules	3524000	0	7686900	0	1.12519	0.254036
A0A0H2ZLC5	116054235	YP_788679.1	PA14_06650	PA0509	nirN	c-type cytochrome	Energy metabolism	606510	405390	860150	0	0.794667	0.311101
A0A0H2ZLD6	116054245	YP_788689.1	PA14_06750	PA0519	nirS	nitrite reductase	Energy metabolism ; Energy metabolism	2109100	10864000	0	12285000	1.35977	0.259738
A0A0H2ZLE4	116054188	YP_788632.1	PA14_06000	PA0459		ClpA/B protease ATP binding subunit	Translation, post-translational modification, degradation	50173000	107170000	46686000	73243000	-0.32653	0.615867
A0A0H2ZLI5	116054232	YP_788676.1	PA14_06600	PA0506		acyl-CoA dehydrogenase	Fatty acid and phospholipid metabolism	19909000	22978000	20755000	32144000	0.272167	0.634857
A0A0H2ZLJ8	116054432	YP_788408.1	PA14_03163			hypothetical protein	Hypothetical, unclassified, unknown	209870	0	0	79294	-1.40421	0.169211
A0A0H2ZLL2	116054447	YP_791169.1	PA14_37745	PA2069		carbamoyl transferase	Putative enzymes ; Putative enzymes	941490	1273700	0	942840	-0.215937	0.769518
A0A0H2ZLM1	116054332	YP_788777.1	PA14_07870	PA0604		ABC transporter substrate-binding protein	Transport of small molecules ; Transport of small molecules	3118800	312970	667610	1046500	-0.241219	0.824945
A0A0H2ZLM2	116054457	YP_789839.1	PA14_21175	PA3313		hypothetical protein	Transport of small molecules	1474800	0	2332100	0	0.66111	0.482561
A0A0H2ZLM7	116054337	YP_788782.1	PA14_07940	PA0609	trpE	anthranilate synthase component I	Amino acid biosynthesis and metabolism ; Energy metabolism ; Amino acid biosynthesis and metabolism	159990	127900	0	404920	1.50114	0.0754589
A0A0H2ZLP6	116054285	YP_788728.1	PA14_07250	PA0557		hypothetical protein	Putative enzymes	18458	0	0	0
A0A0H2ZLR9	116054305	YP_788750.1	PA14_07530	PA0577	dnaG	DNA primase	DNA replication, recombination, modification and repair ; DNA replication, recombination, modification and repair	558260	225440	0	431950	0.284024	0.744349
A0A0H2ZLS6	116054314	YP_788759.1	PA14_07650	PA0586		SpoVR family protein	Hypothetical, unclassified, unknown ; Hypothetical, unclassified, unknown	952260	795290	0	2006200	1.20498	0.133658
A0A0H2ZLT3	116054396	YP_791693.1	PA14_44311	PA1559		hypothetical protein	Hypothetical, unclassified, unknown	634460	369550	0	617000	0.349621	0.653969
A0A0H2ZLY6	116054377	YP_788822.1	PA14_08370	PA0652	vfr	cAMP-regulatory protein	Transcriptional regulators	388570	416270	0	0
A0A0H2ZLZ4	116054384	YP_788829.1	PA14_08450	PA0659		hypothetical protein	Membrane proteins ; Membrane proteins	119660	0	0	0
A0A0H2ZM25	116054417	YP_792753.1	PA14_57275	PA4407	ftsZ	cell division protein FtsZ	Cell division ; Cell division	45307000	67522000	49717000	49507000	-0.15686	0.780224
A0A0H2ZM32	116054423	YP_790106.1	PA14_24445	PA3068	gdhB	NAD-dependent glutamate dehydrogenase	Amino acid biosynthesis and metabolism ; Amino acid biosynthesis and metabolism	27076000	57533000	42969000	10307000	-0.907242	0.303046
NLL-MetRS-mCherry								547680000	492820000	174150000	75627000	-2.17855	0.00960654
Q02DE0	116053719	YP_794046.1	PA14_73410	PA5568		inner membrane protein translocase component YidC	Membrane proteins	757440	0	0	0
Q02DE3	116053716	YP_794043.1	PA14_73370	PA5565	gidA	tRNA uridine 5-carboxymethylaminomethyl modification protein GidA	Cell division ; Cell division	878710	408990	0	300030	-0.99862	0.255088
Q02DE9	116053710	YP_794037.1	PA14_73300	PA5559	atpE	F0F1 ATP synthase subunit C	Energy metabolism ; Energy metabolism	59017	0	0	148960	1.33572	0.187049
Q02DF0	116053709	YP_794036.1	PA14_73290	PA5558	atpF	F0F1 ATP synthase subunit B	Energy metabolism ; Energy metabolism	2046300	2354100	4911600	4965300	1.16994	0.0602092
Q02DF1	116053708	YP_794035.1	PA14_73280	PA5557	atpH	F0F1 ATP synthase subunit delta	Energy metabolism ; Energy metabolism	1116300	1398900	1300700	1030600	-0.110122	0.842263
Q02DF2	116053707	YP_794034.1	PA14_73260	PA5556	atpA	F0F1 ATP synthase subunit alpha	Energy metabolism ; Energy metabolism	80862000	70756000	70115000	89268000	0.0647759	0.905996
Q02DF4	116053705	YP_794032.1	PA14_73240	PA5554	atpD	F0F1 ATP synthase subunit beta	Energy metabolism ; Energy metabolism	49426000	57204000	17642000	67275000	-0.626151	0.424318
Q02DF5	116053704	YP_794031.1	PA14_73230	PA5553	atpC	F0F1 ATP synthase subunit epsilon	Energy metabolism ; Energy metabolism	735810	563540	0	998450	0.632765	0.401503
Q02DF6	116053703	YP_794030.1	PA14_73220	PA5552	glmU	glucosamine-1-phosphate acetyltransferase/N-acetylglucosamine-1-phosphate uridyltransferase	Cell wall / LPS / capsule	2724200	1540300	1398400	1138500	-0.699066	0.259733
Q02DM0	116053639	YP_793966.1	PA14_72450	PA5489	dsbA1	DsbA1 thiol:disulfide interchange protein DsbA	Biosynthesis of cofactors, prosthetic groups and carriers ; Translation, post-translational modification, degradation ; Chaperones & heat shock proteins	4385900	310940	1449300	311890	-0.796558	0.559901
Q02DY9	116053520	YP_793847.1	PA14_70950	PA5373	betB	betaine aldehyde dehydrogenase	Amino acid biosynthesis and metabolism ; Amino acid biosynthesis and metabolism ; Adaptation, Protection	244370	206550	0	236380	0.0733289	0.919084
Q02DZ3	116053516	YP_793843.1	PA14_70860	PA5369		hypothetical protein	Transport of small molecules	169440	0	0	0
Q02E39	116053470	YP_793797.1	PA14_70280	PA5323	argB	acetylglutamate kinase	Amino acid biosynthesis and metabolism ; Amino acid biosynthesis and metabolism	835480	1387100	1613200	2440200	0.882088	0.171126
Q02E40	116053469	YP_793796.1	PA14_70270	PA5322	algC	phosphomannomutase	Central intermediary metabolism ; Cell wall / LPS / capsule ; Amino acid biosynthesis and metabolism ; Secreted Factors (toxins, enzymes, alginate)	2466100	2352700	0	0
Q02E64	116053445	YP_793772.1	PA14_69940	PA5298	xpt	xanthine phosphoribosyltransferase	Nucleotide biosynthesis and metabolism ; Nucleotide biosynthesis and metabolism	21390	0	0	63608	1.57227	0.132322
Q02EA0	116053411	YP_793736.1	PA14_69500	PA5263	argH	argininosuccinate lyase	Amino acid biosynthesis and metabolism ; Hypothetical, unclassified, unknown ; Amino acid biosynthesis and metabolism	389550	266780	0	288830	-0.158509	0.831697
Q02EG1	116053351	YP_793675.1	PA14_68730	PA5203	gshA	glutamate--cysteine ligase	Biosynthesis of cofactors, prosthetic groups and carriers ; Amino acid biosynthesis and metabolism ; Biosynthesis of cofactors, prosthetic groups and carriers	165610	0	0	358380	1.1137	0.258276
Q02EH2	116053340	YP_793664.1	PA14_68580	PA5192	pckA	phosphoenolpyruvate carboxykinase	Energy metabolism ; Carbon compound catabolism ; Energy metabolism	5690800	5466800	7480600	6055800	0.271072	0.621438
Q02EM2	116053291	YP_793614.1	PA14_67930	PA5143	hisB	imidazoleglycerol-phosphate dehydratase	Amino acid biosynthesis and metabolism ; Amino acid biosynthesis and metabolism	420370	499290	0	662010	0.531084	0.472451
Q02EN5	116053278	YP_793601.1	PA14_67770	PA5131	pgm	phosphoglyceromutase	Carbon compound catabolism ; Carbon compound catabolism	3976100	4563700	0	2919900	-0.54486	0.460314
Q02EQ6	116053257	YP_793580.1	PA14_67490	PA5110	fbp	fructose-1,6-bisphosphatase	Central intermediary metabolism ; Central intermediary metabolism ; Carbon compound catabolism	1140800	484640	0	987480	0.409308	0.634326
Q02ER6	116053247	YP_793570.1	PA14_67350	PA5100	hutU	urocanate hydratase	Amino acid biosynthesis and metabolism ; Amino acid biosynthesis and metabolism	7974600	11572000	2475000	2874700	-1.84857	0.0115326
Q02ES4	116053239	YP_793562.1	PA14_67250	PA5092	hutI	imidazolonepropionase	Amino acid biosynthesis and metabolism ; Amino acid biosynthesis and metabolism	0	414250	0	0
Q02ET9	116053224	YP_793547.1	PA14_67090	PA5078	mdoG	glucan biosynthesis protein G	Putative enzymes ; Hypothetical, unclassified, unknown	1222100	2264300	0	1983300	0.253689	0.749009
Q02EU9	116053215	YP_793537.1	PA14_66960	PA5068	tatA	twin arginine translocase A	Protein secretion/export apparatus	2047000	2016400	626590	2406400	-0.726411	0.35778
Q02EV4	116053210	YP_793532.1	PA14_66900	PA5063	ubiE	ubiquinone/menaquinone biosynthesis methyltransferase	Biosynthesis of cofactors, prosthetic groups and carriers ; Energy metabolism ; Biosynthesis of cofactors, prosthetic groups and carriers	366320	703760	0	499220	-0.0244183	0.975578
Q02EW3	116053202	YP_793523.1	PA14_66790	PA5054	hslU	ATP-dependent protease ATP-binding subunit HslU	Chaperones & heat shock proteins ; Chaperones & heat shock proteins	38368000	52836000	1790100	25459000	-2.73757	0.0516849
Q02EW6	116053199	YP_793520.1	PA14_66750	PA5051	argS	arginyl-tRNA synthetase	Translation, post-translational modification, degradation ; Translation, post-translational modification, degradation	3610800	7359300	2353700	2327200	-1.13918	0.0944983
Q02EW8	116053197	YP_793518.1	PA14_66710	PA5049	rpmE	50S ribosomal protein L31	Translation, post-translational modification, degradation ; Translation, post-translational modification, degradation	0	947600	0	583930	-0.698483	0.45954
Q02EX9	116053186	YP_793507.1	PA14_66600	PA5038	aroB	3-dehydroquinate synthase	Amino acid biosynthesis and metabolism ; Amino acid biosynthesis and metabolism	244830	2327800	304920	1861200	-0.00304179	0.998111
Q02EZ9	116053166	YP_793487.1	PA14_66330	PA5018	msrA	peptide methionine sulfoxide reductase	Translation, post-translational modification, degradation ; Translation, post-translational modification, degradation	459690	533490	0	0
Q02F21	116053144	YP_793465.1	PA14_66060	PA4996	rfaE	bifunctional heptose 7-phosphate kinase/heptose 1-phosphate adenyltransferase	Cell wall / LPS / capsule ; Cell wall / LPS / capsule	0	101580	0	0
Q02F45	116053121	YP_793441.1	PA14_65740	PA4973	thiC	thiamine biosynthesis protein ThiC	Biosynthesis of cofactors, prosthetic groups and carriers ; Biosynthesis of cofactors, prosthetic groups and carriers	11525000	9117200	3221600	5410700	-1.29585	0.0556896
Q02F74	116053093	YP_793412.1	PA14_65310	PA4944	hfq	RNA-binding protein Hfq	Related to phage, transposon, or plasmid ; Transcription, RNA processing and degradation	116780	0	0	0
Q02F80	116053087	YP_793406.1	PA14_65230	PA4938	purA	adenylosuccinate synthetase	Nucleotide biosynthesis and metabolism ; Amino acid biosynthesis and metabolism ; Nucleotide biosynthesis and metabolism	27215000	31347000	23563000	39641000	0.0653936	0.910168
Q02F83	116053084	YP_793403.1	PA14_65180	PA4935	rpsF	30S ribosomal protein S6	Translation, post-translational modification, degradation ; Translation, post-translational modification, degradation	225450	260530	0	189330	-0.356225	0.624603
Q02F84	116053083	YP_793402.1	PA14_65170	PA4934	rpsR	30S ribosomal protein S18	Translation, post-translational modification, degradation ; Translation, post-translational modification, degradation	323960	514500	0	116480	-1.80941	0.048116
Q02F86	116053081	YP_793400.1	PA14_65150	PA4932	rplI	50S ribosomal protein L9	Translation, post-translational modification, degradation ; Translation, post-translational modification, degradation	2610500	4511000	0	3507500	0.0315564	0.967486
Q02FG6	116053002	YP_793320.1	PA14_64200	PA4854	purH	bifunctional phosphoribosylaminoimidazolecarboxamide formyltransferase/IMP cyclohydrolase	Nucleotide biosynthesis and metabolism ; Nucleotide biosynthesis and metabolism	2930400	3392900	0	897720	-1.81247	0.0402003
Q02FQ1	116052918	YP_793235.1	PA14_63090	PA4771	lldD	L-lactate dehydrogenase	Energy metabolism ; Energy metabolism	183810	204640	0	152180	-0.349873	0.629779
Q02FR0	116052909	YP_793226.1	PA14_62990	PA4762	grpE	heat shock protein GrpE	Chaperones & heat shock proteins ; DNA replication, recombination, modification and repair ; Chaperones & heat shock proteins	5478700	9009900	7933100	10529000	0.379418	0.522892
Q02FR1	116052908	YP_793225.1	PA14_62970	PA4761	dnaK	molecular chaperone DnaK	Chaperones & heat shock proteins ; DNA replication, recombination, modification and repair ; Adaptation, Protection ; Chaperones & heat shock proteins	2711800000	3003300000	1848100000	5290800000	0.131865	0.847781
Q02FR2	116052907	YP_793224.1	PA14_62960	PA4760	dnaJ	chaperone protein DnaJ	Chaperones & heat shock proteins ; DNA replication, recombination, modification and repair ; Chaperones & heat shock proteins ; Adaptation, Protection	23093000	44371000	16103000	35073000	-0.429691	0.531233
Q02FR3	116052906	YP_793223.1	PA14_62940	PA4759	dapB	dihydrodipicolinate reductase	Amino acid biosynthesis and metabolism ; Hypothetical, unclassified, unknown ; Amino acid biosynthesis and metabolism	2916800	3969600	8683600	1559200	0.11286	0.898733
Q02FS3	116052896	YP_793213.1	PA14_62840	PA4749	glmM	phosphoglucosamine mutase	Cell wall / LPS / capsule ; Cell wall / LPS / capsule	1745300	1307400	0	1041100	-0.536979	0.474039
Q02FS8	116052891	YP_793208.1	PA14_62760	PA4744	infB	translation initiation factor IF-2	Translation, post-translational modification, degradation ; Translation, post-translational modification, degradation	61285000	78715000	83591000	47267000	-0.143996	0.808518
Q02FS9	116052890	YP_793207.1	PA14_62740	PA4743	rbfA	ribosome-binding factor A	Translation, post-translational modification, degradation ; Translation, post-translational modification, degradation ; Adaptation, Protection	403590	1770900	0	2375000	1.4902	0.198093
Q02FT0	116052889	YP_793206.1	PA14_62730	PA4742	truB	tRNA pseudouridine synthase B	Transcription, RNA processing and degradation ; Translation, post-translational modification, degradation ; Transcription, RNA processing and degradation	310860	123070	0	180710	-0.114196	0.895985
Q02FT1	116052888	YP_793205.1	PA14_62720	PA4741	rpsO	30S ribosomal protein S15	Translation, post-translational modification, degradation ; Translation, post-translational modification, degradation	59743	90096	0	0
Q02FT2	116052887	YP_793204.1	PA14_62710	PA4740	pnp	polynucleotide phosphorylase	Transcription, RNA processing and degradation ; Transcription, RNA processing and degradation	153610000	55003000	166060000	41260000	-0.151167	0.864013
Q02FU0	116052879	YP_793196.1	PA14_62620	PA4732	pgi	glucose-6-phosphate isomerase	Carbon compound catabolism ; Carbon compound catabolism ; Energy metabolism	888560	1232000	1022800	0	-0.0327476	0.964568
Q02FU3	116052876	YP_793193.1	PA14_62580	PA4729	panB	3-methyl-2-oxobutanoate hydroxymethyltransferase	Biosynthesis of cofactors, prosthetic groups and carriers ; Biosynthesis of cofactors, prosthetic groups and carriers	211570	311860	376780	0	0.552706	0.469377
Q02FX9	116052840	YP_793157.1	PA14_62130	PA4694	ilvC	ketol-acid reductoisomerase	Amino acid biosynthesis and metabolism ; Biosynthesis of cofactors, prosthetic groups and carriers ; Amino acid biosynthesis and metabolism	23671000	24129000	23640000	21216000	-0.093753	0.861972
Q02G03	116052816	YP_793133.1	PA14_61780	PA4671		50S ribosomal protein L25	Translation, post-translational modification, degradation ; Adaptation, Protection ; Translation, post-translational modification, degradation	4429500	4041400	1979000	4942500	-0.435993	0.511445
Q02G28	116052791	YP_793108.1	PA14_61470	PA4646	upp	uracil phosphoribosyltransferase	Nucleotide biosynthesis and metabolism ; Nucleotide biosynthesis and metabolism	76829	0	0	0
Q02G63	116052756	YP_793073.1	PA14_61050	PA4614	mscL	large-conductance mechanosensitive channel	Membrane proteins ; Membrane proteins ; Adaptation, Protection ; Transport of small molecules	279890	330070	0	522770	0.78236	0.301959
Q02GA9	116052710	YP_793027.1	PA14_60460	PA4568	rplU	50S ribosomal protein L21	Translation, post-translational modification, degradation ; Translation, post-translational modification, degradation	1088000	5443600	1851500	3645500	0.0942858	0.91538
Q02GB1	116054395	YP_793025.1	PA14_60445	PA4566	obgE	GTPase ObgE	Hypothetical, unclassified, unknown ; Adaptation, Protection	2750700	3128500	0	1690700	-0.795014	0.293623
Q02GB4	116052706	YP_793022.1	PA14_60400	PA4563	rpsT	30S ribosomal protein S20	Translation, post-translational modification, degradation ; Central intermediary metabolism ; Translation, post-translational modification, degradation	602800	331550	1359900	385750	0.696094	0.385237
Q02GB7	116052703	YP_793019.1	PA14_60370	PA4560	ileS	isoleucyl-tRNA synthetase	Translation, post-translational modification, degradation ; Amino acid biosynthesis and metabolism ; Translation, post-translational modification, degradation	5705600	7620700	6116800	6898200	-0.0216525	0.968685
Q02GC0	116052700	YP_793016.1	PA14_60330	PA4557	ispH	4-hydroxy-3-methylbut-2-enyl diphosphate reductase	Antibiotic resistance and susceptibility ; Adaptation, Protection	235950	148060	0	242190	0.373808	0.625955
Q02GS6	116052545	YP_792860.1	PA14_58580	PA4515		hydroxylase	Membrane proteins ; Hypothetical, unclassified, unknown	345680	1052500	0	0
Q02GV7	116052516	YP_792829.1	PA14_58190	PA4484	gatB	aspartyl/glutamyl-tRNA amidotransferase subunit B	Translation, post-translational modification, degradation ; Translation, post-translational modification, degradation	18252000	11660000	10690000	11071000	-0.423287	0.464453
Q02GV8	116052515	YP_792828.1	PA14_58180	PA4483	gatA	aspartyl/glutamyl-tRNA amidotransferase subunit A	Translation, post-translational modification, degradation ; Translation, post-translational modification, degradation	1613500	1841500	3531500	3156900	0.953857	0.111299
Q02GZ1	116052482	YP_792795.1	PA14_57810	PA4450	murA	UDP-N-acetylglucosamine 1-carboxyvinyltransferase	Cell wall / LPS / capsule ; Cell wall / LPS / capsule	12175000	19675000	7035700	13430000	-0.67103	0.305015
Q02GZ2	116052481	YP_792794.1	PA14_57800	PA4449	hisG	ATP phosphoribosyltransferase	Amino acid biosynthesis and metabolism ; Amino acid biosynthesis and metabolism	64922	0	0	0
Q02H07	116052466	YP_792779.1	PA14_57590	PA4433	rplM	50S ribosomal protein L13	Translation, post-translational modification, degradation ; Translation, post-translational modification, degradation	5411300	1617100	2402100	3233800	-0.0859287	0.907041
Q02H34	116052441	YP_792752.1	PA14_57260	PA4406	lpxC	UDP-3-O-[3-hydroxymyristoyl] N-acetylglucosamine deacetylase	Cell wall / LPS / capsule ; Cell wall / LPS / capsule	0	2228300	0	1420100	-0.649951	0.489595
Q02H37	116052438	YP_792749.1	PA14_57220	PA4403	secA	preprotein translocase subunit SecA	Protein secretion/export apparatus ; Protein secretion/export apparatus	38375000	29728000	36941000	31704000	0.0189493	0.972521
Q02H45	116052430	YP_792741.1	PA14_57130	PA4395		nucleotide-binding protein	Hypothetical, unclassified, unknown ; Hypothetical, unclassified, unknown	222500	1376200	270950	189660	-1.28749	0.192062
Q02H54	116052421	YP_792732.1	PA14_57020	PA4386	groES	co-chaperonin GroES	Chaperones & heat shock proteins ; Chaperones & heat shock proteins	11652000	775090	4900900	763450	-0.635645	0.659733
Q02H55	116052420	YP_792731.1	PA14_57010	PA4385	groEL	chaperonin GroEL	Chaperones & heat shock proteins ; Chaperones & heat shock proteins	2243400000	1691700000	3492200000	2307000000	0.542997	0.359773
Q02HR9	116048683	YP_792517.1	PA14_54370	PA0767	lepA	GTP-binding protein LepA	Protein secretion/export apparatus ; Translation, post-translational modification, degradation ; Protein secretion/export apparatus	1522000	671520	789500	636980	-0.51157	0.432615
Q02HS3	116048687	YP_792513.1	PA14_54320	PA0771	era	GTP-binding protein Era	Translation, post-translational modification, degradation ; Cell division ; Translation, post-translational modification, degradation	1080100	1060100	1121800	865780	-0.118739	0.82844
Q02I17	116048781	YP_792419.1	PA14_53180	PA0858		hypothetical protein	Putative enzymes ; Hypothetical, unclassified, unknown	140000	66596	0	0
Q02I59	116048823	YP_792377.1	PA14_52660	PA0899	aruB	succinylarginine dihydrolase	Amino acid biosynthesis and metabolism ; Amino acid biosynthesis and metabolism	6660600	8686700	4142200	6671300	-0.533048	0.373194
Q02I61	116048825	YP_792375.1	PA14_52630	PA0901	aruE	succinylglutamate desuccinylase	Amino acid biosynthesis and metabolism ; Amino acid biosynthesis and metabolism	242090	467090	0	393510	0.226778	0.777242
Q02I63	116048827	YP_792373.1	PA14_52600	PA0903	alaS	alanyl-tRNA synthetase	Transcription, RNA processing and degradation	4535500	4146200	8766600	3437000	0.340058	0.608836
Q02I65	116048829	YP_792371.1	PA14_52570	PA0905	rsmA	carbon storage regulator	Transcriptional regulators ; Translation, post-translational modification, degradation ; Adaptation, Protection	155420	0	0	164480	0.08174	0.928897
Q02IA6	116048869	YP_792330.1	PA14_52040	PA0945	purM	phosphoribosylaminoimidazole synthetase	Nucleotide biosynthesis and metabolism ; Nucleotide biosynthesis and metabolism	2224500	1933700	1705800	1992900	-0.169764	0.755617
Q02IB8	116048881	YP_792318.1	PA14_51900	PA0956	proS	prolyl-tRNA synthetase	Translation, post-translational modification, degradation ; Amino acid biosynthesis and metabolism ; Translation, post-translational modification, degradation	761690	1382100	762900	1666200	0.135995	0.838862
Q02IC5	116048888	YP_792311.1	PA14_51820	PA0963	aspS	aspartyl-tRNA synthetase	Transcription, RNA processing and degradation ; Transcription, RNA processing and degradation ; Translation, post-translational modification, degradation	10887000	11448000	6854100	7618800	-0.627514	0.267209
Q02IH8	116048941	YP_792258.1	PA14_51240	PA1013	purC	phosphoribosylaminoimidazole-succinocarboxamide synthase	Nucleotide biosynthesis and metabolism ; Nucleotide biosynthesis and metabolism	2785800	5284200	2628500	4660000	-0.132604	0.835941
Q02IQ1	116049013	YP_792185.1	PA14_50410	PA1084	flgI	flagellar basal body P-ring protein	Motility & Attachment ; Cell wall / LPS / capsule ; Motility & Attachment	0	141020	0	0
Q02IV5	116049067	YP_792131.1	PA14_49710	PA1135		chaperone protein HchA	Hypothetical, unclassified, unknown	3012500	1482700	0	1727800	-0.290658	0.721732
Q02IZ4	116049106	YP_792092.1	PA14_49250	PA1174	napA	nitrate reductase catalytic subunit	Energy metabolism	5983400	3806400	9574900	7105500	0.7894	0.201694
Q02J03	116049115	YP_792083.1	PA14_49130	PA1183	dctA	C4-dicarboxylate transporter DctA	Transport of small molecules	0	439690	877850	0	0.997488	0.304934
Q02J28	116049140	YP_792058.1	PA14_48870	PA1192		C32 tRNA thiolase	Cell division ; Hypothetical, unclassified, unknown	349200	352000	0	174320	-1.00808	0.193315
Q02JC0	116049231	YP_791966.1	PA14_47670	PA1279	cobT	nicotinate-nucleotide--dimethylbenzimidazole phosphoribosyltransferase	Biosynthesis of cofactors, prosthetic groups and carriers ; Biosynthesis of cofactors, prosthetic groups and carriers	0	42696000	0	0
Q02JM4	116049335	YP_791862.1	PA14_46450	PA1376	aceK	bifunctional isocitrate dehydrogenase kinase/phosphatase	Central intermediary metabolism ; Central intermediary metabolism	443870	443730	506620	377060	-0.0220606	0.968
Q02JU1	116049402	YP_791795.1	PA14_45610	PA1457	cheZ	chemotaxis protein CheZ	Chemotaxis ; Adaptation, Protection ; Chemotaxis	620880	1090100	687160	430680	-0.59672	0.346927
Q02K12	116049473	YP_791724.1	PA14_44660	PA1529	ligA	NAD-dependent DNA ligase LigA	DNA replication, recombination, modification and repair ; DNA replication, recombination, modification and repair	1385300	1747600	3876100	0	1.31682	0.108763
Q02K16	116049477	YP_791720.1	PA14_44620	PA1533		hypothetical protein	Hypothetical, unclassified, unknown ; Hypothetical, unclassified, unknown	0	0	0	92297
Q02K73	116049533	YP_791663.1	PA14_43950	PA1588	sucC	succinyl-CoA synthetase subunit beta	Energy metabolism ; Energy metabolism	144020000	173640000	126380000	130750000	-0.298895	0.585823
Q02K95	116049555	YP_791641.1	PA14_43680	PA1610	fabA	3-hydroxydecanoyl-ACP dehydratase	Fatty acid and phospholipid metabolism ; Fatty acid and phospholipid metabolism	89065	169760	0	101680	-0.274178	0.731823
Q02KR1	116049720	YP_791475.1	PA14_41670	PA1770	ppsA	phosphoenolpyruvate synthase	Central intermediary metabolism ; Energy metabolism ; Carbon compound catabolism ; Central intermediary metabolism	78322000	87281000	132300000	84648000	0.356066	0.53681
Q02KR3	116049722	YP_791473.1	PA14_41640	PA1772		ribonuclease activity regulator protein RraA	Biosynthesis of cofactors, prosthetic groups and carriers ; Biosynthesis of cofactors, prosthetic groups and carriers	860040	1704900	0	1207400	-0.00417769	0.99586
Q02KT5	116049742	YP_791451.1	PA14_41380	PA1794	glnS	glutaminyl-tRNA synthetase	Amino acid biosynthesis and metabolism ; Amino acid biosynthesis and metabolism ; Translation, post-translational modification, degradation	599110	1702300	0	1276500	0.338004	0.712218
Q02KT6	116049743	YP_791450.1	PA14_41360	PA1795	cysS	cysteinyl-tRNA synthetase	Translation, post-translational modification, degradation ; Amino acid biosynthesis and metabolism ; Translation, post-translational modification, degradation	249970	1004100	0	311620	-0.685005	0.51681
Q02KU3	116049750	YP_791443.1	PA14_41250	PA1800	tig	trigger factor	Cell division ; Cell division ; Chaperones & heat shock proteins	37541000	21350000	12624000	35322000	-0.422984	0.560074
Q02KU5	116049752	YP_791441.1	PA14_41230	PA1802	clpX	ATP-dependent protease ATP-binding subunit ClpX	Chaperones & heat shock proteins ; Chaperones & heat shock proteins ; Cell wall / LPS / capsule	44973000	51192000	15992000	37881000	-0.963076	0.164758
Q02KZ2	116049799	YP_791394.1	PA14_40630	PA1847		hypothetical protein	Hypothetical, unclassified, unknown ; Hypothetical, unclassified, unknown ; Adaptation, Protection ; Antibiotic resistance and susceptibility	2023800	3284100	616700	937480	-1.76153	0.018673
Q02L47	116049854	YP_791339.1	PA14_39960	PA1900	phzB2	phenazine biosynthesis protein	Secreted Factors (toxins, enzymes, alginate) ; Secreted Factors (toxins, enzymes, alginate)	1510300	4749300	0	3866800	0.529865	0.580492
Q02ML8	116050365	YP_790818.1	PA14_33340			helicase	Hypothetical, unclassified, unknown	387000	463400	0	886360	1.0656	0.175905
Q02MN4	116050381	YP_790802.1	PA14_33160	PA2433		hypothetical protein	Hypothetical, unclassified, unknown	745000	0	1592000	0	1.09553	0.265115
Q02NA4	116050599	YP_790582.1	PA14_30330	PA2612	serS	seryl-tRNA synthetase	Translation, post-translational modification, degradation ; Amino acid biosynthesis and metabolism ; Translation, post-translational modification, degradation	1467900	1363500	2166700	1028100	0.0772058	0.900366
Q02NB5	116050610	YP_790571.1	PA14_30190	PA2623	icd	isocitrate dehydrogenase	Energy metabolism ; Carbon compound catabolism ; Amino acid biosynthesis and metabolism ; Energy metabolism	46812000	64672000	32539000	37012000	-0.664928	0.254826
Q02ND1	116050626	YP_790555.1	PA14_29990	PA2639	nuoD	bifunctional NADH:ubiquinone oxidoreductase subunit C/D	Energy metabolism ; Energy metabolism	3466700	4295200	4273400	2309100	-0.296787	0.622925
Q02ND6	116050631	YP_790550.1	PA14_29920	PA2644	nuoI	NADH dehydrogenase subunit I	Energy metabolism ; Energy metabolism	1608600	531310	0	601900	-0.61912	0.514833
Q02NN7	116050730	YP_790449.1	PA14_28690	PA2740	pheS	phenylalanyl-tRNA synthetase subunit alpha	Translation, post-translational modification, degradation ; Translation, post-translational modification, degradation	3872400	3321500	1779300	2794000	-0.685711	0.253373
Q02NN8	116050731	YP_790448.1	PA14_28680	PA2741	rplT	50S ribosomal protein L20	Translation, post-translational modification, degradation ; Translation, post-translational modification, degradation	1175500	4590300	2807000	3520000	0.436371	0.577705
Q02NP1	116050734	YP_790445.1	PA14_28650	PA2744	thrS	threonyl-tRNA synthetase	Translation, post-translational modification, degradation ; Amino acid biosynthesis and metabolism ; Translation, post-translational modification, degradation	6487000	3126600	3751400	2475900	-0.563382	0.388863
Q02NQ8	116050751	YP_790428.1	PA14_28450	PA2755	eco	ecotin	Translation, post-translational modification, degradation ; Translation, post-translational modification, degradation	436740	197730	0	164320	-0.838645	0.335211
Q02NV3	116050796	YP_790383.1	PA14_27960	PA2796	tal	transaldolase B	Energy metabolism	875140	1333600	0	1113700	0.0439048	0.953383
Q02P14	116050855	YP_790322.1	PA14_27210	PA2851	efp	elongation factor P	Translation, post-translational modification, degradation ; Translation, post-translational modification, degradation	6379900	3358400	0	1718900	-1.42917	0.111031
Q02PA2	116050941	YP_790234.1	PA14_26020	PA2939		aminopeptidase	Secreted Factors (toxins, enzymes, alginate) ; Secreted Factors (toxins, enzymes, alginate)	8813900	5431800	6292000	13674000	0.422836	0.523148
Q02PB3	116050952	YP_790223.1	PA14_25900	PA2950		trans-2-enoyl-CoA reductase	Putative enzymes ; Hypothetical, unclassified, unknown ; Protein secretion/export apparatus ; Motility & Attachment	1513100	2957400	2137700	3674800	0.405944	0.532081
Q02PF5	116050994	YP_790181.1	PA14_25390	PA2991	sth	soluble pyridine nucleotide transhydrogenase	Nucleotide biosynthesis and metabolism ; Nucleotide biosynthesis and metabolism	1031300	756560	0	870320	-0.0213774	0.976798
Q02PF8	116050997	YP_790178.1	PA14_25350	PA2994	nqrF	Na(+)-translocating NADH-quinone reductase subunit F	Energy metabolism	339740	338000	0	0
Q02PG5	116051003	YP_790171.1	PA14_25250	PA3001		glyceraldehyde-3-phosphate dehydrogenase	Carbon compound catabolism ; Putative enzymes	22317000	17400000	10469000	17962000	-0.523079	0.387658
Q02PH1	116051008	YP_790165.1	PA14_25160	PA3007	lexA	LexA repressor	DNA replication, recombination, modification and repair ; Adaptation, Protection ; Translation, post-translational modification, degradation	217750	283230	0	377050	0.602432	0.422863
Q02PH7	116051014	YP_790159.1	PA14_25090	PA3013	fadA	3-ketoacyl-CoA thiolase	Fatty acid and phospholipid metabolism ; Amino acid biosynthesis and metabolism ; Fatty acid and phospholipid metabolism	548600	667030	653530	1041800	0.447877	0.445879
Q02PH8	116051015	YP_790158.1	PA14_25080	PA3014	fadB	multifunctional fatty acid oxidation complex subunit alpha	Fatty acid and phospholipid metabolism ; Amino acid biosynthesis and metabolism ; Fatty acid and phospholipid metabolism	42135000	27712000	69878000	41132000	0.649785	0.300876
Q02PS5	116051108	YP_790061.1	PA14_23860	PA3112	accD	acetyl-CoA carboxylase subunit beta	Fatty acid and phospholipid metabolism ; Fatty acid and phospholipid metabolism	696200	1769400	1258500	2144700	0.565824	0.424105
Q02PT4	116051117	YP_790052.1	PA14_23750	PA3121	leuC	isopropylmalate isomerase large subunit	Amino acid biosynthesis and metabolism	522410	497320	279880	711450	-0.191893	0.770726
Q02PU7	116051130	YP_790039.1	PA14_23560	PA3134	gltX	glutamyl-tRNA synthetase	Translation, post-translational modification, degradation ; Translation, post-translational modification, degradation	0	251410	226650	551830	0.492303	0.573373
Q02PX3	116051156	YP_790013.1	PA14_23270	PA3167	serC	phosphoserine aminotransferase	Amino acid biosynthesis and metabolism ; Amino acid biosynthesis and metabolism ; Biosynthesis of cofactors, prosthetic groups and carriers	722020	1261600	0	0
Q02PX7	116051160	YP_790009.1	PA14_23220	PA3171	ubiG	3-demethylubiquinone-9 3-methyltransferase	Biosynthesis of cofactors, prosthetic groups and carriers ; Energy metabolism ; Biosynthesis of cofactors, prosthetic groups and carriers	729660	616880	0	842640	0.328809	0.65163
Q02QK0	116051381	YP_789786.1	PA14_20560	PA3366	amiE	acylamide amidohydrolase	Carbon compound catabolism	0	150680	0	247740	0.717339	0.44824
Q02QW0	116051490	YP_789676.1	PA14_19190	PA3471		malate dehydrogenase	Central intermediary metabolism ; Central intermediary metabolism	300380	988000	0	0
Q02QW9	116051499	YP_789667.1	PA14_19090	PA3480	dcd	deoxycytidine triphosphate deaminase	Nucleotide biosynthesis and metabolism ; Nucleotide biosynthesis and metabolism	916260	696270	0	0
Q02QX1	116051500	YP_789665.1	PA14_19050	PA3482	metG	methionyl-tRNA synthetase	Translation, post-translational modification, degradation ; Amino acid biosynthesis and metabolism ; Translation, post-translational modification, degradation	21885000	15823000	20010000	14264000	-0.139433	0.806935
Q02QZ6	116051524	YP_789640.1	PA14_18740	PA3525	argG	argininosuccinate synthase	Amino acid biosynthesis and metabolism ; Amino acid biosynthesis and metabolism	1295000	1082100	0	208400	-2.50597	0.0115918
Q02R89	116051614	YP_789547.1	PA14_17530	PA3617	recA	recombinase A	DNA replication, recombination, modification and repair ; DNA replication, recombination, modification and repair	3045700	8591700	2568900	4296800	-0.622652	0.395301
Q02R92	116051617	YP_789544.1	PA14_17500	PA3620	mutS	DNA mismatch repair protein MutS	DNA replication, recombination, modification and repair ; DNA replication, recombination, modification and repair	450400	662530	623430	0	0.190631	0.798734
Q02R99	116051624	YP_789537.1	PA14_17420	PA3627	ispF	2-C-methyl-D-erythritol 2,4-cyclodiphosphate synthase	Biosynthesis of cofactors, prosthetic groups and carriers ; Hypothetical, unclassified, unknown ; Biosynthesis of cofactors, prosthetic groups and carriers	0	121590	0	97973	-0.311568	0.735285
Q02RA7	116051632	YP_789529.1	PA14_17320	PA3635	eno	phosphopyruvate hydratase	Energy metabolism ; Translation, post-translational modification, degradation ; Energy metabolism ; Carbon compound catabolism	3657400	2388900	5771800	5755700	0.963424	0.12055
Q02RA8	116051633	YP_789528.1	PA14_17310	PA3636	kdsA	2-dehydro-3-deoxyphosphooctonate aldolase	Cell wall / LPS / capsule	4532800	4374700	1732700	4229200	-0.71809	0.288229
Q02RA9	116051634	YP_789527.1	PA14_17290	PA3637	pyrG	CTP synthetase	Nucleotide biosynthesis and metabolism ; Nucleotide biosynthesis and metabolism	3533000	6126700	4017500	2061400	-0.693041	0.299683
Q02RB1	116051636	YP_789525.1	PA14_17270	PA3639	accA	acetyl-CoA carboxylase carboxyltransferase subunit alpha	Fatty acid and phospholipid metabolism ; Fatty acid and phospholipid metabolism	541010	482350	0	524270	0.0374422	0.958442
Q02RB8	116051643	YP_789518.1	PA14_17180	PA3646	lpxD	UDP-3-O-[3-hydroxymyristoyl] glucosamine N-acyltransferase	Cell wall / LPS / capsule ; Cell wall / LPS / capsule	527280	0	0	0
Q02RC2	116051647	YP_789514.1	PA14_17130	PA3650	dxr	1-deoxy-D-xylulose 5-phosphate reductoisomerase	Biosynthesis of cofactors, prosthetic groups and carriers ; Biosynthesis of cofactors, prosthetic groups and carriers	69682	58261	0	0
Q02RC5	116051650	YP_789511.1	PA14_17100	PA3653	frr	ribosome recycling factor	Translation, post-translational modification, degradation ; Translation, post-translational modification, degradation	516420	2188500	537390	1297700	-0.34828	0.690523
Q02RC6	116051651	YP_789510.1	PA14_17080	PA3654	pyrH	uridylate kinase	Nucleotide biosynthesis and metabolism ; Nucleotide biosynthesis and metabolism	414030	274130	481720	427120	0.42912	0.45664
Q02RC7	116051652	YP_789509.1	PA14_17070	PA3655	tsf	elongation factor Ts	Translation, post-translational modification, degradation ; Translation, post-translational modification, degradation	48776000	51038000	42143000	42130000	-0.243801	0.652437
Q02RC8	116051653	YP_789508.1	PA14_17060	PA3656	rpsB	30S ribosomal protein S2	Translation, post-translational modification, degradation ; Translation, post-translational modification, degradation	25429000	41774000	21486000	20047000	-0.651148	0.278475
Q02RF8	116051683	YP_789478.1	PA14_16700	PA3686	adk	adenylate kinase	Nucleotide biosynthesis and metabolism ; Nucleotide biosynthesis and metabolism	892900	1207200	0	0
Q02RH2	116051697	YP_789464.1	PA14_16530	PA3700	lysS	lysyl-tRNA synthetase	Translation, post-translational modification, degradation ; Amino acid biosynthesis and metabolism ; Translation, post-translational modification, degradation	8417700	6408500	5691400	7157000	-0.202637	0.716778
Q02RL5	116051740	YP_789421.1	PA14_16000	PA3742	rplS	50S ribosomal protein L19	Transcription, RNA processing and degradation ; Translation, post-translational modification, degradation	737450	498430	0	791470	0.384567	0.610605
Q02RN8	116051763	YP_789398.1	PA14_15720	PA3764		transglycosylase	Transport of small molecules ; Hypothetical, unclassified, unknown	0	45644	0	2058700	5.49516	0.00163699
Q02RS2	116051794	YP_789364.1	PA14_15340	PA3769	guaA	GMP synthase	Nucleotide biosynthesis and metabolism ; Amino acid biosynthesis and metabolism ; Nucleotide biosynthesis and metabolism	7679300	6369100	6554000	7903000	0.0413559	0.939782
Q02RV7	116051828	YP_789329.1	PA14_14880	PA3803	ispG	4-hydroxy-3-methylbut-2-en-1-yl diphosphate synthase	Fatty acid and phospholipid metabolism ; Putative enzymes	798260	577520	0	652400	-0.057608	0.937691
Q02RW0	116051831	YP_789326.1	PA14_14830	PA3806		hypothetical protein	Energy metabolism ; Hypothetical, unclassified, unknown	0	603010	0	648970	0.10597	0.907931
Q02RW1	116051832	YP_789325.1	PA14_14820	PA3807	ndk	nucleoside diphosphate kinase	Nucleotide biosynthesis and metabolism ; Nucleotide biosynthesis and metabolism	2803100	2077300	1659700	2410700	-0.270679	0.638113
Q02RW4	116051835	YP_789322.1	PA14_14780	PA3810	hscA	chaperone protein HscA	Chaperones & heat shock proteins ; Chaperones & heat shock proteins	1548700	1860700	950670	1779200	-0.384329	0.527009
Q02RW8	116051839	YP_789318.1	PA14_14730	PA3814	iscS	cysteine desulfurase	Amino acid biosynthesis and metabolism ; Amino acid biosynthesis and metabolism ; Biosynthesis of cofactors, prosthetic groups and carriers	4832800	11344000	8075100	6530200	-0.0280548	0.965243
Q02RX7	116051848	YP_789309.1	PA14_14600	PA3823	tgt	queuine tRNA-ribosyltransferase	Translation, post-translational modification, degradation ; Transcription, RNA processing and degradation ; Translation, post-translational modification, degradation	496030	382630	0	387130	-0.170371	0.815745
Q02RY8	116051859	YP_789298.1	PA14_14470	PA3831	pepA	leucyl aminopeptidase	Translation, post-translational modification, degradation ; Transcription, RNA processing and degradation ; Secreted Factors (toxins, enzymes, alginate) ; Translation, post-translational modification, degradation	25743000	25518000	32826000	22596000	0.0876055	0.875275
Q02S84	116051955	YP_789202.1	PA14_13230	PA3918	moaC	molybdenum cofactor biosynthesis protein MoaC	Biosynthesis of cofactors, prosthetic groups and carriers ; Biosynthesis of cofactors, prosthetic groups and carriers	64101	114470	0	110830	0.371654	0.637628
Q02SE5	116052016	YP_789141.1	PA14_12390	PA3977	hemL	glutamate-1-semialdehyde aminotransferase	Biosynthesis of cofactors, prosthetic groups and carriers ; Biosynthesis of cofactors, prosthetic groups and carriers	4288000	4880000	0	7176600	0.649707	0.383126
Q02SF5	116052026	YP_789131.1	PA14_12230	PA3987	leuS	leucyl-tRNA synthetase	Translation, post-translational modification, degradation ; Amino acid biosynthesis and metabolism ; Translation, post-translational modification, degradation	12714000	15021000	25461000	12394000	0.362266	0.560557
Q02SG3	116052034	YP_789123.1	PA14_12130	PA3996	lis	lipoyl synthase	Biosynthesis of cofactors, prosthetic groups and carriers ; Biosynthesis of cofactors, prosthetic groups and carriers	2115000	2063400	0	3388000	0.697593	0.349454
Q02SH4	116052045	YP_789112.1	PA14_12010	PA4007	proA	gamma-glutamyl phosphate reductase	Amino acid biosynthesis and metabolism ; Amino acid biosynthesis and metabolism ; Biosynthesis of cofactors, prosthetic groups and carriers	575480	664320	0	181930	-1.76494	0.0440035
Q02SL1	116052081	YP_789075.1	PA14_11550	PA4044	dxs	1-deoxy-D-xylulose-5-phosphate synthase	Biosynthesis of cofactors, prosthetic groups and carriers ; Biosynthesis of cofactors, prosthetic groups and carriers	407580	618520	395830	405380	-0.325874	0.567454
Q02SM0	116052090	YP_789066.1	PA14_11430	PA4053	ribH	6,7-dimethyl-8-ribityllumazine synthase	Biosynthesis of cofactors, prosthetic groups and carriers ; Biosynthesis of cofactors, prosthetic groups and carriers	208520	363680	0	354640	0.364928	0.641512
Q02T55	116054394	YP_788881.1	PA14_09115	PA4238	rpoA	DNA-directed RNA polymerase subunit alpha	Transcription, RNA processing and degradation ; Transcription, RNA processing and degradation	189770	4116600	0	0
Q02T56	116052274	YP_788880.1	PA14_09100	PA4239	rpsD	30S ribosomal protein S4	Translation, post-translational modification, degradation ; Translation, post-translational modification, degradation	1079300	4623300	5838500	5212600	1.30429	0.134639
Q02T58	116052276	YP_788878.1	PA14_09080	PA4241	rpsM	30S ribosomal protein S13	Translation, post-translational modification, degradation ; Translation, post-translational modification, degradation	599700	418950	1053000	543880	0.594351	0.351643
Q02T61	116052279	YP_788875.1	PA14_09040	PA4244	rplO	50S ribosomal protein L15	Translation, post-translational modification, degradation ; Translation, post-translational modification, degradation	701480	790640	702170	873540	0.0726356	0.894263
Q02T62	116052280	YP_788874.1	PA14_09030	PA4245	rpmD	50S ribosomal protein L30	Translation, post-translational modification, degradation ; Translation, post-translational modification, degradation	166210	134770	0	217870	0.541714	0.465743
Q02T63	116052281	YP_788873.1	PA14_09020	PA4246	rpsE	30S ribosomal protein S5	Translation, post-translational modification, degradation ; Translation, post-translational modification, degradation	3857900	10563000	2384000	4193200	-1.01366	0.1839
Q02T64	116052282	YP_788872.1	PA14_09010	PA4247	rplR	50S ribosomal protein L18	Translation, post-translational modification, degradation ; Translation, post-translational modification, degradation	10972000	7842900	5816700	7169400	-0.522544	0.366176
Q02T65	116052283	YP_788871.1	PA14_09000	PA4248	rplF	50S ribosomal protein L6	Translation, post-translational modification, degradation ; Translation, post-translational modification, degradation	4840300	3416800	2207400	2880700	-0.689487	0.247218
Q02T66	116052284	YP_788870.1	PA14_08990	PA4249	rpsH	30S ribosomal protein S8	Translation, post-translational modification, degradation ; Translation, post-translational modification, degradation	6758000	6978100	6639600	2492900	-0.755255	0.279591
Q02T68	116052286	YP_788868.1	PA14_08970	PA4251	rplE	50S ribosomal protein L5	Translation, post-translational modification, degradation ; Translation, post-translational modification, degradation	7976100	3400600	2983600	5434900	-0.371083	0.59076
Q02T69	116052287	YP_788867.1	PA14_08960	PA4252	rplX	50S ribosomal protein L24	Translation, post-translational modification, degradation ; Translation, post-translational modification, degradation	1474200	1168200	0	938260	-0.48405	0.513663
Q02T70	116052288	YP_788866.1	PA14_08950	PA4253	rplN	50S ribosomal protein L14	Translation, post-translational modification, degradation ; Translation, post-translational modification, degradation	81402	145530	0	0
Q02T72	116052290	YP_788864.1	PA14_08930	PA4255	rpmC	50S ribosomal protein L29	Translation, post-translational modification, degradation ; Translation, post-translational modification, degradation	392120	341740	0	16530	-4.46894	0.000710065
Q02T73	116052291	YP_788863.1	PA14_08920	PA4256	rplP	50S ribosomal protein L16	Translation, post-translational modification, degradation ; Translation, post-translational modification, degradation	3406500	31060000	8872700	8542200	-0.240648	0.817789
Q02T74	116052292	YP_788862.1	PA14_08910	PA4257	rpsC	30S ribosomal protein S3	Translation, post-translational modification, degradation ; Translation, post-translational modification, degradation	3392700	3433800	3844000	2047700	-0.282814	0.63697
Q02T75	116052293	YP_788861.1	PA14_08900	PA4258	rplV	50S ribosomal protein L22	Translation, post-translational modification, degradation ; Translation, post-translational modification, degradation	13022000	13554000	16216000	10606000	-0.0186855	0.973561
Q02T77	116052295	YP_788859.1	PA14_08880	PA4260	rplB	50S ribosomal protein L2	Translation, post-translational modification, degradation ; Translation, post-translational modification, degradation	2134800	4633800	3238200	3784400	0.15448	0.805131
Q02T78	116052296	YP_788858.1	PA14_08870	PA4261	rplW	50S ribosomal protein L23	Translation, post-translational modification, degradation ; Translation, post-translational modification, degradation	1928300	1694500	1337200	2014600	-0.13924	0.805508
Q02T79	116052297	YP_788857.1	PA14_08860	PA4262	rplD	50S ribosomal protein L4	Translation, post-translational modification, degradation ; Transcription, RNA processing and degradation ; Translation, post-translational modification, degradation	7432000	4993000	1935600	3243900	-1.28157	0.0624579
Q02T80	116052298	YP_788856.1	PA14_08850	PA4263	rplC	50S ribosomal protein L3	Translation, post-translational modification, degradation ; Translation, post-translational modification, degradation	1717900	2563100	0	2003000	-0.0671055	0.928499
Q02T81	116052299	YP_788855.1	PA14_08840	PA4264	rpsJ	30S ribosomal protein S10	Translation, post-translational modification, degradation ; Transcription, RNA processing and degradation ; Translation, post-translational modification, degradation	490610	241170	0	241120	-0.512562	0.535015
Q02T82			PA14_08680; tuf2 tufA PA14_08830					655300000	788580000	359630000	283950000	-1.16963	0.0641765
Q02T84	116052302	YP_788852.1	PA14_08810	PA4267	rpsG	30S ribosomal protein S7	Translation, post-translational modification, degradation ; Translation, post-translational modification, degradation	9472100	13186000	14602000	10312000	0.134863	0.813604
Q02T85	116052303	YP_788851.1	PA14_08790	PA4268	rpsL	30S ribosomal protein S12	Translation, post-translational modification, degradation ; Translation, post-translational modification, degradation	120200	0	0	0
Q02T86	116052304	YP_788850.1	PA14_08780	PA4269	rpoC	DNA-directed RNA polymerase subunit beta'	Transcription, RNA processing and degradation ; Transcription, RNA processing and degradation	102400000	157270000	102820000	55642000	-0.746546	0.250177
Q02T87	116052305	YP_788849.1	PA14_08760	PA4270	rpoB	DNA-directed RNA polymerase subunit beta	Translation, post-translational modification, degradation ; Transcription, RNA processing and degradation	75790000	118860000	178280000	60078000	0.124855	0.861975
Q02T88	116052306	YP_788848.1	PA14_08750	PA4271	rplL	50S ribosomal protein L7/L12	Translation, post-translational modification, degradation ; Translation, post-translational modification, degradation	6810000	21104000	4334100	5835200	-1.25329	0.112972
Q02T89	116052307	YP_788847.1	PA14_08740	PA4272	rplJ	50S ribosomal protein L10	Translation, post-translational modification, degradation ; Translation, post-translational modification, degradation	2196600	2331400	0	2202400	-0.0391578	0.956422
Q02T90	116052308	YP_788846.1	PA14_08730	PA4273	rplA	50S ribosomal protein L1	Translation, post-translational modification, degradation ; Translation, post-translational modification, degradation	17218000	16944000	7452000	11317000	-0.89525	0.143912
Q02T91	116052309	YP_788845.1	PA14_08720	PA4274	rplK	50S ribosomal protein L11	Translation, post-translational modification, degradation ; Translation, post-translational modification, degradation	47498000	94900000	24545000	24841000	-1.44306	0.0434226
Q02TG8	116054323	YP_788768.1	PA14_07770	PA0595	ostA	organic solvent tolerance protein OstA	Adaptation, Protection ; Adaptation, Protection	7503900	6995900	10146000	7491200	0.266943	0.631316
Q02TH6	116054315	YP_788760.1	PA14_07660	PA0587		hypothetical protein	Hypothetical, unclassified, unknown ; Hypothetical, unclassified, unknown	1055300	2771300	0	704470	-1.2795	0.183373
Q02TL3	116054279	YP_788723.1	PA14_07190	PA0552	pgk	phosphoglycerate kinase	Energy metabolism ; Carbon compound catabolism ; Energy metabolism	1730000	3967200	1806500	4088000	0.0528496	0.940998
Q02TL9	116054273	YP_788717.1	PA14_07090	PA0546	metK	S-adenosylmethionine synthetase	Antibiotic resistance and susceptibility ; Amino acid biosynthesis and metabolism ; Central intermediary metabolism	31017000	73301000	35276000	43943000	-0.276286	0.670886
Q02TR6	116054226	YP_788670.1	PA14_06500	PA0500	bioB	biotin synthase	Biosynthesis of cofactors, prosthetic groups and carriers ; Biosynthesis of cofactors, prosthetic groups and carriers	6556500	9916600	2099200	12573000	-0.650337	0.486148
Q02TT1	116054211	YP_788655.1	PA14_06290	PA0482	glcB	malate synthase G	Central intermediary metabolism ; Central intermediary metabolism ; Carbon compound catabolism	68604000	51608000	91190000	51635000	0.205669	0.730855
Q02TY0	116054163	YP_788606.1	PA14_05620	PA0432	sahH	S-adenosyl-L-homocysteine hydrolase	Central intermediary metabolism ; Amino acid biosynthesis and metabolism	44863000	36778000	49355000	43265000	0.186014	0.73418
Q02TY9	116054154	YP_788597.1	PA14_05510	PA0423		hypothetical protein	Membrane proteins ; Secreted Factors (toxins, enzymes, alginate)	1929300	661110	1580200	1168000	0.266554	0.705058
Q02U32	116054111	YP_788554.1	PA14_04980	PA0381	thiG	thiazole synthase	Biosynthesis of cofactors, prosthetic groups and carriers ; Biosynthesis of cofactors, prosthetic groups and carriers	337680	256300	0	149810	-0.973611	0.215205
Q02U62	116054081	YP_788524.1	PA14_04630	PA0353	ilvD	dihydroxy-acid dehydratase	Biosynthesis of cofactors, prosthetic groups and carriers ; Biosynthesis of cofactors, prosthetic groups and carriers ; Amino acid biosynthesis and metabolism	10300000	6316600	8532000	7698600	0.00687972	0.990429
Q02U86	116054057	YP_788500.1	PA14_04310	PA0330	rpiA	ribose-5-phosphate isomerase A	Energy metabolism ; Energy metabolism	272980	419990	333410	1706800	1.15568	0.210923
Q02UB7	116054026	YP_788469.1	PA14_03920	PA0300	spuD	polyamine transport protein	Transport of small molecules	26180000	3169400	26164000	5190900	0.355446	0.76815
Q02UC5	116054019	YP_788461.1	PA14_03810	PA0292	aguA	agmatine deiminase	Amino acid biosynthesis and metabolism ; Amino acid biosynthesis and metabolism	256360	244120	0	302410	0.273625	0.704315
Q02UU0	116053859	YP_788296.1	PA14_01710	PA0139	ahpC	alkyl hydroperoxide reductase	Adaptation, Protection ; Adaptation, Protection	25563000	50721000	22755000	56382000	-0.00761105	0.991406
Q02V73	116053728	YP_788163.1	PA14_00090	PA0008	glyS	glycyl-tRNA synthetase subunit beta	Translation, post-translational modification, degradation ; Amino acid biosynthesis and metabolism ; Translation, post-translational modification, degradation	2625700	1663800	1074500	838660	-1.13868	0.0805411
Q02V80	116053721	YP_788156.1	PA14_00010	PA0001	dnaA	chromosomal replication initiation protein	DNA replication, recombination, modification and repair ; DNA replication, recombination, modification and repair	534550	0	0	0
