# Supplementary material for: Selective Proteomic Analysis of Antibiotic-Tolerant Cellular Subpopulations in Pseudomonas aeruginosa Biofilms
Source: mBio. 2017 Oct 24;8(5):e01593-17. doi: 10.1128/mBio.01593-17 (PMC5654934; doi:10.1128/mBio.01593-17)
Supplement: DATA SET S2 [file mbo005173553sd2.xlsx]

## Sheet: sheet1
								No cipro. Protein Abundance (LFQ)			1.5 h Protein Abundance (LFQ)			5.5 h Protein Abundance (LFQ)			14.5 h Protein Abundance (LFQ)			1.5 h vs. No cipro.		5.5 h vs. No cipro.		14.5 h vs. No cipro.
Uniprot ID	NCBI GI Number	RefSeq Accession	PA14 Locus ID	PA01 Locus ID	Gene Name	Protein Description	Pseudocap Annotations	Replicate 1	Replicate 2	Replicate 3	Replicate 1	Replicate 2	Replicate 3	Replicate 1	Replicate 2	Replicate 3	Replicate 1	Replicate 2	Replicate 3	Median log2(Ratio)	Adjusted p-value	Median log2(Ratio)	Adjusted p-value	Median log2(Ratio)	Adjusted p-value
A0A0H2Z5W5	116048662	YP_792538.1	PA14_54620	PA0747		aldehyde dehydrogenase	Putative enzymes	473440	0	0	0	335480	586540	0	0	0	274390	0	0	-0.0939535	0.936419			-0.786954	0.482629
A0A0H2Z5X0	116048673	YP_792527.1	PA14_54490	PA0758		hypothetical protein	Hypothetical, unclassified, unknown ; Hypothetical, unclassified, unknown	427590	386030	452200	286060	272120	330250	860610	629860	0	875510	1025600	294520	-0.512594	0.436341	0.806228	0.254249	0.608328	0.347756
A0A0H2Z5X2	116048678	YP_792522.1	PA14_54430	PA0762	algU	RNA polymerase sigma factor AlgU	Transcriptional regulators ; Transcriptional regulators	0	0	0	0	0	0	0	0	0	194320	0	117030
A0A0H2Z5Z3	116048710	YP_792490.1	PA14_54000	PA0792	prpD	2-methylcitrate dehydratase	Carbon compound catabolism ; Carbon compound catabolism	0	0	0	0	0	0	0	0	0	144370	0	0
A0A0H2Z5Z6	116048715	YP_792485.1	PA14_53920	PA0797		transcriptional regulator	Transcriptional regulators ; Transcriptional regulators	0	0	0	802200	270840	303510	0	0	0	0	0	0
A0A0H2Z614	116048755	YP_792445.1	PA14_53500	PA0833		hypothetical protein	Hypothetical, unclassified, unknown ; Membrane proteins	308370	437020	352620	0	222400	312480	435840	0	0	290600	0	0	-0.458365	0.438143	0.266973	0.74835	-0.317791	0.694268
A0A0H2Z616	116048761	YP_792439.1	PA14_53420	PA0838		glutathione peroxidase	Putative enzymes	2328500	1227700	1461300	1484400	1968400	1833600	2592200	904410	2373000	4605200	2716300	1972500	0.119657	0.888746	0.137776	0.869722	0.854107	0.19082
A0A0H2Z633	116048789	YP_792411.1	PA14_53070	PA0865	hpd	4-hydroxyphenylpyruvate dioxygenase	Amino acid biosynthesis and metabolism ; Amino acid biosynthesis and metabolism	9896700	9056300	10635000	6718100	2069300	4320500	0	546670	0	0	0	0	-1.32941	0.0556853	-4.17013	0.00102916
A0A0H2Z637	116048794	YP_792406.1	PA14_53010	PA0870	phhC	aromatic amino acid aminotransferase	Amino acid biosynthesis and metabolism ; Amino acid biosynthesis and metabolism	217370	222360	259200	278090	226290	227410	251500	327550	0	166010	207290	0	0.0639682	0.90528	0.305431	0.545833	-0.324245	0.523941
A0A0H2Z669	116048815	YP_792385.1	PA14_52760	PA0891		hypothetical protein	Hypothetical, unclassified, unknown	252370	263090	235180	0	0	195150	0	0	0	0	0	0	-0.357037	0.643876
A0A0H2Z674	116048820	YP_792380.1	PA14_52700	PA0896	aruF	arginine/ornithine succinyltransferase AI subunit	Amino acid biosynthesis and metabolism ; Amino acid biosynthesis and metabolism	484140	417980	616460	524070	412160	621000	0	0	0	0	0	0	0.0348973	0.956405
A0A0H2Z678	116048828	YP_792372.1	PA14_52580	PA0904	lysC	aspartate kinase	Amino acid biosynthesis and metabolism ; Amino acid biosynthesis and metabolism	423630	516360	447680	0	164280	207780	476910	1247300	0	340630	0	0	-1.31894	0.060448	0.742677	0.279045	-0.436344	0.646669
A0A0H2ZG83	116052186	YP_788970.1	PA14_10260	PA4150		dehydrogenase E1 component	Carbon compound catabolism	1889600	2883100	2825000	64373	130570	146690	0	0	0	0	0	0	-4.53587	7.2e-05
A0A0H2Z6D4	116048908	YP_792291.1	PA14_51590			hypothetical protein	Hypothetical, unclassified, unknown	0	0	0	0	0	151940	0	2403900	0	0	0	0
A0A0H2Z6J0	116048955	YP_792243.1	PA14_51050	PA1027		aldehyde dehydrogenase	Putative enzymes	566170	862780	485910	577060	554370	557510	0	404400	0	0	0	0	-0.13745	0.820744	-0.614523	0.39899
A0A0H2Z6K5	116048655	YP_792545.1	PA14_54700	PA0740		beta-lactamase	Putative enzymes ; Putative enzymes	0	0	0	654460	368990	933490	0	257360	0	0	0	0
A0A0H2Z6K8	116048660	YP_792540.1	PA14_54640	PA0745		enoyl-CoA hydratase	Putative enzymes	955260	475540	421940	531130	814310	1040600	0	0	0	614140	586070	922870	0.410496	0.528529			0.264423	0.699437
A0A0H2Z6N1	116048698	YP_792502.1	PA14_54170	PA0782	putA	bifunctional proline dehydrogenase/pyrroline-5-carboxylate dehydrogenase	Amino acid biosynthesis and metabolism ; Amino acid biosynthesis and metabolism	140270	0	0	0	0	0	211040	284670	0	200910	196140	0			0.805197	0.305408	0.50101	0.543354
A0A0H2Z6N8	116048982	YP_792216.1	PA14_50740	PA1053		hypothetical protein	Hypothetical, unclassified, unknown ; Membrane proteins	1620600	1667000	2153800	2726700	1289400	2268100	565290	492490	0	2719000	0	1384500	0.151558	0.827886	-1.76927	0.0095574	0.109332	0.893209
A0A0H2Z6P5	116048713	YP_792487.1	PA14_53950	PA0795	prpC	methylcitrate synthase	Carbon compound catabolism ; Central intermediary metabolism ; Carbon compound catabolism	2792100	2319100	2041800	4784300	4292300	5863400	0	0	0	3967400	1130000	1072500	1.06235	0.129101			-0.486421	0.521943
A0A0H2Z6R7	116048659	YP_792541.1	PA14_54660	PA0744		enoyl-CoA hydratase/isomerase	Putative enzymes	905290	1050600	882550	556870	615610	594650	529520	459760	0	0	473390	0	-0.680601	0.102673	-0.93495	0.0513612	-0.994704	0.0927082
A0A0H2Z6T1	116049024	YP_792174.1	PA14_50250	PA1095	fliS	flagellar protein FliS	Hypothetical, unclassified, unknown ; Hypothetical, unclassified, unknown	459270	0	529060	745380	853270	849120	0	0	0	0	0	0	0.724262	0.168097
A0A0H2Z6T8	116048680	YP_792520.1	PA14_54410	PA0764	mucB	negative regulator for alginate biosynthesis MucB	Secreted Factors (toxins, enzymes, alginate) ; Transcriptional regulators ; Cell wall / LPS / capsule	514050	442340	495940	0	330690	335470	594700	774410	0	788830	624220	429930	-0.536578	0.305408	0.49022	0.356805	0.30288	0.544512
A0A0H2Z6V6	116048776	YP_792424.1	PA14_53230	PA0853		oxidoreductase	Putative enzymes	0	0	430980	0	0	0	1190600	813280	1175600	1826900	1371200	558170			1.27661	0.199296	1.37551	0.166279
A0A0H2Z6V9	116048658	YP_792542.1	PA14_54670	PA0743		3-hydroxyisobutyrate dehydrogenase	Carbon compound catabolism	619360	641720	722240	450050	471950	366800	0	0	0	414990	0	0	-0.627163	0.161667			-0.668657	0.298222
A0A0H2Z6W1	116048712	YP_792488.1	PA14_53970	PA0794		aconitate hydratase	Energy metabolism	0	0	0	0	0	250580	0	0	0	0	0	0
A0A0H2Z6W7	116048722	YP_792478.1	PA14_53850	PA0804		oxidoreductase	Putative enzymes	0	0	166390	0	138850	96395	0	0	0	58818	150750	0	-0.52429	0.64753			-0.821325	0.452301
A0A0H2Z6Y0	116049091	YP_792107.1	PA14_49410	PA1159		cold-shock protein	Adaptation, Protection ; Transcriptional regulators ; Adaptation, Protection	5701800	5754700	5831600	5169100	3586900	3829600	10451000	47271000	0	3919100	0	2329200	-0.476735	0.545833	1.94754	0.0229319	-0.931505	0.258368
A0A0H2Z6Z0	116048669	YP_792531.1	PA14_54540	PA0754		hypothetical protein	Hypothetical, unclassified, unknown	296550	832060	638100	726600	840230	518560	0	333380	0	0	0	0	0.335904	0.646669	-0.695748	0.480844
A0A0H2ZKF3	116054083	YP_788526.1	PA14_04650	PA0355	pfpI	protease PfpI	Translation, post-translational modification, degradation	3116300	2340700	1963000	185760	245820	170610	229890	0	0	140900	0	0	-3.61462	7.9e-05	-3.40093	0.000674436	-4.1072	0.000242916
A0A0H2Z6Z4	116048757	YP_792443.1	PA14_53480	PA0835	pta	phosphate acetyltransferase	Carbon compound catabolism ; Carbon compound catabolism	461360	451970	596620	319440	311770	422720	802310	1012700	552460	1700400	1586800	776250	-0.521068	0.338835	0.617077	0.246424	1.35781	0.013668
A0A0H2Z6Z5	116048674	YP_792526.1	PA14_54480	PA0759		hypothetical protein	Hypothetical, unclassified, unknown ; Hypothetical, unclassified, unknown	0	0	260730	0	0	0	296290	324600	0	550290	261380	223770			0.25028	0.828491	0.286896	0.7899
A0A0H2Z6Z8	116048798	YP_792402.1	PA14_52960	PA0874		hypothetical protein	Hypothetical, unclassified, unknown	0	0	0	0	0	0	553790	1497000	0	461220	330830	277840
A0A0H2Z700	116048679	YP_792521.1	PA14_54420	PA0763	mucA	anti-sigma factor MucA	Secreted Factors (toxins, enzymes, alginate) ; Transcriptional regulators ; Cell wall / LPS / capsule	20411000	7134900	15478000	14987000	17312000	26632000	514000	876180	0	287000	0	0	0.538705	0.44718	-4.2882	0.00018152	-5.51365	0.000162315
A0A0H2Z720	116048711	YP_792489.1	PA14_53980	PA0793		hypothetical protein	Hypothetical, unclassified, unknown ; Hypothetical, unclassified, unknown	0	0	0	0	0	0	0	0	0	220380	0	156010
A0A0H2Z727	116049151	YP_792047.1	PA14_48750	PA1203		hypothetical protein	Adaptation, Protection	423460	390530	401770	475720	702780	397870	0	283300	0	0	0	0	0.333818	0.530907	-0.515679	0.487475
A0A0H2Z742	116048596	YP_792605.1	PA14_55400	PA0690		hypothetical protein	Hypothetical, unclassified, unknown ; Hypothetical, unclassified, unknown	0	639930	596830	0	446330	476980	0	0	0	0	0	0	-0.421597	0.513581
A0A0H2Z744	116048855	YP_792344.1	PA14_52210	PA0932	cysM	cysteine synthase B	Amino acid biosynthesis and metabolism ; Amino acid biosynthesis and metabolism	294430	666820	524430	340070	383840	233330	0	0	0	0	0	0	-0.585755	0.340599
A0A0H2Z750	116048746	YP_792454.1	PA14_53590			hypothetical protein	Hypothetical, unclassified, unknown	0	0	117840	0	109750	84447	0	0	0	0	0	0	-0.29166	0.758878
A0A0H2Z759	116049201	YP_791996.1	PA14_48060	PA1249	aprA	alkaline metalloproteinase	Secreted Factors (toxins, enzymes, alginate)	0	0	0	0	0	0	0	0	0	74776	0	499300
A0A0H2Z761	116048878	YP_792321.1	PA14_51930	PA0953		thioredoxin	Putative enzymes ; Putative enzymes	0	506260	684820	0	0	590260	0	0	0	382340	0	0	0.00354891	0.999051			-0.622946	0.482167
A0A0H2Z762	116048621	YP_792579.1	PA14_55080			hypothetical protein	Hypothetical, unclassified, unknown	183130	0	142130	0	157200	129530	0	0	0	0	0	0	-0.177096	0.816389
A0A0H2Z765	116048884	YP_792315.1	PA14_51860	PA0959		hypothetical protein	Hypothetical, unclassified, unknown ; Hypothetical, unclassified, unknown	164420	0	234230	0	0	0	0	0	0	184500	0	0					-0.089035	0.935084
A0A0H2Z770	116048895	YP_792304.1	PA14_51740	PA0970	tolR	TolR protein	Transport of small molecules ; Transport of small molecules	125030	0	0	152240	158490	92725	147230	315970	0	0	0	0	0.0649822	0.955961	0.786655	0.427994
A0A0H2Z775	116048773	YP_792427.1	PA14_53270	PA0850		hypothetical protein	Hypothetical, unclassified, unknown ; Hypothetical, unclassified, unknown	0	0	201740	0	0	131270	0	0	0	0	0	0	-0.61996	0.571716
A0A0H2Z779	116048779	YP_792421.1	PA14_53200	PA0856		hypothetical protein	Hypothetical, unclassified, unknown ; Hypothetical, unclassified, unknown	1877100	2476100	1273800	1681900	547770	727030	859700	1590300	0	1738800	349450	405580	-1.04796	0.253119	-0.629636	0.569782	-1.5288	0.0915544
A0A0H2Z784	116048785	YP_792415.1	PA14_53120	PA0862		hypothetical protein	Hypothetical, unclassified, unknown ; Hypothetical, unclassified, unknown	134830	0	226820	0	0	114680	0	0	0	0	0	0	-0.608731	0.530375
A0A0H2Z792	116049239	YP_791958.1	PA14_47550	PA1287		glutathione peroxidase	Adaptation, Protection ; Putative enzymes	2053500	2734900	2143200	1785800	1416000	985280	3376700	4616300	5159000	3386500	4477100	2976900	-0.757447	0.101987	0.913368	0.0520489	0.63561	0.169919
A0A0H2Z794	116048796	YP_792404.1	PA14_52990	PA0872	phhA	phenylalanine 4-monooxygenase	Amino acid biosynthesis and metabolism ; Amino acid biosynthesis and metabolism	1991100	1179100	1292400	952300	533790	800810	0	0	0	0	0	0	-0.96598	0.08505
A0A0H2Z795	116048661	YP_792539.1	PA14_54630	PA0746		acyl-CoA dehydrogenase	Putative enzymes ; Putative enzymes	228380	168520	385250	196990	236640	249160	0	0	0	0	215320	248430	-0.117421	0.857454			-0.0870562	0.910171
A0A0H2Z797	116049244	YP_791953.1	PA14_47500	PA1292	sseA	3-mercaptopyruvate sulfurtransferase	Transport of small molecules ; Putative enzymes	359510	324090	452350	186390	362600	215140	363060	348070	0	758280	670840	478490	-0.619296	0.205277	-0.0768292	0.914541	0.735774	0.131956
A0A0H2Z7A1	116048812	YP_792388.1	PA14_52790	PA0888	aotJ	arginine/ornithine binding protein AotJ	Transport of small molecules	2215300	1967200	2195600	1484700	1386100	1985300	442440	0	0	2531700	1779900	1138700	-0.409234	0.44718	-2.26253	0.00509962	-0.299657	0.593773
A0A0H2Z7A8	116048817	YP_792383.1	PA14_52740	PA0893	argR	transcriptional regulator ArgR	Transcriptional regulators ; Amino acid biosynthesis and metabolism ; Transcriptional regulators	0	0	0	0	0	0	0	0	0	261750	181750	0
A0A0H2Z7A9	116048811	YP_792389.1	PA14_52800	PA0887	acsA	acetyl-CoA synthetase	Central intermediary metabolism	4554800	14084000	12086000	7100300	7516200	13736000	2530300	1420500	4831500	5869400	3756700	7797100	-0.0269548	0.977139	-1.82682	0.0222501	-0.72434	0.368373
A0A0H2Z7B3	116048816	YP_792384.1	PA14_52750	PA0892	aotP	arginine/ornithine transport protein AotP	Transport of small molecules ; Transport of small molecules	260990	370350	212220	160240	182800	174750	193520	701970	0	320530	195990	0	-0.667551	0.342523	0.429131	0.612374	-0.127195	0.897437
A0A0H2Z7B5	116048821	YP_792379.1	PA14_52690	PA0897	aruG	arginine/ornithine succinyltransferase AII subunit	Amino acid biosynthesis and metabolism ; Amino acid biosynthesis and metabolism	350000	516150	676410	685370	476160	574500	535920	601030	0	600600	483630	392410	0.205864	0.710562	0.193713	0.759743	-0.0334578	0.957752
A0A0H2Z7B7	116048948	YP_792250.1	PA14_51120	PA1020		acyl-CoA dehydrogenase	Carbon compound catabolism	18350000	8953500	5732800	10751000	9664300	4108800	6322200	0	0	0	0	3264200	-0.38054	0.670918	-0.632707	0.608612	-1.5864	0.160014
A0A0H2Z7C1	116048822	YP_792378.1	PA14_52670	PA0898	astD	succinylglutamic semialdehyde dehydrogenase	Amino acid biosynthesis and metabolism ; Amino acid biosynthesis and metabolism	298830	291300	456570	598010	378780	557610	1031600	1288600	791510	654050	562240	339390	0.55604	0.28769	1.5755	0.00447877	0.550288	0.292814
A0A0H2ZEI2	116051518	YP_789646.1	PA14_18810	PA3519		hypothetical protein	Hypothetical, unclassified, unknown	38313000	52497000	75568000	5380600	1505400	1596500	0	0	0	1438500	992550	927820	-4.50693	8.41e-05			-5.60264	2.04e-05
A0A0H2Z7D5	116049279	YP_791918.1	PA14_47090	PA1327		protease	Putative enzymes	172400	199930	385120	0	273520	181090	307080	352210	0	586530	519450	0	-0.0893443	0.91128	0.474004	0.472769	1.22107	0.056817
A0A0H2Z7E7	116049294	YP_791903.1	PA14_46910	PA1342		ABC transporter substrate-binding protein	Transport of small molecules	17592000	19051000	18707000	15376000	12104000	11055000	13786000	15506000	15612000	7434800	8655800	6715700	-0.535834	0.156042	-0.303226	0.452116	-1.28622	0.00233347
A0A0H2Z7F2	116048865	YP_792334.1	PA14_52080	PA0941		hypothetical protein	Hypothetical, unclassified, unknown ; Hypothetical, unclassified, unknown	0	0	0	0	0	0	536440	7256700	0	191840	193090	261370
A0A0H2Z7F4	116048876	YP_792323.1	PA14_51950			hypothetical protein	Hypothetical, unclassified, unknown	167230	0	0	228110	238050	199520	0	0	0	0	0	0	0.404009	0.598727
A0A0H2Z7G1	116048969	YP_792229.1	PA14_50880	PA1041		hypothetical protein	Membrane proteins	18076000	23165000	30864000	30794000	35598000	33114000	1867400	588570	0	34093000	13420000	5893400	0.496647	0.60524	-4.48442	0.000373621	-0.753638	0.404518
A0A0H2Z7G4	116048893	YP_792306.1	PA14_51770	PA0968		hypothetical protein	Hypothetical, unclassified, unknown ; Hypothetical, unclassified, unknown	0	0	0	0	0	0	732340	988660	982050	546100	661130	408680
A0A0H2Z7G5	116048760	YP_792440.1	PA14_53430	PA0837	slyD	peptidyl-prolyl cis-trans isomerase SlyD	Chaperones & heat shock proteins ; Translation, post-translational modification, degradation ; Chaperones & heat shock proteins	479030	595920	791230	427300	653100	779140	0	0	0	0	0	0	-0.0182987	0.977139
A0A0H2Z7G7	116048883	YP_792316.1	PA14_51880	PA0958	oprD	basic amino acid, basic peptide and imipenem outer membrane porin OprD precursor	Transport of small molecules	425880	954580	490320	528390	257370	293360	1241100	595740	322720	3233200	449400	592250	-0.773639	0.478247	0.0864922	0.949669	0.703354	0.528236
A0A0H2Z7G9	116048898	YP_792301.1	PA14_51710	PA0973	oprL	peptidoglycan associated lipoprotein OprL precursor	Transport of small molecules ; Membrane proteins ; Transport of small molecules	0	488010	716080	564550	661020	399940	0	0	0	147870	0	0	-0.156323	0.831232			-1.99919	0.0262313
A0A0H2Z7H3	116048894	YP_792305.1	PA14_51750	PA0969	tolQ	TolQ protein	Transport of small molecules ; Membrane proteins ; Transport of small molecules	368190	0	388050	0	283470	254060	0	573990	0	416500	0	543780	-0.494164	0.415492	0.602679	0.417497	0.332323	0.60065
A0A0H2Z7H8	116048777	YP_792423.1	PA14_53220	PA0854	fumC2	fumarate hydratase	Carbon compound catabolism ; Energy metabolism ; Carbon compound catabolism	310680	443350	884150	273270	244060	0	334570	777950	126660	325940	443690	118110	-0.940607	0.413276	-0.628407	0.55506	-0.944626	0.350731
A0A0H2Z7H9	116048899	YP_792300.1	PA14_51690	PA0974		hypothetical protein	Hypothetical, unclassified, unknown ; Hypothetical, unclassified, unknown	0	0	0	0	0	0	0	0	0	140750	0	0
A0A0H2Z7I1	116048990	YP_792208.1	PA14_50660	PA1061		hypothetical protein	Putative enzymes ; Putative enzymes	363540	325720	409470	835720	599700	378500	371480	1367100	0	584910	588020	0	0.656017	0.362015	0.966664	0.216366	0.685539	0.39899
A0A0H2Z7I2	116049329	YP_791868.1	PA14_46520			hypothetical protein	Hypothetical, unclassified, unknown	0	0	0	0	0	0	0	326160	0	590720	0	0
A0A0H2Z7I6	116048914	YP_792285.1	PA14_51530		exoU	ExoU	Secreted Factors (toxins, enzymes, alginate)	471320	924490	801220	0	0	0	0	0	0	0	0	0
A0A0H2Z7J0	116049000	YP_792198.1	PA14_50550	PA1071	livG	leucine/isoleucine/valine transporter ATP-binding subunit	Transport of small molecules ; Transport of small molecules	0	0	0	0	0	0	449920	494410	0	200860	356890	221830
A0A0H2Z7J4	116048915	YP_792284.1	PA14_51520		spcU	SpcU	Chaperones & heat shock proteins	178890	527490	410880	0	0	0	0	0	0	0	0	0
A0A0H2Z7J5	116049005	YP_792193.1	PA14_50500	PA1076		hypothetical protein	Hypothetical, unclassified, unknown ; Hypothetical, unclassified, unknown	931500	981250	1282700	659110	590500	1001200	0	0	0	0	0	0	-0.529725	0.305532
A0A0H2ZG31	116052187	YP_788969.1	PA14_10250	PA4151	acoB	acetoin catabolism protein AcoB	Carbon compound catabolism ; Carbon compound catabolism	3955600	6831100	5575400	0	249190	411820	0	196550	0	103020	88023	0	-4.05399	0.000103957	-4.75873	0.000153683	-5.80419	1.82e-05
A0A0H2Z7L6	116048819	YP_792381.1	PA14_52720	PA0895	argD	bifunctional N-succinyldiaminopimelate-aminotransferase/acetylornithine transaminase	Amino acid biosynthesis and metabolism ; Amino acid biosynthesis and metabolism	513400	440510	584340	627330	378000	633720	0	0	0	288970	368280	479540	0.0617967	0.923769			-0.457564	0.368829
A0A0H2Z7L7	116048936	YP_792263.1	PA14_51290	PA1008	bcp	bacterioferritin comigratory protein	Adaptation, Protection ; Adaptation, Protection	1443000	1499400	1473300	1153400	1105100	1020300	623870	589650	0	1579000	853530	866570	-0.431148	0.348666	-1.27888	0.0145415	-0.482865	0.286357
A0A0H2ZL57	116054171	YP_788614.1	PA14_05750	PA0440		oxidoreductase	Amino acid biosynthesis and metabolism ; Putative enzymes	3153200	2625800	3594700	0	271330	184230	0	0	0	0	0	0	-3.79296	0.000186696
A0A0H2Z7N0	116049053	YP_792145.1	PA14_49870	PA1122		peptide deformylase	Translation, post-translational modification, degradation ; Translation, post-translational modification, degradation	210780	319040	334160	0	80160	238040	0	0	0	0	0	0	-1.03059	0.198068
A0A0H2Z7N2	116049376	YP_791821.1	PA14_45950	PA1431	rsaL	regulatory protein RsaL	Transcriptional regulators ; Adaptation, Protection ; Transcriptional regulators	0	623950	668120	693800	595170	883690	0	0	0	0	0	0	0.146352	0.827886
A0A0H2Z7N9	116049386	YP_791811.1	PA14_45830	PA1441		hypothetical protein	Motility & Attachment ; Hypothetical, unclassified, unknown ; Motility & Attachment	0	0	0	0	0	0	0	174230	0	0	0	0
A0A0H2Z7P1	116048851	YP_792348.1	PA14_52260	PA0928		sensor/response regulator hybrid	Two-component regulatory systems ; Two-component regulatory systems	0	0	0	0	0	0	0	0	0	112120	0	0
A0A0H2Z7Q0	116048873	YP_792326.1	PA14_51990	PA0949	wrbA	Trp repressor binding protein WrbA	Transcription, RNA processing and degradation ; Transcription, RNA processing and degradation	0	134080	116460	136820	110110	90534	675800	1907800	0	1463900	1357100	276650	-0.172212	0.896685	3.18375	0.00913172	2.71262	0.0134393
A0A0H2Z7Q4	116048972	YP_792226.1	PA14_50850	PA1044		hypothetical protein	Hypothetical, unclassified, unknown ; Membrane proteins	0	0	0	0	0	78324	0	0	0	0	0	0
A0A0H2Z7Q7	116048886	YP_792313.1	PA14_51840	PA0961		cold-shock protein	Transcriptional regulators ; Transcriptional regulators	0	0	0	0	0	0	571770	1589400	0	72726	0	0
A0A0H2Z7R5	116049084	YP_792114.1	PA14_49510		pyoS3I	immunity protein S3I structureal gene	Secreted Factors (toxins, enzymes, alginate)	283080	396740	269590	260910	270480	193630	0	0	0	0	0	0	-0.382598	0.455994
A0A0H2Z7S2	116048993	YP_792205.1	PA14_50630	PA1064		hypothetical protein	Hypothetical, unclassified, unknown ; Hypothetical, unclassified, unknown	0	197180	271830	0	0	161620	0	0	0	102180	0	0	-0.518503	0.565747			-1.18	0.175904
A0A0H2Z7S6	116048998	YP_792200.1	PA14_50570	PA1069		hypothetical protein	Hypothetical, unclassified, unknown ; Hypothetical, unclassified, unknown	0	0	0	0	0	0	201450	318550	0	152030	204500	148650
A0A0H2Z7T0	116049003	YP_792195.1	PA14_50520	PA1074	braC	branched-chain amino acid transport protein BraC	Transport of small molecules ; Transport of small molecules	11924000	9412300	14637000	8746400	16159000	13803000	7596000	5249200	13049000	12977000	15004000	8630000	0.0826579	0.912122	-0.552896	0.352893	0.0108764	0.986759
A0A0H2Z7T3	116049008	YP_792190.1	PA14_50460	PA1079	flgD	flagellar basal body rod modification protein	Motility & Attachment ; Cell wall / LPS / capsule ; Motility & Attachment	0	0	0	0	0	0	552250	1644100	0	0	0	0
A0A0H2Z7T4	116049105	YP_792093.1	PA14_49260	PA1173	napB	cytochrome c-type protein NapB precursor	Energy metabolism ; Energy metabolism	1770200	732480	0	1606800	537760	1958500	0	0	0	0	0	0	0.0656045	0.957752
A0A0H2Z7U1	116048927	YP_792272.1	PA14_51390	PA0999	pqsD	3-oxoacyl-ACP synthase	Hypothetical, unclassified, unknown	0	0	0	0	0	0	0	0	0	262660	175700	0
A0A0H2Z7U4	116048994	YP_792204.1	PA14_50620	PA1065		hypothetical protein	Hypothetical, unclassified, unknown ; Hypothetical, unclassified, unknown	30645000	26005000	30170000	36935000	40286000	28205000	11960000	5876700	0	23865000	19103000	15393000	0.267888	0.628951	-1.78354	0.00366412	-0.592195	0.232739
A0A0H2Z7U7	116049460	YP_791737.1	PA14_44840	PA1516		hypothetical protein	Hypothetical, unclassified, unknown ; Hypothetical, unclassified, unknown	222430	276260	0	312460	279820	505590	0	0	0	0	0	0	0.512357	0.421654
A0A0H2Z7U8	116049025	YP_792173.1	PA14_50240	PA1096		hypothetical protein	Hypothetical, unclassified, unknown ; Hypothetical, unclassified, unknown	102420	133990	257550	387580	363430	472660	193230	813980	0	0	57471	0	1.41183	0.0831042	1.3805	0.127469	-1.40625	0.218507
A0A0H2Z7U9	116048999	YP_792199.1	PA14_50560	PA1070	braG	branched-chain amino acid transport protein BraG	Transport of small molecules ; Transport of small molecules	0	340930	346030	0	0	0	244000	362960	0	265210	413070	136090			-0.20684	0.834699	-0.480825	0.544512
A0A0H2Z7V1	116048938	YP_792261.1	PA14_51270	PA1010	dapA	dihydrodipicolinate synthase	Amino acid biosynthesis and metabolism ; Hypothetical, unclassified, unknown ; Amino acid biosynthesis and metabolism	902380	1100600	760350	620720	850180	629600	3471400	5133100	4445500	4277800	4103700	1842900	-0.394824	0.484695	2.23762	0.000511869	1.80698	0.00210875
A0A0H2Z7V2	116049031	YP_792167.1	PA14_50130	PA1102	fliG	flagellar motor switch protein G	Motility & Attachment ; Cell wall / LPS / capsule ; Motility & Attachment	0	0	0	0	0	88588	0	0	0	0	0	0
A0A0H2Z7V3	116049465	YP_791732.1	PA14_44770	PA1521		guanine deaminase	Nucleotide biosynthesis and metabolism ; Nucleotide biosynthesis and metabolism	0	0	0	0	0	83081	0	0	0	0	0	0
A0A0H2ZM25	116054417	YP_792753.1	PA14_57275	PA4407	ftsZ	cell division protein FtsZ	Cell division ; Cell division	8592700	13295000	11434000	951030	1006600	1106200	4727300	5480100	1205200	561170	896910	1011100	-3.42284	0.000253989	-1.79556	0.0164717	-3.77524	0.000119174
A0A0H2Z7X4	116049026	YP_792172.1	PA14_50220	PA1097	fleQ	transcriptional regulator FleQ	Transcriptional regulators ; Motility & Attachment ; Transcriptional regulators	113760	0	144930	0	144060	0	0	0	0	152490	0	0	0.165995	0.869722			0.24804	0.803353
A0A0H2Z7Y2	116049164	YP_792034.1	PA14_48590	PA1216		hypothetical protein	Hypothetical, unclassified, unknown	0	0	0	0	0	203400	0	0	0	1053000	853680	0
A0A0H2Z7Z1	116049087	YP_792111.1	PA14_49470	PA1155	nrdB	ribonucleotide-diphosphate reductase subunit beta	Nucleotide biosynthesis and metabolism ; Nucleotide biosynthesis and metabolism	239010	475830	307610	119670	169920	180960	6161700	8001600	6608400	1124900	3451000	2340300	-1.08301	0.0727185	4.39503	1.31e-05	2.67356	0.000393555
A0A0H2Z7Z4	116049092	YP_792106.1	PA14_49400	PA1160		hypothetical protein	Hypothetical, unclassified, unknown ; Hypothetical, unclassified, unknown	156400	0	0	0	162090	217220	0	0	0	0	0	0	0.262736	0.792205
A0A0H2Z7Z6	116049490	YP_791707.1	PA14_44470	PA1546	hemN	coproporphyrinogen III oxidase	Biosynthesis of cofactors, prosthetic groups and carriers ; Biosynthesis of cofactors, prosthetic groups and carriers	0	0	82729	0	91785	108060	0	0	0	93581	0	0	0.267616	0.777733			0.177823	0.880558
A0A0H2Z7Z9	116049495	YP_791702.1	PA14_44420	PA1551		ferredoxin	Energy metabolism	664390	928790	768510	1350500	673650	701480	0	0	0	949550	0	0	0.142792	0.834699			0.284095	0.757263
A0A0H2Z808	116049505	YP_791691.1	PA14_44290	PA1562	acnA	aconitate hydratase	Energy metabolism	4832200	3590600	5966700	2871900	4077300	4722600	392870	0	0	206930	321420	0	-0.301546	0.601999	-3.57916	0.000489336	-4.18641	5.67e-05
A0A0H2Z823	116049528	YP_791668.1	PA14_44030	PA1583	sdhA	succinate dehydrogenase flavoprotein subunit	Energy metabolism ; Energy metabolism	4733700	7029700	6902300	8340100	9556400	6739400	10623000	5148400	0	18532000	9293000	11975000	0.408548	0.491161	0.272119	0.701448	1.05551	0.0583409
A0A0H2Z828	116049534	YP_791662.1	PA14_43940	PA1589	sucD	succinyl-CoA synthetase subunit alpha	Energy metabolism ; Energy metabolism	17953000	17506000	23512000	14201000	20353000	18772000	17408000	29268000	6409300	21846000	20254000	12249000	-0.148552	0.865705	-0.392719	0.612374	-0.149077	0.865156
A0A0H2Z834	116049023	YP_792175.1	PA14_50270	PA1094	fliD	flagellar capping protein FliD	Motility & Attachment	1229400	1446000	2387300	4983800	3132400	4981000	1879800	6401200	0	1011900	0	0	1.39852	0.0597716	1.09933	0.174209	-0.678067	0.540986
A0A0H2Z854	116049563	YP_791633.1	PA14_43600	PA1618		hypothetical protein	Fatty acid and phospholipid metabolism	653690	616270	455970	443630	370490	437760	0	465560	0	493510	623710	344180	-0.450725	0.355969	-0.288069	0.707174	-0.264663	0.614449
A0A0H2ZE82	116051515	YP_789649.1	PA14_18850	PA3516		adenylosuccinate lyase	Carbon compound catabolism ; Putative enzymes	9664100	16739000	14476000	195310	33409	83113	401340	287950	0	0	65117	2085900	-7.34731	0.000393555	-5.28773	0.00597561	-5.1712	0.0068049
A0A0H2Z858	116049093	YP_792105.1	PA14_49390	PA1161	rrmA	rRNA methyltransferase	Transcription, RNA processing and degradation ; Transcription, RNA processing and degradation	131720	104220	145510	0	140390	193080	396750	602160	0	336020	415010	258350	0.386578	0.50733	1.95645	0.00208934	1.39093	0.00861564
A0A0H2Z863	116049110	YP_792088.1	PA14_49200	PA1178	oprH	PhoP/Q and low Mg2+ inducible outer membrane prote	Membrane proteins ; Membrane proteins ; Adaptation, Protection ; Transport of small molecules	0	0	0	0	0	0	2611200	4448400	1211600	1119800	712360	2331900
A0A0H2Z877	116049049	YP_792149.1	PA14_49910	PA1118		hypothetical protein	Hypothetical, unclassified, unknown ; Membrane proteins	0	0	0	845840	1098200	818290	0	0	0	0	0	0
A0A0H2Z881	116049054	YP_792144.1	PA14_49860			hypothetical protein	Hypothetical, unclassified, unknown	0	0	196450	354510	861890	973580	0	0	0	0	0	0	1.76471	0.101751
A0A0H2Z890	116049585	YP_791610.1	PA14_43290	PA1641		lipoprotein	Fatty acid and phospholipid metabolism ; Hypothetical, unclassified, unknown	736190	1504800	3618000	2301400	1872700	1414900	1765800	1712100	0	2537500	2254300	2060400	0.201806	0.818148	0.130406	0.898324	0.518699	0.493787
A0A0H2Z891	116049153	YP_792045.1	PA14_48730	PA1205		hypothetical protein	Hypothetical, unclassified, unknown	205600	0	158510	0	255040	152190	247550	226210	0	565820	362820	303880	0.126091	0.880558	0.390484	0.58281	1.13549	0.0620318
A0A0H2Z897	116049596	YP_791599.1	PA14_43160	PA1651		transporter	Transport of small molecules ; Membrane proteins ; Transport of small molecules	0	232690	217510	73259	176940	168450	0	360080	390570	176360	228760	0	-0.794193	0.218592	0.737204	0.303746	-0.163566	0.850663
A0A0H2Z8A6	116049327	YP_791870.1	PA14_46540			hypothetical protein	Hypothetical, unclassified, unknown	92915	0	0	0	0	0	0	0	0	0	0	0
A0A0H2Z8B3	116049344	YP_791853.1	PA14_46340	PA1398		hypothetical protein	Hypothetical, unclassified, unknown ; Hypothetical, unclassified, unknown	0	0	0	0	0	0	0	70435	0	131020	0	0
A0A0H2Z8E6	116049389	YP_791808.1	PA14_45790	PA1444	fliN	flagellar motor switch protein	Motility & Attachment ; Chemotaxis ; Adaptation, Protection ; Motility & Attachment	165280	223540	200040	256070	192950	356360	1095000	1375900	0	354350	0	0	0.417456	0.420348	2.65567	0.000495828	0.863264	0.218931
A0A0H2Z8F2	116049150	YP_792048.1	PA14_48760	PA1202		hydrolase	Putative enzymes	0	0	0	0	0	181980	0	0	0	0	0	0
A0A0H2Z8F8	116049240	YP_791957.1	PA14_47540	PA1288		outer membrane protein	Membrane proteins	0	294150	541420	632240	217740	287890	0	0	0	0	0	0	-0.227118	0.818899
A0A0H2Z8F9	116049399	YP_791798.1	PA14_45640	PA1454	fleN	flagellar synthesis regulator FleN	Motility & Attachment ; Motility & Attachment	112080	117730	64138	159100	0	0	1388300	2138200	0	483220	530680	0	0.75018	0.346807	4.18703	9.68e-05	2.42051	0.00197514
A0A0H2Z8G9	116049410	YP_791787.1	PA14_45480	PA1465		hypothetical protein	Hypothetical, unclassified, unknown ; Hypothetical, unclassified, unknown	0	0	0	0	0	0	0	0	0	312320	0	0
A0A0H2Z8H1	116049257	YP_791940.1	PA14_47350	PA1305		hypothetical protein	Hypothetical, unclassified, unknown ; Hypothetical, unclassified, unknown ; Membrane proteins	212950	248610	249950	268720	498280	491060	0	0	0	0	0	0	0.770974	0.147267
A0A0H2Z8I4	116049275	YP_791922.1	PA14_47130	PA1323		hypothetical protein	Hypothetical, unclassified, unknown ; Hypothetical, unclassified, unknown	1385700	0	275580	0	269090	321630	0	0	0	0	0	0	-1.07076	0.363614
A0A0H2Z8I5	116049681	YP_791514.1	PA14_42150	PA1731		hypothetical protein	Hypothetical, unclassified, unknown	229030	0	283070	0	0	0	0	0	0	0	0	0
A0A0H2Z8I8	116049686	YP_791509.1	PA14_42090	PA1736		acetyl-CoA acetyltransferase	Fatty acid and phospholipid metabolism	611710	466980	546570	287780	422440	246890	0	0	0	301520	324930	0	-0.793011	0.0961418			-0.78268	0.139938
A0A0H2Z8J3	116049691	YP_791504.1	PA14_42020	PA1741		hypothetical protein	Adaptation, Protection	0	272250	246710	0	0	81065	448980	1072400	0	109990	178650	111610	-1.67672	0.0763897	1.42084	0.0671112	-0.996216	0.148968
A0A0H2Z8J7	116049290	YP_791907.1	PA14_46960	PA1338	ggt	gamma-glutamyltranspeptidase	Central intermediary metabolism	289440	382440	0	0	0	0	0	0	0	0	0	0
A0A0H2Z8L2	116049305	YP_791892.1	PA14_46780	PA1353		hypothetical protein	Hypothetical, unclassified, unknown	162450	0	0	437570	369480	173590	0	0	0	0	0	0	0.903569	0.367433
A0A0H2Z8L5	116049310	YP_791887.1	PA14_46720	PA1358		hypothetical protein	Hypothetical, unclassified, unknown ; Hypothetical, unclassified, unknown	282140	220960	351990	0	174210	208070	0	0	0	218820	256430	0	-0.556295	0.308519			-0.241089	0.690998
A0A0H2Z8M2	116049725	YP_791470.1	PA14_41590	PA1775		cytoplasmic membrane protein	Membrane proteins ; Membrane proteins	0	0	0	0	0	257400	0	0	0	0	0	0
A0A0H2Z8M6	116049276	YP_791921.1	PA14_47120	PA1324		hypothetical protein	Hypothetical, unclassified, unknown ; Hypothetical, unclassified, unknown	1874100	2367700	1241000	1195400	664300	681720	911700	489080	0	1149400	0	0	-1.11551	0.0699678	-1.40301	0.0445163	-0.619515	0.495716
A0A0H2Z8N2	116049735	YP_791458.1	PA14_41470	PA1787	acnB	bifunctional aconitate hydratase 2/2-methylisocitrate dehydratase	Energy metabolism ; Energy metabolism	6683600	7687700	11032000	8287800	11918000	8418600	25391000	23388000	42952000	25147000	25227000	20000000	0.18428	0.748303	1.8306	0.00105687	1.49478	0.00416683
A0A0H2Z8N3	116049468	YP_791729.1	PA14_44710	PA1524	xdhA	xanthine dehydrogenase	Nucleotide biosynthesis and metabolism	0	0	278520	0	0	0	370160	445330	0	198980	362950	356130			0.543731	0.544512	0.0838185	0.935084
A0A0H2Z8N6	116049741	YP_791452.1	PA14_41390	PA1793	ppiB	peptidyl-prolyl cis-trans isomerase B	Translation, post-translational modification, degradation ; Translation, post-translational modification, degradation ; Chaperones & heat shock proteins	1872900	3607700	4090500	5054200	4371300	5570500	705740	1684200	0	266940	0	124210	0.718241	0.291553	-1.47157	0.0540474	-4.05349	0.000169635
A0A0H2Z8P2	116049249	YP_791948.1	PA14_47430	PA1297		metal transporter	Transport of small molecules	754680	665390	839300	1133200	782570	2146200	476800	3035400	0	0	319610	184080	0.725004	0.452301	0.682182	0.540647	-1.62809	0.111996
A0A0H2Z8P3	116049291	YP_791906.1	PA14_46950	PA1339		ABC transporter ATP-binding protein	Transport of small molecules	623130	613370	658760	954250	913830	617230	2882200	4996300	0	2659200	3192300	1546600	0.365353	0.52327	2.58726	0.000495828	1.90148	0.00179531
A0A0H2Z8P8	116049296	YP_791901.1	PA14_46890	PA1344		short-chain dehydrogenase	Putative enzymes	2499300	2486100	2931300	1492400	2596600	1675700	1231600	567750	0	3323000	2217300	1355800	-0.495976	0.433306	-1.65372	0.0185485	-0.288838	0.676199
A0A0H2Z8Q2	116049767	YP_791426.1	PA14_41030	PA1817		hypothetical protein	Hypothetical, unclassified, unknown	647400	673510	718280	481730	326130	471970	0	0	0	122610	0	0	-0.692845	0.141973			-2.46956	0.00267717
A0A0H2Z8Q4	116049301	YP_791896.1	PA14_46830	PA1349		hypothetical protein	Hypothetical, unclassified, unknown ; Hypothetical, unclassified, unknown	887920	1284300	1203200	1079600	844070	890060	0	331340	0	886650	610480	0	-0.252818	0.627449	-1.74574	0.0152052	-0.594894	0.261365
A0A0H2ZGH5	116052370	YP_792681.1	PA14_56370	PA4336		hypothetical protein	Putative enzymes	16538000	15405000	12231000	2678800	3453400	3012000	1271600	1595200	0	2207100	3007700	1339800	-2.26839	0.000393555	-3.35831	7.2e-05	-2.81756	9.68e-05
A0A0H2Z8S1	116049795	YP_791398.1	PA14_40670	PA1843	metH	B12-dependent methionine synthase	Amino acid biosynthesis and metabolism ; Amino acid biosynthesis and metabolism	206530	0	0	0	0	0	0	0	0	641900	326480	0					1.14832	0.248719
A0A0H2Z8S3	116049377	YP_791820.1	PA14_45940	PA1432	lasI	autoinducer synthesis protein LasI	Adaptation, Protection ; Adaptation, Protection	3585500	2008300	3280600	3203600	2415500	4532300	0	0	0	0	0	0	0.19005	0.778283
A0A0H2Z8S4	116049293	YP_791904.1	PA14_46920	PA1341		ABC transporter permease	Transport of small molecules ; Membrane proteins ; Transport of small molecules	231530	173400	370590	423610	0	252470	0	0	0	210880	0	166300	0.411049	0.562753			-0.39327	0.58292
A0A0H2Z8S5	116049488	YP_791709.1	PA14_44490	PA1544	anr	transcriptional regulator Anr	Transcriptional regulators ; Transcriptional regulators	831880	1205100	1170400	1151400	1015200	1702500	0	0	0	274780	0	0	0.254069	0.657561			-1.94052	0.0162522
A0A0H2Z8T6	116049498	YP_791699.1	PA14_44380	PA1553		cbb3-type cytochrome c oxidase subunit II	Energy metabolism ; Energy metabolism ; Central intermediary metabolism	891490	427930	704580	707870	798270	1147300	0	0	0	655900	690670	614080	0.423392	0.432122			0.016514	0.977139
A0A0H2Z8T9	116049308	YP_791889.1	PA14_46750	PA1356		hypothetical protein	Hypothetical, unclassified, unknown ; Hypothetical, unclassified, unknown	318220	284140	269690	0	318190	304130	0	0	0	1390900	1079000	378740	0.101312	0.919594			1.51428	0.0349233
A0A0H2Z8U8	116049403	YP_791794.1	PA14_45590	PA1458		two-component sensor	Two-component regulatory systems	391910	828620	782110	917900	488010	914160	1757200	3205800	1940100	1270500	1516000	668150	0.229697	0.759743	1.80909	0.00743054	0.780363	0.219149
A0A0H2ZK76	116054170	YP_788613.1	PA14_05740	PA0439		dihydropyrimidine dehydrogenase	Nucleotide biosynthesis and metabolism ; Putative enzymes	2340300	2373800	2517500	0	0	122850	0	0	0	0	0	0	-4.29366	0.000485508
A0A0H2Z8W6	116049848	YP_791345.1	PA14_40030	PA1894		hypothetical protein	Putative enzymes ; Hypothetical, unclassified, unknown	1585200	1296800	1105500	0	366240	794680	0	0	0	0	0	477040	-1.28512	0.0676637			-1.46259	0.0932853
A0A0H2ZKK9	116054174	YP_788618.1	PA14_05810	PA0444	amaB	allantoate amidohydrolase	Nucleotide biosynthesis and metabolism	4732600	2929500	1948300	203650	248190	455490	1358300	0	0	419320	1075100	0	-3.39878	0.000632463	-1.14337	0.278952	-2.15987	0.0156039
A0A0H2Z8X6	116049350	YP_791847.1	PA14_46280	PA1404		hypothetical protein	Hypothetical, unclassified, unknown ; Hypothetical, unclassified, unknown	385720	259800	255280	0	335120	0	0	0	0	0	0	0	0.185666	0.841724
A0A0H2Z8X9	116049542	YP_791654.1	PA14_43840	PA1597		hypothetical protein	Putative enzymes ; Hypothetical, unclassified, unknown	796360	766780	682120	0	392680	512820	0	0	0	0	0	0	-0.73485	0.17274
A0A0H2Z8Y6	116049360	YP_791837.1	PA14_46160	PA1414		hypothetical protein	Hypothetical, unclassified, unknown	0	0	0	0	190630	99621	0	0	0	0	0	0
A0A0H2Z8Y8	116049553	YP_791643.1	PA14_43710	PA1608		methyl-accepting chemotaxis transducer	Chemotaxis	0	0	0	0	0	0	0	137880	0	0	0	0
A0A0H2Z7C9	116048714	YP_792486.1	PA14_53940	PA0796	prpB	2-methylisocitrate lyase	Carbon compound catabolism ; Fatty acid and phospholipid metabolism ; Central intermediary metabolism ; Carbon compound catabolism	654170	577030	931690	3635100	2151000	3162100	2550200	3598100	1840400	1833300	2105500	0	2.04517	0.000922608	1.86183	0.00178394	1.47684	0.0144882
A0A0H2Z904	116049461	YP_791736.1	PA14_44830	PA1517		hypothetical protein	Carbon compound catabolism ; Hypothetical, unclassified, unknown	0	0	0	0	0	93704	0	0	0	0	0	0
A0A0H2Z912	116049404	YP_791793.1	PA14_45580	PA1459		chemotaxis-specific methylesterase	Chemotaxis ; Chemotaxis	722030	711180	986570	854980	1034600	826680	3647500	6997900	8979100	1596700	2869300	1335700	0.176509	0.803724	2.9405	0.000125823	1.19816	0.0371356
A0A0H2Z915	116049905	YP_791286.1	PA14_39240	PA1954		hypothetical protein	Hypothetical, unclassified, unknown ; Hypothetical, unclassified, unknown	36336000	3668200	1410700	12574000	16431000	20440000	0	0	0	490150	363850	23748000	1.49641	0.534598			-1.82412	0.432122
A0A0H2Z917	116049409	YP_791788.1	PA14_45500	PA1464		purine-binding chemotaxis protein	Chemotaxis ; Adaptation, Protection ; Chemotaxis	5686000	6739400	10308000	7898500	8968900	7287000	1917900	4185000	0	1768500	1969600	1230500	0.128703	0.85063	-1.37286	0.0283785	-2.17535	0.000919896
A0A0H2ZEG1	116051517	YP_789647.1	PA14_18820	PA3518		hypothetical protein	Hypothetical, unclassified, unknown ; Hypothetical, unclassified, unknown	14114000	41723000	25152000	1890500	136680	318280	0	0	0	169490	0	0	-5.81947	0.000989255			-7.17887	0.00209553
A0A0H2Z933	116049425	YP_791772.1	PA14_45290	PA1482	ccmH	cytochrome C-type biogenesis protein CcmH	Energy metabolism ; Energy metabolism	0	0	0	0	0	0	289720	462340	0	301450	301140	0
A0A0H2Z939	116049936	YP_791255.1	PA14_38840	PA1984		NAD+ dependent acetaldehyde dehydrogenase	Energy metabolism	24623000	30401000	37813000	12738000	21136000	36353000	521580	519760	0	5650000	5147900	7413200	-0.510697	0.382247	-5.87116	4.04e-06	-2.34549	0.000719933
A0A0H2Z954	116049496	YP_791701.1	PA14_44400	PA1552		cytochrome c oxidase, cbb3-type subunit III	Energy metabolism	1345500	735980	895790	857240	1027800	1396800	0	0	0	746680	790850	821860	0.157448	0.791808			-0.290037	0.588073
A0A0H2Z960	116049501	YP_791696.1	PA14_44350	PA1556		cbb3-type cytochrome c oxidase subunit II	Energy metabolism ; Energy metabolism ; Central intermediary metabolism	0	314300	354270	287630	276330	536860	0	0	0	0	0	0	0.066555	0.935918
A0A0H2Z961	116049967	YP_791223.1	PA14_38430	PA2016	gnyR	regulatory gene of gnyRDBHAL cluster, GnyR	Transcriptional regulators ; Transcriptional regulators	0	0	0	0	0	86273	0	0	0	0	0	0
A0A0H2ZG39	116052188	YP_788968.1	PA14_10240	PA4152		branched-chain alpha-keto acid dehydrogenase subunit E2	Carbon compound catabolism	2813300	3220000	7939200	725000	624320	527630	0	0	0	325340	0	0	-2.74477	0.00144801			-3.67609	0.00197173
A0A0H2Z975	116049467	YP_791730.1	PA14_44740	PA1523	xdhB	xanthine dehydrogenase	Nucleotide biosynthesis and metabolism	0	0	0	0	0	0	151370	172050	0	162280	218290	0
A0A0H2Z976	116049524	YP_791672.1	PA14_44080	PA1579		hypothetical protein	Hypothetical, unclassified, unknown ; Hypothetical, unclassified, unknown	817510	985770	952570	772820	1070500	1042400	0	0	0	0	0	0	0.0559566	0.924214
A0A0H2Z978	116049464	YP_791733.1	PA14_44780	PA1520		transcriptional regulator	Transcriptional regulators	724840	491080	707390	776610	494850	413680	499930	864340	0	224860	0	0	-0.221143	0.728258	0.0579537	0.942391	-1.48968	0.0638066
A0A0H2Z979	116049529	YP_791667.1	PA14_44020	PA1584	sdhB	succinate dehydrogenase iron-sulfur subunit	Energy metabolism ; Energy metabolism	17177000	14058000	19174000	18716000	20485000	24461000	28454000	49468000	25525000	41312000	37653000	32388000	0.339434	0.488479	0.985339	0.0331529	1.14792	0.0151164
A0A0H2ZHY7	116053029	YP_793348.1	PA14_64520	PA4880		bacterioferritin	Central intermediary metabolism ; Central intermediary metabolism	40012000	28666000	22753000	6074400	7466600	8254700	0	0	0	0	0	0	-2.04107	0.0018222
A0A0H2Z9A2	116050019	YP_791167.1	PA14_37710	PA2071	fusA2	elongation factor G	Translation, post-translational modification, degradation	485670	448560	419870	0	222020	464130	0	446100	0	820890	424740	604990	-0.489131	0.463818	-0.0143729	0.986949	0.40182	0.510165
A0A0H2Z9A9	116049586	YP_791609.1	PA14_43280	PA1642	selD	selenophosphate synthetase	Translation, post-translational modification, degradation ; Translation, post-translational modification, degradation	312870	440650	914710	493960	593400	430670	1772200	866520	678520	1446100	1393900	576770	0.000490339	0.999627	1.01553	0.157029	1.06821	0.137247
A0A0H2Z9B1	116049497	YP_791700.1	PA14_44390	PA1552.1		cytochrome c oxidase subunit	Energy metabolism ; Central intermediary metabolism	0	0	188960	0	122650	199680	0	0	0	0	0	0	-0.271962	0.798361
A0A0H2Z9B3	116049502	YP_791695.1	PA14_44340	PA1557		cbb3-type cytochrome c oxidase subunit I	Energy metabolism	129070	221460	160970	0	156380	227610	0	0	0	0	0	0	0.181813	0.806622
A0A0H2Z9C0	116049489	YP_791708.1	PA14_44480	PA1545	pemB	PemB hypothetical protein	Hypothetical, unclassified, unknown	0	0	243490	0	270460	354750	0	1108100	0	0	0	0	0.347246	0.709257	2.18615	0.0473973
A0A0H2Z9C3	116049520	YP_791676.1	PA14_44120	PA1576		3-hydroxyisobutyrate dehydrogenase	Fatty acid and phospholipid metabolism	0	84844	99364	0	125120	65179	0	0	0	91362	137960	0	-0.0239441	0.977139			0.290118	0.718676
A0A0H2Z9C6	116049525	YP_791671.1	PA14_44070	PA1580	gltA	type II citrate synthase	Energy metabolism ; Energy metabolism	1310900	1561200	1675800	1563700	1227500	2241200	0	0	0	0	0	0	0.108965	0.861804
A0A0H2Z9C7	116049699	YP_791496.1	PA14_41930	PA1749		hypothetical protein	Transport of small molecules ; Hypothetical, unclassified, unknown	0	0	0	0	0	88841	0	0	0	0	0	0
A0A0H2Z9C8	116049499	YP_791698.1	PA14_44370	PA1554		cbb3-type cytochrome c oxidase subunit I	Energy metabolism	874690	1199700	996650	779660	918720	1319500	1535600	2298300	0	973310	908570	1814600	-0.0486902	0.944065	0.888126	0.131462	0.205872	0.741482
A0A0H2Z9D0	116049530	YP_791666.1	PA14_44010	PA1585	sucA	2-oxoglutarate dehydrogenase E1	Energy metabolism ; Amino acid biosynthesis and metabolism ; Energy metabolism	2428200	1403500	1071900	4009100	2281800	1925500	9861600	8952000	0	8246700	7164100	5255600	0.756532	0.182491	2.60899	0.000825058	2.13646	0.00144801
A0A0H2Z9D1	116049704	YP_791491.1	PA14_41870	PA1754	cysB	transcriptional regulator CysB	Transcriptional regulators ; Transcriptional regulators	792130	1155700	1282000	1237200	1193300	944560	0	0	0	1385100	0	958010	0.0829258	0.895845			0.127061	0.85063
A0A0H2Z9D2	116049504	YP_791692.1	PA14_44300	PA1561	aer	aerotaxis receptor Aer	Chemotaxis	0	0	62644	0	0	104890	631030	1283500	0	296220	292310	149310	0.743629	0.544512	3.84461	0.00293217	1.90558	0.0556853
A0A0H2Z9D3	116049623	YP_791572.1	PA14_42850	PA1674	folE	GTP cyclohydrolase I	Biosynthesis of cofactors, prosthetic groups and carriers ; Hypothetical, unclassified, unknown ; Biosynthesis of cofactors, prosthetic groups and carriers	251610	294570	362400	334690	387090	386040	566180	781840	0	257210	475950	0	0.298954	0.573427	1.15161	0.0397784	0.224417	0.720186
A0A0H2Z9D9	116049541	YP_791655.1	PA14_43850	PA1596	htpG	heat shock protein 90	Chaperones & heat shock proteins ; Chaperones & heat shock proteins	402000	0	0	306230	0	227920	0	0	0	649350	365290	0	-0.605624	0.519103			0.276824	0.792205
A0A0H2Z9E4	116049547	YP_791649.1	PA14_43780	PA1602		oxidoreductase	Energy metabolism	385320	313950	412650	178140	361700	265050	303700	0	0	725310	644040	358060	-0.515814	0.370337	-0.277857	0.767004	0.58148	0.30537
A0A0H2Z9F0	116049527	YP_791669.1	PA14_44050	PA1582	sdhD	succinate dehydrogenase (D subunit)	Energy metabolism ; Energy metabolism	9267400	14690000	6787100	12199000	16326000	13696000	143470000	141290000	9051800	42073000	37360000	32278000	0.520584	0.704811	2.54453	0.0347699	1.92633	0.1026
A0A0H2Z9F5	116049532	YP_791664.1	PA14_43970	PA1587	lpdG	dihydrolipoamide dehydrogenase	Energy metabolism ; Amino acid biosynthesis and metabolism ; Energy metabolism	3438700	2249400	1918400	3498600	4408700	4544900	13425000	15973000	15119000	9781200	7952400	4846900	0.746691	0.124771	2.59047	0.00010417	1.55572	0.003549
A0A0H2Z9G1	116049657	YP_791538.1	PA14_42460	PA1707	pcrH	regulatory protein PcrH	Protein secretion/export apparatus ; Secreted Factors (toxins, enzymes, alginate) ; Protein secretion/export apparatus	179790	0	378510	0	0	0	0	0	0	0	0	0
A0A0H2Z9H6	116049588	YP_791607.1	PA14_43250			hypothetical protein	Hypothetical, unclassified, unknown	888470	0	590720	589920	493570	2277500	0	0	0	5625900	1862900	3570400	0.267486	0.831002			2.20694	0.0380274
A0A0H2Z9H7	116049672	YP_791523.1	PA14_42280	PA1722	pscI	type III export protein PscI	Protein secretion/export apparatus ; Protein secretion/export apparatus	1823500	1157800	0	1933100	2731400	1481200	0	229570	0	1700600	3380400	6249000	0.45006	0.616736	-2.66204	0.0222381	1.18324	0.146047
A0A0H2Z9H8	116049754	YP_791439.1	PA14_41210	PA1804	hupB	DNA-binding protein HU	DNA replication, recombination, modification and repair ; DNA replication, recombination, modification and repair	0	0	0	85916	0	0	0	0	0	0	0	0
A0A0H2Z9H9	116049562	YP_791634.1	PA14_43610	PA1617		AMP-binding protein	Fatty acid and phospholipid metabolism	0	0	0	0	0	127540	0	364510	0	0	0	0
A0A0H2Z9I0	116050081	YP_791105.1	PA14_36890	PA2140		metallothionein	Central intermediary metabolism ; Central intermediary metabolism	370110	1402700	714040	1054700	863590	870200	3042500	4649500	4614300	1090400	1538600	1768000	0.365454	0.601034	2.48671	0.000831483	1.00009	0.108748
A0A0H2Z9I5	116050086	YP_791100.1	PA14_36840	PA2144	glgP	glycogen phosphorylase	Cell wall / LPS / capsule ; Cell wall / LPS / capsule	425040	346710	379270	0	188070	176900	0	0	0	213820	0	0	-1.06775	0.0545061			-0.838454	0.206596
A0A0H2Z9I7	116049682	YP_791513.1	PA14_42140	PA1732		transglutaminase	Amino acid biosynthesis and metabolism	714020	487070	584240	444210	0	0	0	0	0	0	0	0	-0.40431	0.61934
A0A0H2Z9J3	116049771	YP_791422.1	PA14_40980	PA1821		enoyl-CoA hydratase	Fatty acid and phospholipid metabolism ; Putative enzymes	0	0	0	0	0	0	0	834880	0	479760	669840	188150
A0A0H2Z9K4	116049584	YP_791611.1	PA14_43300	PA1640		hypothetical protein	Fatty acid and phospholipid metabolism ; Hypothetical, unclassified, unknown	0	0	0	0	0	0	0	0	0	209680	159820	0
A0A0H2Z9K5	116049702	YP_791493.1	PA14_41900	PA1752	panE	2-dehydropantoate 2-reductase	Central intermediary metabolism	291300	277310	293360	0	163710	254060	0	488290	0	0	0	0	-0.49407	0.391452	0.765512	0.286796
A0A0H2Z9L3	116050111	YP_791074.1	PA14_36530	PA2169		hypothetical protein	Hypothetical, unclassified, unknown ; Hypothetical, unclassified, unknown	23345000	12745000	16314000	11539000	22303000	23859000	0	0	0	1635800	0	0	0.113045	0.882615			-3.37165	0.00199739
A0A0H2Z9L9	116049718	YP_791477.1	PA14_41690	PA1768		hypothetical protein	Hypothetical, unclassified, unknown ; Hypothetical, unclassified, unknown	545920	530750	461270	734200	933470	485070	1042800	724600	0	1493800	1179200	1132700	0.438212	0.367705	0.765677	0.144332	1.3	0.00975844
A0A0H2Z9M5	116049726	YP_791468.1	PA14_41570	PA1777	oprF	major porin and structural outer membrane porin OprF precursor	Membrane proteins ; Membrane proteins ; Transport of small molecules	97166000	110080000	63597000	80812000	93927000	89727000	44897000	18187000	21622000	72826000	53994000	67185000	0.000586961	0.999555	-1.75595	0.00273177	-0.454833	0.417162
A0A0H2Z9M7	116049804	YP_791389.1	PA14_40560	PA1852		hypothetical protein	Hypothetical, unclassified, unknown ; Hypothetical, unclassified, unknown	2593000	1069600	782380	438630	509400	675780	0	0	0	0	0	0	-1.28169	0.07676
A0A0H2Z9N2	116050132	YP_791051.1	PA14_36270	PA2199		dehydrogenase	Fatty acid and phospholipid metabolism ; Putative enzymes	163830	370410	0	193340	174090	109300	0	0	0	208000	0	0	-0.674239	0.366165			-0.244078	0.836721
A0A0H2Z9N3	116049658	YP_791537.1	PA14_42450	PA1708	popB	translocator protein PopB	Protein secretion/export apparatus ; Protein secretion/export apparatus	162120	245720	219140	0	0	0	0	0	0	0	0	0
A0A0H2Z9P0	116049626	YP_791569.1	PA14_42820	PA1677		isochorismatase family hydrolase	Putative enzymes ; Hypothetical, unclassified, unknown	0	0	0	0	0	0	260550	328310	0	254440	0	0
A0A0H2Z9P5	116049751	YP_791442.1	PA14_41240	PA1801	clpP	ATP-dependent Clp protease proteolytic subunit	Chaperones & heat shock proteins ; Chaperones & heat shock proteins ; Cell wall / LPS / capsule ; Antibiotic resistance and susceptibility ; Motility & Attachment	1166100	1616200	1759200	1563900	1825600	1266100	0	0	0	0	832530	0	0.0415645	0.948807			-0.840831	0.228695
A0A0H2Z9Q2	116049824	YP_791369.1	PA14_40300	PA1870		hypothetical protein	Hypothetical, unclassified, unknown ; Hypothetical, unclassified, unknown	564630	0	477760	118330	754880	877110	0	0	0	0	0	0	-0.279522	0.853507
Q02TA1	116054390	YP_788835.1	PA14_08510	PA0665		iron-sulfur cluster insertion protein ErpA	Energy metabolism ; Hypothetical, unclassified, unknown	431910	487150	672080	1557500	1335400	1793700	2835100	3389700	0	902920	643690	860820	1.57383	0.00184863	2.57296	0.000151522	0.607649	0.161987
A0A0H2Z9R3	116050168	YP_791015.1	PA14_35830		tnpT	cointegrate resolution protein T	Related to phage, transposon, or plasmid	0	0	0	0	0	0	677610	1045600	0	233540	269990	0
A0A0H2Z9R6	116049835	YP_791358.1	PA14_40180	PA1881		oxidoreductase	Putative enzymes	10329000	7429900	7975500	10461000	12773000	11973000	5075100	4346400	0	13288000	11520000	5139100	0.462047	0.416178	-0.85422	0.155431	0.120697	0.856994
A0A0H2ZD84	116051514	YP_789650.1	PA14_18860	PA3515		hypothetical protein	Hypothetical, unclassified, unknown	11656000	24648000	38594000	6652400	2322400	1961800	2218000	1431700	1176800	1075400	743310	2064300	-2.83834	0.00208934	-3.84495	0.000276036	-4.23805	0.000130909
A0A0H2Z9S1	116049841	YP_791352.1	PA14_40110	PA1887		hypothetical protein	Hypothetical, unclassified, unknown ; Hypothetical, unclassified, unknown	141040	272740	266360	195700	183360	227010	2256400	1811700	2082600	1276700	1145400	2512700	-0.11031	0.872405	3.23284	5.13e-05	2.82876	0.00010417
A0A0H2Z9S7	116049846	YP_791347.1	PA14_40050	PA1892		hypothetical protein	Hypothetical, unclassified, unknown ; Hypothetical, unclassified, unknown	1995900	2078500	2355100	0	0	0	0	0	0	0	0	0
A0A0H2Z9T2	116049851	YP_791342.1	PA14_39990	PA1897		hypothetical protein	Fatty acid and phospholipid metabolism	3349300	2357800	1926100	805370	0	0	0	0	0	0	0	0	-1.62127	0.0597716
A0A0H2Z9T6	116049680	YP_791515.1	PA14_42160	PA1730		hypothetical protein	Hypothetical, unclassified, unknown ; Hypothetical, unclassified, unknown	491660	0	412260	0	0	273450	0	0	0	224800	0	0	-0.719331	0.396517			-1.00197	0.23252
A0A0H2Z9U3	116050198	YP_790985.1	PA14_35470	PA2251		hypothetical protein	Hypothetical, unclassified, unknown ; Hypothetical, unclassified, unknown	0	0	0	0	0	0	0	203460	0	276480	0	0
A0A0H2Z9U9	116049695	YP_791500.1	PA14_41980	PA1745		hypothetical protein	Hypothetical, unclassified, unknown ; Hypothetical, unclassified, unknown	0	0	0	0	0	0	0	0	0	81601	0	0
A0A0H2Z9V2	116050208	YP_790975.1	PA14_35340	PA2261		2-ketogluconate kinase	Carbon compound catabolism	0	0	0	0	0	0	0	641390	0	0	0	0
A0A0H2Z9V8	116049737	YP_791456.1	PA14_41440	PA1789		hypothetical protein	Adaptation, Protection	2049900	2449400	1396100	1670600	2194400	2626400	0	1631800	0	1129000	1917900	921540	0.152632	0.82358	-0.229997	0.81188	-0.604231	0.28012
A0A0H2Z9W7	116049753	YP_791440.1	PA14_41220	PA1803	lon	Lon protease	Translation, post-translational modification, degradation ; Adaptation, Protection ; Translation, post-translational modification, degradation	2789600	4734000	4548900	3835500	1363000	2771400	1325400	1999700	0	246710	281510	0	-0.68394	0.274943	-1.26644	0.0705706	-3.89347	0.000130909
A0A0H2Z9X3	116049724	YP_791471.1	PA14_41610	PA1774		hypothetical protein	Hypothetical, unclassified, unknown ; Hypothetical, unclassified, unknown	0	391160	586470	0	211250	268100	0	237220	0	0	0	0	-1.00905	0.140751	-1.01368	0.220371
A0A0H2Z9X7	116049763	YP_791430.1	PA14_41080	PA1813		hydroxyacylglutathione hydrolase	Central intermediary metabolism ; Adaptation, Protection ; Putative enzymes	0	0	0	0	0	231510	0	0	0	0	0	0
A0A0H2ZA16	116049813	YP_791380.1	PA14_40430	PA1860		hypothetical protein	Transport of small molecules ; Putative enzymes	0	132190	402200	0	0	145730	0	0	0	0	0	0	-0.661965	0.612374
A0A0H2ZA17	116050278	YP_790905.1	PA14_34420	PA2338		maltose/mannitol ABC transporter substrate-binding protein	Transport of small molecules	389830	476110	435490	526550	279370	459230	0	0	0	92136	0	0	-0.0862717	0.896724			-2.23042	0.00854085
A0A0H2ZA20	116049886	YP_791305.1	PA14_39530	PA1932		hydroxylase molybdopterin-containing subunit	Energy metabolism ; Carbon compound catabolism	0	437550	175470	241330	856790	582960	0	0	0	0	0	0	0.834112	0.39899
A0A0H2ZA23	116049783	YP_791410.1	PA14_40830	PA1833		oxidoreductase	Energy metabolism ; Putative enzymes	501470	588510	657070	398510	391170	387030	0	0	0	308980	0	0	-0.561473	0.205439			-0.905579	0.15016
A0A0H2ZA24	116049929	YP_791262.1	PA14_38930	PA1978		transcriptional regulator	Transcriptional regulators ; Transcriptional regulators	1022600	1005100	351490	613780	1051800	3717500	0	0	0	0	0	0	0.910617	0.396063
A0A0H2ZDC1	116051043	YP_790130.1	PA14_24740	PA3042		hypothetical protein	Hypothetical, unclassified, unknown ; Hypothetical, unclassified, unknown	3342400	3577400	2815700	644850	1116800	966880	0	0	0	0	0	0	-1.86516	0.00272161
A0A0H2ZA31	116049829	YP_791364.1	PA14_40250	PA1875		outer membrane protein	Membrane proteins	180010	0	0	0	0	121070	0	0	0	0	0	0	-0.572236	0.607303
A0A0H2ZA34	116049901	YP_791290.1	PA14_39280	PA1950	rbsK	ribokinase	Carbon compound catabolism ; Carbon compound catabolism	519520	348660	712160	0	339430	265910	397420	0	0	478010	0	0	-0.750041	0.246121	-0.346403	0.703377	-0.0800264	0.939084
A0A0H2ZA54	116049959	YP_791231.1	PA14_38530	PA2008	fahA	fumarylacetoacetase	Carbon compound catabolism ; Carbon compound catabolism	0	252340	303420	397730	380270	482130	0	0	0	707450	365580	464680	0.594403	0.294398			0.834675	0.135593
A0A0H2ZA55	116049820	YP_791373.1	PA14_40340			hypothetical protein	Hypothetical, unclassified, unknown	0	0	0	0	0	148660	0	0	0	0	0	0
A0A0H2ZA56	116050319	YP_790864.1	PA14_33900	PA2378		aldehyde dehydrogenase	Putative enzymes	4367500	4653100	5939800	4457900	5478300	4147900	5181600	3514400	3211700	5293200	5997400	1956500	-0.0843135	0.913926	-0.348467	0.59704	-0.319554	0.633215
A0A0H2ZA61	116049927	YP_791264.1	PA14_38970	PA1976		two-component sensor	Two-component regulatory systems ; Two-component regulatory systems	334100	349920	328440	4064200	241810	217160	259170	0	0	0	193430	350390	0.824866	0.593587	-0.380413	0.881569	-0.373925	0.849242
A0A0H2ZA63	116049866	YP_791325.1	PA14_39780	PA1914		hypothetical protein	Transport of small molecules	829330	0	387280	878750	1923900	2089300	1020700	1046200	0	3879500	1725900	0	1.42613	0.077366	0.866625	0.331384	2.19088	0.0191604
A0A0H2ZKY9	116054172	YP_788615.1	PA14_05770	PA0441	dhT	phenylhydantoinase	Nucleotide biosynthesis and metabolism ; Nucleotide biosynthesis and metabolism	1223700	801100	1195000	0	120620	261620	0	0	0	173110	0	294140	-2.56906	0.00272161			-2.22394	0.00628709
A0A0H2ZA70	116049975	YP_791214.1	PA14_38330	PA2025	gor	glutathione reductase	Biosynthesis of cofactors, prosthetic groups and carriers ; Amino acid biosynthesis and metabolism ; Biosynthesis of cofactors, prosthetic groups and carriers	1131300	461180	857220	406500	603030	1210200	0	0	0	0	0	0	-0.197415	0.828491
A0A0H2ZA79	116049847	YP_791346.1	PA14_40040	PA1893		hypothetical protein	Central intermediary metabolism ; Putative enzymes	0	210550	143180	0	0	0	0	0	0	0	0	0
A0A0H2ZA83	116049952	YP_791238.1	PA14_38630	PA2001	atoB	acetyl-CoA acetyltransferase	Fatty acid and phospholipid metabolism	718600	897730	685350	710200	736210	797640	989490	0	0	1269400	2203200	794100	-0.028077	0.97102	0.377248	0.674202	0.776204	0.160765
A0A0H2Z982	116049659	YP_791536.1	PA14_42440	PA1709	popD	translocator outer membrane protein PopD precursor	Protein secretion/export apparatus ; Protein secretion/export apparatus	4801400	1909100	918630	183780	207800	0	199850	0	0	143290	0	158690	-3.37997	0.00300054	-3.34765	0.011482	-3.75399	0.00175487
A0A0H2ZA94	116049963	YP_791227.1	PA14_38480	PA2012	gnyA	alpha subunit of geranoyl-CoA carboxylase, GnyA	Carbon compound catabolism	0	0	0	0	0	0	0	0	0	237580	0	0
A0A0H2ZAA4	116049973	YP_791216.1	PA14_38350	PA2023	galU	UTP-glucose-1-phosphate uridylyltransferase	Central intermediary metabolism ; Central intermediary metabolism	1392000	1574300	1522700	681470	834880	976640	297850	1327800	0	2417500	1395500	1201200	-0.86208	0.229456	-1.24865	0.117509	0.0934243	0.920703
A0A0H2ZAB0	116049884	YP_791307.1	PA14_39560	PA1930		chemotaxis transducer	Chemotaxis ; Adaptation, Protection ; Chemotaxis	839460	797740	759290	636290	428720	519030	0	0	0	277310	0	0	-0.614831	0.18186			-1.52518	0.029209
A0A0H2ZAC5	116049933	YP_791258.1	PA14_38880	PA1981		hypothetical protein	Hypothetical, unclassified, unknown	2405900	5052600	3970600	1082200	1420900	3841000	7753100	4076700	2837600	2661400	2808600	6040100	-1.01024	0.198688	0.297962	0.750559	-0.0321169	0.976725
A0A0H2ZAD4	116049948	YP_791242.1	PA14_38690	PA1997		acetoacetyl-CoA synthetase	Fatty acid and phospholipid metabolism ; Putative enzymes	0	80221	0	0	0	68062	0	131770	0	193470	0	0	-0.23713	0.848576	0.71597	0.513581	1.27006	0.237645
A0A0H2ZAE3	116049920	YP_791271.1	PA14_39070	PA1969		hypothetical protein	Hypothetical, unclassified, unknown ; Hypothetical, unclassified, unknown	819490	1972200	1052100	971930	923520	649660	1745400	1929200	0	2386000	2248100	1877700	-0.51466	0.338173	0.620488	0.296223	0.855464	0.100006
A0A0H2ZAE5	116050020	YP_791166.1	PA14_37690	PA2072		sensory box protein	Two-component regulatory systems	161270	0	0	0	0	0	242820	0	0	234450	235360	0			0.590409	0.548698	0.542597	0.528529
A0A0H2ZAE7	116049925	YP_791266.1	PA14_39000	PA1974		hypothetical protein	Hypothetical, unclassified, unknown ; Hypothetical, unclassified, unknown	0	128930	48640	0	0	0	0	0	0	0	0	0
A0A0H2Z7K5	116049022	YP_792176.1	PA14_50280	PA1093		hypothetical protein	Hypothetical, unclassified, unknown ; Hypothetical, unclassified, unknown	785560	571270	1255600	4644900	3214800	3828600	787250	1858200	0	0	0	0	2.22159	0.00307957	0.550261	0.461134
A0A0H2ZAF3	116049935	YP_791256.1	PA14_38850	PA1983	exaB	cytochrome c550	Energy metabolism ; Energy metabolism ; Carbon compound catabolism	2801600	2608300	2176400	2372400	2365400	2994000	3193900	1541900	0	4433500	1915800	5406400	0.0264004	0.976198	-0.180421	0.832594	0.509919	0.430244
A0A0H2ZAF5	116049974	YP_791215.1	PA14_38340	PA2024		ring-cleaving dioxygenase	Antibiotic resistance and susceptibility	0	0	0	0	186520	156530	0	0	0	0	0	0
A0A0H2ZAG9	116049966	YP_791224.1	PA14_38440	PA2015	gnyD	citronelloyl-CoA dehydrogenase, GnyD	Fatty acid and phospholipid metabolism ; Carbon compound catabolism	1899900	1518700	2098000	1878800	1903900	2128800	0	0	0	715700	0	0	0.110345	0.842501			-1.3485	0.0454491
A0A0H2ZAH3	116049971	YP_791218.1	PA14_38370	PA2021		hypothetical protein	Hypothetical, unclassified, unknown ; Hypothetical, unclassified, unknown	3815100	5033200	2638200	1881900	2468500	1231100	0	0	0	0	0	0	-1.04899	0.0814904
A0A0H2ZAJ6	116050062	YP_791124.1	PA14_37130	PA2122		hypothetical protein	Hypothetical, unclassified, unknown	13319000	22608000	17166000	28142000	24880000	28571000	4595300	9094700	0	4211800	2237100	3820300	0.650797	0.229456	-1.41929	0.023205	-2.38863	0.000489336
A0A0H2ZAK2	116050497	YP_790684.1	PA14_31530	PA2553		acyl-CoA thiolase	Fatty acid and phospholipid metabolism ; Putative enzymes	2438100	1769100	1771500	2001200	1429400	1932600	923460	1022300	0	2582700	2223500	1276000	-0.155642	0.797857	-1.01944	0.0647719	-0.0201345	0.976725
A0A0H2ZAL7	116050092	YP_791094.1	PA14_36770	PA2149		hypothetical protein	Hypothetical, unclassified, unknown ; Hypothetical, unclassified, unknown	0	0	249590	0	307040	0	0	186160	0	0	0	0	0.298866	0.807777	-0.423017	0.711377
A0A0H2ZAM4	116050102	YP_791084.1	PA14_36650	PA2159		hypothetical protein	Hypothetical, unclassified, unknown ; Hypothetical, unclassified, unknown	9881500	4285000	6197300	5451300	6925800	6420400	0	0	0	0	0	0	-0.0381403	0.957752
A0A0H2ZAM9	116050112	YP_791073.1	PA14_36520	PA2171		hypothetical protein	Hypothetical, unclassified, unknown ; Hypothetical, unclassified, unknown	62858000	33502000	27168000	14010000	19940000	17132000	0	0	0	0	0	0	-1.19315	0.0516374
A0A0H2ZAN5	116050122	YP_791063.1	PA14_36390	PA2179		hypothetical protein	Translation, post-translational modification, degradation ; Hypothetical, unclassified, unknown	132880	0	0	0	0	0	0	0	0	0	0	0
A0A0H2ZAN7	116050063	YP_791123.1	PA14_37120	PA2123		LysR family transcriptional regulator	Transcriptional regulators	2840000	2524800	1285200	1713900	2330700	3747300	0	0	0	461550	552850	0	0.233282	0.74835			-2.05326	0.00825813
A0A0H2Z9S0	116049780	YP_791413.1	PA14_40860	PA1830		hypothetical protein	Transport of small molecules ; Hypothetical, unclassified, unknown	6115500	7245800	7846200	2940000	1730800	1910200	1981700	3822200	0	1503900	2279400	1464100	-1.72021	0.00307957	-1.3533	0.0239918	-2.03808	0.0010265
A0A0H2ZAQ0	116050083	YP_791103.1	PA14_36870	PA2142		short-chain dehydrogenase	Central intermediary metabolism	1183500	1177100	1584100	1089300	1188200	1100400	0	0	0	142130	0	0	-0.210584	0.680539			-3.19537	0.00053652
A0A0H2ZAQ4	116050088	YP_791098.1	PA14_36820	PA2146		hypothetical protein	Hypothetical, unclassified, unknown	390850	0	1236200	855890	3084500	1726500	63538	0	0	0	0	0	1.25416	0.219707	-3.45154	0.0231476
A0A0H2ZAQ7	116050093	YP_791093.1	PA14_36760	PA2150		KU domain-containing protein	DNA replication, recombination, modification and repair ; Hypothetical, unclassified, unknown	0	0	0	0	0	87584	0	0	0	0	0	0
A0A0H2ZAR0	116050163	YP_791020.1	PA14_35890			diaminobutyrate--2-oxoglutarate aminotransferase	Putative enzymes	0	243640	0	119960	198580	139190	0	0	0	0	0	0	-0.708308	0.381253
A0A0H2ZAR6	116050089	YP_791097.1	PA14_36810	PA2147	katE	hydroperoxidase II	Adaptation, Protection	0	0	0	0	114140	108560	0	0	0	0	0	0
A0A0H2ZAR7	116050108	YP_791077.1	PA14_36560	PA2166		hypothetical protein	Hypothetical, unclassified, unknown	2415800	390310	0	0	432850	1323500	0	0	0	0	0	0	-0.359448	0.83365
A0A0H2ZAS2	116050094	YP_791092.1	PA14_36740	PA2151		hypothetical protein	Putative enzymes ; Hypothetical, unclassified, unknown	134580	0	0	0	0	0	0	0	0	0	0	0
A0A0H2ZAS6	116050118	YP_791067.1	PA14_36450	PA2176		hypothetical protein	Hypothetical, unclassified, unknown	0	1649600	1252900	753370	783970	814070	1009800	1291200	1169900	1048800	1181100	815700	-0.875852	0.0585518	-0.320638	0.521805	-0.5187	0.263628
A0A0H2ZJR7	116053631	YP_793958.1	PA14_72360	PA5481		hypothetical protein	Hypothetical, unclassified, unknown ; Hypothetical, unclassified, unknown	1529900	1586800	1404400	585240	477230	436960	0	0	0	0	0	0	-1.60136	0.00351491
A0A0H2ZAT8	116050095	YP_791091.1	PA14_36730	PA2152		trehalose synthase	Carbon compound catabolism ; Putative enzymes	417250	152450	0	0	0	0	0	0	0	408200	0	0					0.694652	0.568051
A0A0H2ZAU2	116050114	YP_791071.1	PA14_36490	PA2173		hypothetical protein	Hypothetical, unclassified, unknown ; Hypothetical, unclassified, unknown	2055300	1395400	399450	825910	995220	709200	0	0	0	0	0	0	-0.324902	0.744742
A0A0H2ZAV7	116050591	YP_790590.1	PA14_30410	PA2604		hypothetical protein	Membrane proteins ; Hypothetical, unclassified, unknown	1180200	1899500	2517200	2225400	2266100	2507800	0	1776600	0	0	0	0	0.388076	0.50026	-0.00303808	0.999051
A0A0H2ZAW8	116050607	YP_790574.1	PA14_30230	PA2620	clpA	ATP-dependent Clp protease, ATP-binding subunit ClpA	Translation, post-translational modification, degradation ; Translation, post-translational modification, degradation	1184600	1040400	1247200	807980	598350	1087500	0	534110	0	0	0	0	-0.515921	0.312536	-1.11153	0.122799
A0A0H2ZAX4	116050616	YP_790565.1	PA14_30110	PA2629	purB	adenylosuccinate lyase	Nucleotide biosynthesis and metabolism ; Amino acid biosynthesis and metabolism ; Nucleotide biosynthesis and metabolism	322690	0	357260	0	618930	324670	2439500	1851900	0	1445300	1491500	1039900	0.400814	0.557607	2.64616	0.0010809	1.94656	0.00389478
A0A0H2ZAX9	116050621	YP_790560.1	PA14_30050	PA2634		isocitrate lyase	Energy metabolism ; Putative enzymes	1667200	1759300	2125700	1781300	1476300	2398600	4021100	6714400	0	3061500	3016500	2879200	0.00558077	0.991774	1.4973	0.00658645	0.697472	0.123356
A0A0H2ZAY1	116050175	YP_791008.1	PA14_35760			hypothetical protein	Hypothetical, unclassified, unknown	0	0	0	0	118340	225780	0	0	0	0	0	0
A0A0H2ZAY4	116050629	YP_790552.1	PA14_29940	PA2642	nuoG	NADH dehydrogenase subunit G	Energy metabolism ; Energy metabolism	4650000	5177600	3724200	6067000	4167300	3670700	3119100	1114400	0	8499600	3825500	3524600	0.0165689	0.983514	-1.26345	0.0886353	0.118019	0.891985
A0A0H2ZB13	116050264	YP_790919.1	PA14_34640	PA2321		gluconokinase	Carbon compound catabolism ; Energy metabolism ; Carbon compound catabolism	0	0	0	0	0	0	2620700	3150500	0	568180	563000	376100
A0A0H2Z8Q9	116049306	YP_791891.1	PA14_46770	PA1354		hypothetical protein	Hypothetical, unclassified, unknown ; Hypothetical, unclassified, unknown	736260	777760	630350	286890	196940	207470	0	358660	0	201010	0	0	-1.64818	0.00379353	-0.989281	0.140098	-1.82463	0.0141244
A0A0H2ZB32	116050197	YP_790986.1	PA14_35490	PA2250	lpdV	dihydrolipoamide dehydrogenase	Energy metabolism ; Amino acid biosynthesis and metabolism ; Energy metabolism	144720	426290	0	0	0	281080	313360	0	0	904550	581960	308630	0.178431	0.910171	0.335271	0.825827	1.13545	0.226663
A0A0H2ZB44	116050692	YP_790488.1	PA14_29130	PA2707		ATPase	Putative enzymes ; Hypothetical, unclassified, unknown	948190	967200	803520	783180	0	494100	0	0	0	182600	0	0	-0.538035	0.359207			-2.30642	0.00808355
A0A0H2ZB46	116050212	YP_790971.1	PA14_35290	PA2265	gnd	gluconate dehydrogenase	Carbon compound catabolism	164610	0	276710	0	184750	189800	0	0	0	0	0	0	-0.188686	0.818148
A0A0H2ZB54	116050305	YP_790878.1	PA14_34070	PA2365	hsiB3	HsiB3 hypothetical protein	Hypothetical, unclassified, unknown ; Hypothetical, unclassified, unknown	0	0	0	0	0	0	0	0	0	144130	0	0
A0A0H2ZB67	116050320	YP_790863.1	PA14_33890	PA2379		oxidoreductase	Energy metabolism	9164600	8086100	12568000	7481700	7156100	7789000	1606400	6013600	6240900	6881200	10587000	7228600	-0.386407	0.608612	-1.31646	0.0529402	-0.2742	0.727253
A0A0H2ZB70	116050237	YP_790946.1	PA14_34970	PA2290	gcd	glucose dehydrogenase	Carbon compound catabolism	830400	831900	1187500	925720	1064400	1189300	1129300	1480600	0	2351900	2072600	998340	0.171504	0.794356	0.466043	0.459302	0.856195	0.105086
A0A0H2ZB73	116050246	YP_790937.1	PA14_34840	PA2302		non-ribosomal peptide synthetase	Putative enzymes ; Secreted Factors (toxins, enzymes, alginate) ; Putative enzymes	0	38147	25788	0	0	0	0	0	0	0	168310	0					2.42391	0.0223594
A0A0H2ZB79	116050727	YP_790452.1	PA14_28730	PA2737		transcriptional regulator	Transcriptional regulators ; Hypothetical, unclassified, unknown	593660	737890	640950	1097700	718090	731490	0	0	0	0	0	0	0.346053	0.50026
A0A0H2ZB92	116050266	YP_790917.1	PA14_34610			hypothetical protein	Hypothetical, unclassified, unknown	0	0	0	0	0	0	0	373820	0	0	0	0
A0A0H2ZB97	116050285	YP_790898.1	PA14_34330	PA2345		hypothetical protein	Transport of small molecules	369060	323620	341280	316960	299760	281170	0	0	0	273910	0	0	-0.203187	0.679175			-0.329335	0.627449
A0A0H2ZBA0	116050267	YP_790916.1	PA14_34600	PA2323		glyceraldehyde-3-phosphate dehydrogenase	Carbon compound catabolism ; Carbon compound catabolism	0	302050	133440	0	104090	132200	264250	1092900	0	128720	0	141200	-0.775212	0.463826	1.42051	0.160475	-0.574501	0.603248
A0A0H2ZBB7	116050306	YP_790877.1	PA14_34050	PA2366	hsiC3	HsiC3 hypothetical protein	Hypothetical, unclassified, unknown ; Hypothetical, unclassified, unknown	1381700	1123400	706440	2133300	3952400	2813600	614310	1164400	0	617700	2125100	0	1.47843	0.0506457	-0.286006	0.772657	0.151936	0.885884
A0A0H2ZBC0	116050778	YP_790401.1	PA14_28150	PA2778		hypothetical protein	Hypothetical, unclassified, unknown ; Hypothetical, unclassified, unknown	0	0	0	0	0	0	0	0	0	100150	0	0
A0A0H2ZBE0	116050307	YP_790876.1	PA14_34030	PA2367	hcp3	Hcp3 hypothetical protein	Hypothetical, unclassified, unknown	664370	591750	186510	275700	1089500	1119900	0	0	0	0	0	0	0.732588	0.491222
A0A0H2ZDS2	116051706	YP_789455.1	PA14_16410	PA3709		MFS transporter	Transport of small molecules	394920	596570	670970	1832200	1546600	2578900	0	0	0	0	0	0	1.84357	0.00420338
A0A0H2ZBJ2	116050448	YP_790733.1	PA14_32280	PA2504		hypothetical protein	Hypothetical, unclassified, unknown ; Hypothetical, unclassified, unknown	384780	401250	0	0	259000	666180	304650	584970	0	1047700	873890	428220	0.0801645	0.944065	0.10349	0.92811	0.897385	0.26909
A0A0H2ZBK9	116050390	YP_790793.1	PA14_33040	PA2442	gcvT2	glycine cleavage system protein T2	Amino acid biosynthesis and metabolism ; Central intermediary metabolism ; Amino acid biosynthesis and metabolism	702670	721310	504340	499500	447320	417170	1695000	1296500	0	1162700	1262500	566930	-0.485145	0.363415	1.22393	0.0377669	0.567642	0.278653
A0A0H2ZBM9	116050900	YP_790277.1	PA14_26590	PA2897		GntR family transcriptional regulator	Transcriptional regulators ; Transcriptional regulators	1258300	1089400	1449400	1376400	811810	948720	0	0	0	0	0	0	-0.302099	0.577202
A0A0H2ZBN4	116050905	YP_790272.1	PA14_26540	PA2902		hypothetical protein	Hypothetical, unclassified, unknown ; Hypothetical, unclassified, unknown	0	0	0	0	0	0	0	222260	386400	159000	199390	0
A0A0H2ZBP2	116050917	YP_790259.1	PA14_26350	PA2915		hypothetical protein	Putative enzymes	396670	411620	653810	0	328310	316310	197520	0	0	347150	439870	0	-0.557842	0.326777	-1.26404	0.079763	-0.279723	0.649576
A0A0H2ZBP4	116050498	YP_790683.1	PA14_31510	PA2554		short-chain dehydrogenase	Biosynthesis of cofactors, prosthetic groups and carriers	1192600	1310700	1412000	963230	944380	1721800	0	0	0	278650	0	0	-0.16496	0.79465			-2.2242	0.00872237
A0A0H2ZBQ3	116050435	YP_790746.1	PA14_32420	PA2491		oxidoreductase	Energy metabolism ; Putative enzymes ; Transcriptional regulators	0	436450	505050	374810	299900	250370	0	0	0	336830	0	0	-0.62622	0.265268			-0.479101	0.545833
A0A0H2ZBS5	116050954	YP_790221.1	PA14_25860	PA2952	etfB	electron transfer flavoprotein subunit beta	Energy metabolism	7543300	6932200	7881100	7019600	7485100	6724600	3814600	4185400	0	14208000	7233100	7288600	-0.0740157	0.900248	-0.897187	0.082722	0.287327	0.569654
A0A0H2ZBS7	116050451	YP_790730.1	PA14_32240	PA2507	catA	catechol 1,2-dioxygenase	Carbon compound catabolism	0	0	0	0	0	504270	0	0	0	0	0	0
A0A0H2ZBT9	116050970	YP_790205.1	PA14_25650	PA2968	fabD	malonyl-CoA-ACP transacylase	Fatty acid and phospholipid metabolism ; Fatty acid and phospholipid metabolism	0	215090	242960	0	0	159110	0	0	0	0	0	0	-0.522805	0.544512
A0A0H2ZBU8	116050494	YP_790687.1	PA14_31580	PA2550		acyl-CoA dehydrogenase	Fatty acid and phospholipid metabolism ; Putative enzymes	0	0	575460	940840	0	0	0	0	0	0	0	0	0.709234	0.519103
A0A0H2ZBU9	116050476	YP_790705.1	PA14_31810	PA2532	tpx	thiol peroxidase	Adaptation, Protection ; Adaptation, Protection	2128400	2359700	3322700	3098400	2801600	2101800	2832500	1639400	0	2069000	1230700	1031200	0.0428903	0.95191	-0.245954	0.722464	-0.889331	0.0963036
A0A0H2ZBW1	116051012	YP_790161.1	PA14_25110	PA3011	topA	DNA topoisomerase I	DNA replication, recombination, modification and repair ; DNA replication, recombination, modification and repair	3015900	3560500	4661600	5932500	3418300	5720400	5945200	4304700	3312200	5104000	4501100	8469600	0.404181	0.477335	0.253311	0.679175	0.652902	0.219149
A0A0H2ZBW4	116050496	YP_790685.1	PA14_31540	PA2552		acyl-CoA dehydrogenase	Energy metabolism	988400	1047000	1255200	869220	1192900	947220	760370	1016200	0	731680	1120800	380420	-0.134436	0.849438	-0.311803	0.661887	-0.685956	0.226045
A0A0H2ZBW5	116050495	YP_790686.1	PA14_31560	PA2551		LysR family transcriptional regulator	Transcriptional regulators ; Transcriptional regulators	0	0	0	0	0	120520	0	0	0	0	0	0
A0A0H2ZBX1	116050559	YP_790622.1	PA14_30820	PA2573		methyl-accepting chemotaxis transducer	Chemotaxis	0	0	0	0	0	102010	0	0	0	0	0	0
A0A0H2ZBX6	116050564	YP_790617.1	PA14_30760	PA2578		acetyltransferase	Putative enzymes	403120	526290	0	526750	491790	229820	0	0	0	0	0	0	-0.238312	0.773356
A0A0H2ZBX7	116051030	YP_790143.1	PA14_24900	PA3029	moaB2	molybdopterin biosynthetic protein B2	Biosynthesis of cofactors, prosthetic groups and carriers	729150	335030	676060	459430	656730	941330	0	0	0	636750	718160	979400	0.26073	0.701448			0.479758	0.442717
A0A0H2ZBY3	116050517	YP_790664.1	PA14_31290	PA2570	pa1L	PA-I galactophilic lectin	Motility & Attachment ; Adaptation, Protection ; Motility & Attachment ; Cell wall / LPS / capsule	260360	0	0	243330	504530	782830	0	0	0	327670	405750	0	0.81501	0.436079			0.48591	0.685267
A0A0H2ZE25	116051366	YP_789801.1	PA14_20730	PA3351	flgM	hypothetical protein	Transcriptional regulators ; Transcriptional regulators	2401600	1844000	3037400	7259700	6414800	8547200	1134200	1842300	0	1162400	0	0	1.62903	0.00487875	-0.718299	0.200836	-1.03278	0.147517
A0A0H2ZBZ5	116051053	YP_790118.1	PA14_24610	PA3053		hydrolytic enzyme	Putative enzymes	0	148620	128940	0	129820	0	0	0	0	0	0	0	-0.0926514	0.92811
A0A0H2ZBZ7	116050592	YP_790589.1	PA14_30400	PA2605		sulfur transfer complex subunit TusD	Energy metabolism ; Hypothetical, unclassified, unknown	0	215000	282320	0	251870	281670	0	0	0	150830	0	0	0.112509	0.885884			-0.707911	0.371449
A0A0H2ZBZ8	116050540	YP_790641.1	PA14_31030			cation efflux system protein	Protein secretion/export apparatus	0	0	0	0	0	0	0	0	0	191390	0	0
A0A0H2ZC01	116050537	YP_790644.1	PA14_31060			hypothetical protein	Hypothetical, unclassified, unknown	116090	0	0	0	0	266700	0	0	0	0	0	0	1.19997	0.263129
A0A0H2ZF63	116051818	YP_789340.1	PA14_15030	PA3792	leuA	2-isopropylmalate synthase	Amino acid biosynthesis and metabolism ; Amino acid biosynthesis and metabolism	797870	846690	1097700	4713200	2079500	3833400	0	0	0	0	0	0	1.88765	0.00579162
A0A0H2ZC13	116050541	YP_790640.1	PA14_31010	PA2520		cation efflux system protein	Protein secretion/export apparatus	0	0	0	0	0	0	159720	143090	0	127110	0	0
A0A0H2ZC37	116050568	YP_790613.1	PA14_30710	PA2582		osmoprotectant transporter activator protein	Transport of small molecules ; Hypothetical, unclassified, unknown	1829000	1780100	2208100	1534800	1627000	1425200	384020	1815800	0	580420	0	0	-0.33813	0.690998	-1.20868	0.149228	-1.73344	0.102727
A0A0H2ZC55	116050573	YP_790608.1	PA14_30650	PA2586	gacA	response regulator GacA	Transcriptional regulators ; Transcriptional regulators	562720	391570	459290	0	434720	919120	0	0	0	258880	0	0	0.439806	0.538281			-0.848081	0.320956
A0A0H2ZC62	116051104	YP_790065.1	PA14_23920	PA3108	purF	amidophosphoribosyltransferase	Amino acid biosynthesis and metabolism ; Amino acid biosynthesis and metabolism ; Nucleotide biosynthesis and metabolism	386130	381440	0	369560	408890	416740	359530	648630	0	1381900	1654500	974680	0.0519516	0.942386	0.331483	0.619267	1.76701	0.0041711
A0A0H2ZC63	116050611	YP_790570.1	PA14_30180	PA2624	idh	monomeric isocitrate dehydrogenase	Energy metabolism ; Energy metabolism	235130	264270	208230	300680	583950	1958400	3268800	1058700	915160	14114000	8354100	6786500	1.57734	0.0859396	2.6451	0.00732021	5.30545	7.2e-05
A0A0H2ZC65	116050708	YP_790472.1	PA14_28960	PA2721		hypothetical protein	Hypothetical, unclassified, unknown ; Hypothetical, unclassified, unknown	4272200	5031200	3148800	2134100	2327300	2437700	0	1115500	0	2003200	1972800	958660	-0.827626	0.1198	-1.8692	0.0185485	-1.38635	0.0145415
A0A0H2ZC68	116051111	YP_790058.1	PA14_23830	PA3115	fimV	pilus assembly protein	Motility & Attachment ; Membrane proteins ; Motility & Attachment	585390	516540	0	472600	0	193690	1353900	1485200	0	820970	1241800	577370	-0.861955	0.263129	1.36668	0.077366	0.607923	0.400255
A0A0H2ZC76	116050628	YP_790553.1	PA14_29970	PA2641	nuoF	NADH dehydrogenase I subunit F	Energy metabolism ; Energy metabolism	974310	919910	1520600	858030	1631500	2095800	1851600	1228200	0	3199400	4725200	1659000	0.368714	0.623141	0.443773	0.591159	1.40061	0.0397784
A0A0H2ZC83	116050612	YP_790569.1	PA14_30160	PA2625		hypothetical protein	DNA replication, recombination, modification and repair ; Hypothetical, unclassified, unknown	0	0	0	0	0	0	582150	323700	0	1683100	674700	727220
A0A0H2ZA67	116049932	YP_791259.1	PA14_38900	PA1980		two-component response regulator	Two-component regulatory systems	466390	534900	419980	996250	2022300	3199700	0	224870	0	251850	226340	0	1.98106	0.00584754	-1.06795	0.231121	-0.981514	0.161406
A0A0H2ZC94	116050627	YP_790554.1	PA14_29980	PA2640	nuoE	NADH dehydrogenase subunit E	Energy metabolism ; Energy metabolism	1184200	1675900	2956200	2595900	1712800	1360200	0	0	0	0	693180	0	0.0146059	0.984378			-1.37956	0.132944
A0A0H2ZC95	116050651	YP_790530.1	PA14_29640	PA2664	fhp	nitric oxide dioxygenase	Energy metabolism	0	0	0	0	0	286270	0	762270	0	0	0	0
A0A0H2ZC98	116050654	YP_790527.1	PA14_29590	PA2667		transcriptional regulator	Transcriptional regulators	199400	345700	257170	432720	0	0	320950	0	0	569700	0	212330	0.730798	0.475392	0.299712	0.798361	0.415619	0.622821
A0A0H2ZCA0	116051149	YP_790020.1	PA14_23350		orfA	hypothetical protein	Cell wall / LPS / capsule	486680	581830	628040	988980	2369900	1020900	996750	2494700	0	0	0	0	1.25001	0.0722622	1.48754	0.0574133
A0A0H2ZCA6	116051157	YP_790012.1	PA14_23260	PA3168	gyrA	DNA gyrase subunit A	DNA replication, recombination, modification and repair ; DNA replication, recombination, modification and repair	187820	111520	116090	282830	235840	209460	2395900	2022700	0	1424600	742050	1141500	0.84084	0.0908621	4.03305	1.84e-05	2.98499	7.2e-05
A0A0H2ZCB3	116050669	YP_790511.1	PA14_29410	PA2683		serine/threonine dehydratase	Amino acid biosynthesis and metabolism	75202	0	202290	0	0	140940	281450	296640	0	517510	498020	0	0.192447	0.873275	1.22816	0.126037	2.04126	0.0209175
A0A0H2ZCB4	116051170	YP_789999.1	PA14_23090	PA3181		keto-hydroxyglutarate-aldolase/keto-deoxy- phosphogluconate aldolase	Carbon compound catabolism ; Central intermediary metabolism ; Carbon compound catabolism	684500	284840	778410	465520	786290	1213800	209470	0	0	1169900	1297400	1111200	0.516544	0.467765	-1.3485	0.155431	1.15806	0.0860809
A0A0H2ZCB9	116050665	YP_790515.1	PA14_29470	PA2679		hypothetical protein	Hypothetical, unclassified, unknown	557830	599580	259350	0	471920	349220	0	0	0	797570	620900	704650	-0.124887	0.878827			0.6694	0.243604
A0A0H2ZCC5	116050684	YP_790496.1	PA14_29230	PA2699		hypothetical protein	Putative enzymes	0	0	0	0	0	0	0	0	0	150390	0	0
A0A0H2ZCC7	116051186	YP_789983.1	PA14_22870	PA3196		hypothetical protein	Hypothetical, unclassified, unknown ; Hypothetical, unclassified, unknown	317390	263100	480070	463170	367570	279900	319520	0	0	270050	0	0	0.0831199	0.903442	-0.0991313	0.920703	-0.341811	0.695124
A0A0H2ZCD7	116050694	YP_790486.1	PA14_29110	PA2709	cysK	cysteine synthase A	Amino acid biosynthesis and metabolism ; Amino acid biosynthesis and metabolism	3626200	2225700	3604000	1037400	1416400	1578600	1794400	1455500	0	1518800	1729900	492890	-1.21616	0.0719494	-0.928264	0.216764	-1.49645	0.0298834
A0A0H2ZCE4	116050690	YP_790490.1	PA14_29160	PA2705		hypothetical protein	Hypothetical, unclassified, unknown ; Hypothetical, unclassified, unknown	462300	0	170790	231030	0	165880	0	0	0	726340	0	807200	-0.521416	0.545833			1.44626	0.0841195
A0A0H2ZCF0	116050805	YP_790374.1	PA14_27870	PA2805		hypothetical protein	Hypothetical, unclassified, unknown ; Hypothetical, unclassified, unknown	807960	232710	255760	285440	414270	1106700	0	0	0	0	0	0	0.481448	0.645599
A0A0H2ZCF3	116050709	YP_790471.1	PA14_28950	PA2722		hypothetical protein	Hypothetical, unclassified, unknown	377300	460200	0	614690	504390	379440	0	334590	0	0	0	0	0.23377	0.720039	-0.316592	0.717956
A0A0H2ZCF9	116050691	YP_790489.1	PA14_29150	PA2706		hypothetical protein	Hypothetical, unclassified, unknown	1503900	418690	1020400	1243200	723760	1749900	435490	0	0	8230400	3645600	7570400	0.431039	0.623229	-0.986554	0.395403	2.8219	0.00222062
A0A0H2ZCG6	116050821	YP_790356.1	PA14_27650			hypothetical protein	Hypothetical, unclassified, unknown	178960	146170	179760	0	94030	104450	0	0	0	0	0	0	-0.757449	0.155505
A0A0H2ZCH3	116050733	YP_790446.1	PA14_28660	PA2743	infC	translation initiation factor IF-3	Translation, post-translational modification, degradation ; Translation, post-translational modification, degradation	1384100	1988500	2205400	1987100	1885600	2264700	2547800	1152100	0	1431300	1524100	786400	0.161113	0.818148	-0.090464	0.912122	-0.607683	0.290868
A0A0H2ZCI6	116050844	YP_790333.1	PA14_27370	PA2840		ATP-dependent RNA helicase	Transcription, RNA processing and degradation ; Transcription, RNA processing and degradation	147560	179500	113160	0	110740	63556	260850	259260	374380	177710	0	0	-0.781245	0.179955	1.02616	0.0566068	0.301642	0.721511
A0A0H2ZCJ7	116050854	YP_790323.1	PA14_27220	PA2850	ohr	organic hydroperoxide resistance protein	Adaptation, Protection	586640	948220	1240400	866830	932180	790780	2221200	2748500	0	1278100	1321400	1118100	-0.0369323	0.952655	1.48344	0.00852302	0.484157	0.31047
A0A0H2ZCK1	116051270	YP_789898.1	PA14_21880	PA3257	tsp	periplasmic tail-specific protease	Translation, post-translational modification, degradation ; Hypothetical, unclassified, unknown ; Translation, post-translational modification, degradation	298810	326750	323560	0	0	268550	0	0	0	0	0	0	-0.235292	0.773356
A0A0H2ZCK2	116050756	YP_790423.1	PA14_28400	PA2760		outer membrane OprD family porin	Membrane proteins	0	0	52863	55291	0	0	0	0	0	684440	0	0	0.0647864	0.959527			3.69459	0.0125703
A0A0H2ZCK7	116051275	YP_789893.1	PA14_21830			hypothetical protein	Hypothetical, unclassified, unknown	0	272350	132690	0	127240	0	0	0	0	0	0	0	-0.579208	0.588098
A0A0H2ZCM8	116050886	YP_790291.1	PA14_26780	PA2883		hypothetical protein	Hypothetical, unclassified, unknown ; Hypothetical, unclassified, unknown	26347000	18882000	22492000	19871000	34623000	5629100	688380	1395300	1415400	631690	298870	0	-0.51023	0.596199	-4.33559	0.000231573	-5.68584	8.23e-05
A0A0H2ZCP3	116051314	YP_789854.1	PA14_21370	PA3299	fadD1	long-chain-fatty-acid--CoA ligase	Fatty acid and phospholipid metabolism	1159700	1332900	1813100	1294500	1295500	1170300	0	0	0	620540	790610	719900	-0.171332	0.73133			-0.996092	0.0265271
A0A0H2ZCR2	116050823	YP_790354.1	PA14_27630			protein associated with synthesis and assembly of refractile inclusion bodies	Hypothetical, unclassified, unknown	286650	0	0	0	223670	863670	0	0	0	0	0	0	0.616636	0.681461
A0A0H2ZCR4	116050923	YP_790253.1	PA14_26270	PA2921		transcriptional regulator	Transcriptional regulators	0	0	0	196120	0	0	0	0	0	0	0	0
A0A0H2ZEC7	116051471	YP_789696.1	PA14_19480	PA3451		hypothetical protein	Hypothetical, unclassified, unknown ; Hypothetical, unclassified, unknown	1721500	1739600	2142200	745250	802260	613590	0	1408100	0	0	0	0	-1.37608	0.00868138	-0.400089	0.564184
A0A0H2ZCS7	116050819	YP_790359.1	PA14_27680			hypothetical protein	Hypothetical, unclassified, unknown	463290	0	0	0	0	0	0	0	0	0	0	0
A0A0H2ZCT9	116050857	YP_790320.1	PA14_27180	PA2854		hypothetical protein	Putative enzymes ; Hypothetical, unclassified, unknown	0	0	0	0	0	105690	0	0	0	0	0	0
A0A0H2ZCU0	116051363	YP_789804.1	PA14_20760	PA3348		chemotaxis protein methyltransferase	Chemotaxis ; Adaptation, Protection ; Chemotaxis	458400	503900	679150	434220	762630	556710	1605200	1776100	685560	2094100	3133600	1042900	0.0776202	0.931115	1.21304	0.0722622	1.81569	0.0105029
A0A0H2ZCU5	116050955	YP_790220.1	PA14_25840	PA2953		electron transfer flavoprotein-ubiquinone oxidoreductase	Energy metabolism ; Energy metabolism	4422400	4958700	6709000	4436900	5151600	2680800	3489000	6537400	0	7141900	9288900	7660200	-0.421218	0.448352	-0.144531	0.843881	0.596103	0.263129
A0A0H2ZCW3	116050973	YP_790202.1	PA14_25620	PA2971		hypothetical protein	Hypothetical, unclassified, unknown ; Hypothetical, unclassified, unknown	636580	732650	1031300	882170	856980	586270	1205900	1582400	2158300	1510600	1652700	1201500	-0.0393249	0.950503	1.03268	0.0328241	0.880236	0.0653359
A0A0H2ZCW7	116050978	YP_790197.1	PA14_25560	PA2976	rne	ribonuclease E	Transcription, RNA processing and degradation ; Transcription, RNA processing and degradation	633300	415560	565210	930690	386030	545940	570010	1152300	0	342760	466720	485070	0.133008	0.853879	0.613138	0.363614	-0.312928	0.633654
A0A0H2ZCX6	116050898	YP_790279.1	PA14_26610	PA2895		hypothetical protein	Hypothetical, unclassified, unknown ; Hypothetical, unclassified, unknown	0	0	0	0	0	106220	0	0	0	0	0	0
A0A0H2ZCZ9	116050904	YP_790273.1	PA14_26550	PA2901		lipoprotein	Fatty acid and phospholipid metabolism ; Hypothetical, unclassified, unknown	215670	249230	179900	399370	0	153470	0	212740	0	282960	0	0	0.216675	0.80551	-0.00207483	0.999176	0.409432	0.690998
A0A0H2ZD02	116050909	YP_790267.1	PA14_26480	PA2907	cobL	precorrin-6y-dependent methyltransferase CobL	Biosynthesis of cofactors, prosthetic groups and carriers ; Biosynthesis of cofactors, prosthetic groups and carriers	0	0	0	0	0	0	0	0	0	234710	0	0
A0A0H2ZD18	116051436	YP_789731.1	PA14_19910	PA3416		pyruvate dehydrogenase E1 component, beta chain	Energy metabolism ; Energy metabolism	294620	454430	767800	406390	365670	326810	1932900	2067400	2419000	2039200	1393300	1109300	-0.360595	0.539177	2.18505	0.000674436	1.6461	0.00441289
A0A0H2ZD23	116051441	YP_789726.1	PA14_19830	PA3421		hypothetical protein	Hypothetical, unclassified, unknown	731130	1103400	786600	993880	735330	673290	0	0	0	0	0	0	-0.122317	0.841526
A0A0H2ZD30	116050962	YP_790213.1	PA14_25770	PA2960	pilZ	type 4 fimbrial biogenesis protein PilZ	Motility & Attachment ; Motility & Attachment	128050	0	185180	0	130150	170810	0	0	0	116380	0	0	-0.0465339	0.956405			-0.403975	0.649081
A0A0H2ZD31	116050939	YP_790236.1	PA14_26060	PA2937		hypothetical protein	Hypothetical, unclassified, unknown ; Hypothetical, unclassified, unknown	0	0	0	0	0	734450	0	0	0	0	0	0
A0A0H2ZD34	116050968	YP_790207.1	PA14_25670	PA2966	acpP	acyl carrier protein	Fatty acid and phospholipid metabolism ; Fatty acid and phospholipid metabolism	933210	1754500	748540	893640	795840	0	0	0	0	165140	0	0	-0.34367	0.64753			-2.69607	0.00888077
A0A0H2ZD42	116050953	YP_790222.1	PA14_25880	PA2951	etfA	electron transfer flavoprotein subunit alpha	Energy metabolism ; Energy metabolism	277040	0	0	0	0	308240	0	0	0	566600	0	0	0.15396	0.902321			1.03224	0.335454
A0A0H2ZD53	116050993	YP_790182.1	PA14_25400	PA2990		phosphodiesterase	Central intermediary metabolism ; Central intermediary metabolism	935390	381820	744880	568180	495180	505350	0	0	0	633630	459720	507670	-0.301295	0.612809			-0.282394	0.639294
A0A0H2ZD54	116050969	YP_790206.1	PA14_25660	PA2967	fabG	3-ketoacyl-ACP reductase	Fatty acid and phospholipid metabolism ; Fatty acid and phospholipid metabolism	1269500	1687300	1350500	1038200	569580	934580	2250500	2935800	0	1747700	0	0	-0.796009	0.115558	0.851176	0.131953	0.294634	0.718206
A0A0H2ZD56	116051474	YP_789693.1	PA14_19430	PA3454		acyl-CoA thiolase	Fatty acid and phospholipid metabolism ; Putative enzymes	0	0	0	0	0	0	0	246310	0	299830	301880	0
A0A0H2ZD57	116050967	YP_790208.1	PA14_25690	PA2965	fabF1	3-oxoacyl-ACP synthase	Fatty acid and phospholipid metabolism ; Fatty acid and phospholipid metabolism	377460	287680	760790	0	543840	360960	333530	178970	0	1109900	436660	491070	0.0247483	0.97797	-0.833995	0.307787	0.508837	0.512499
A0A0H2ZD61	116051480	YP_789687.1	PA14_19360	PA3460		GNAT family acetyltransferase	Putative enzymes ; Putative enzymes	2920000	992860	1476700	0	938720	1484700	0	0	0	0	0	0	-0.459867	0.590998
A0A0H2ZD72	116051022	YP_790151.1	PA14_24990	PA3021		hypothetical protein	Hypothetical, unclassified, unknown	260400	189460	400450	755380	385170	414310	626450	0	0	1947000	1753700	1300500	0.869721	0.12994	1.21245	0.135149	2.60409	0.000522183
A0A0H2ZD83	116051039	YP_790134.1	PA14_24790	PA3038		outer membrane porin	Transport of small molecules	1561000	3287900	2166800	1464600	854660	1510000	0	0	0	4646000	0	1004200	-0.852242	0.313291			-0.0473831	0.970559
A0A0H2ZEX6	116052189	YP_788967.1	PA14_10230	PA4153	adh	2,3-butanediol dehydrogenase	Carbon compound catabolism	1157000	1313800	570650	0	0	121610	0	0	0	0	0	0	-2.97127	0.010456
A0A0H2ZD86	116051018	YP_790155.1	PA14_25040	PA3017		hypothetical protein	Adaptation, Protection ; Hypothetical, unclassified, unknown	5030900	4467200	4789600	4138800	6938000	9237100	5560400	7982500	0	2978000	5562400	1813800	0.433693	0.529906	0.485984	0.528529	-0.613675	0.348221
A0A0H2ZD93	116051029	YP_790144.1	PA14_24910	PA3028	moeA2	molybdenum cofactor biosynthesis protein A2	Biosynthesis of cofactors, prosthetic groups and carriers	0	0	0	0	0	0	0	0	0	291830	0	0
A0A0H2ZD96	116051532	YP_789632.1	PA14_18650	PA3533		hypothetical protein	Translation, post-translational modification, degradation ; Hypothetical, unclassified, unknown	3427800	4236100	5403500	4240700	3035900	2435100	2870300	5476800	1455500	1265500	1112100	697530	-0.441169	0.541372	-0.592621	0.390309	-2.10686	0.003549
A0A0H2Z931	116049926	YP_791265.1	PA14_38990	PA1975		hypothetical protein	Hypothetical, unclassified, unknown ; Hypothetical, unclassified, unknown	342550	386890	268170	0	113060	101520	0	0	0	0	0	0	-1.6177	0.0116377
A0A0H2ZDB3	116051124	YP_790045.1	PA14_23650	PA3128		short chain dehydrogenase	Putative enzymes ; Putative enzymes	202920	0	265380	0	0	127370	0	0	0	0	0	0	-0.86546	0.310796
A0A0H2ZDB4	116051076	YP_790094.1	PA14_24330	PA3079		hypothetical protein	Motility & Attachment	0	263590	0	0	0	85850	327190	240810	0	483440	388490	330680	-1.61841	0.0771792	0.0907163	0.925406	0.587254	0.432122
A0A0H2ZDB9	116051081	YP_790089.1	PA14_24260	PA3084		hypothetical protein	Hypothetical, unclassified, unknown ; Hypothetical, unclassified, unknown	291170	208520	286800	0	111140	179960	0	0	0	238510	0	430990	-0.874004	0.162595			0.306821	0.659322
Q02T78	116052296	YP_788858.1	PA14_08870	PA4261	rplW	50S ribosomal protein L23	Translation, post-translational modification, degradation ; Translation, post-translational modification, degradation	565380	765790	713850	345390	203070	204580	0	0	0	87672	0	0	-1.47631	0.0116377			-2.94708	0.00181155
A0A0H2ZDC3	116051135	YP_790034.1	PA14_23500	PA3139	tyrB	aromatic amino acid aminotransferase	Amino acid biosynthesis and metabolism ; Amino acid biosynthesis and metabolism ; Putative enzymes	1565800	1382200	1908100	1607300	750270	2089100	1085100	849550	0	687470	587830	405050	-0.237667	0.723092	-0.740702	0.260122	-1.55233	0.0119228
A0A0H2ZDC6	116051049	YP_790122.1	PA14_24650	PA3049	rmf	ribosome modulation factor	Translation, post-translational modification, degradation ; Translation, post-translational modification, degradation	40176000	29332000	24940000	26953000	27572000	36168000	8718000	57364000	0	437500	0	0	-0.0429691	0.972275	-0.46465	0.680497	-6.14033	0.000454855
A0A0H2ZDD5	116051151	YP_790018.1	PA14_23330	PA3162	rpsA	30S ribosomal protein S1	Translation, post-translational modification, degradation	7373400	4807200	4818600	5716400	8015700	9347000	2102100	2548000	0	3605500	673250	2080500	0.442099	0.601034	-1.26145	0.137847	-1.69327	0.0303927
A0A0H2ZDE4	116051171	YP_789998.1	PA14_23080	PA3182	pgl	6-phosphogluconolactonase	Central intermediary metabolism ; Central intermediary metabolism	327230	230160	318330	435020	427390	362420	0	0	0	157730	0	0	0.496944	0.294398			-0.870365	0.186348
A0A0H2ZDE6	116051176	YP_789993.1	PA14_23010	PA3187	gltK	ABC transporter ATP-binding protein	Transport of small molecules ; Transport of small molecules	5592700	6522700	8591200	9005400	9711700	8712600	6838000	10458000	2625200	14040000	13153000	10359000	0.427248	0.534598	-0.246446	0.740689	0.86991	0.161987
A0A0H2ZDF7	116051080	YP_790090.1	PA14_24270	PA3083	pepN	aminopeptidase	Translation, post-translational modification, degradation ; Translation, post-translational modification, degradation	1345300	1551300	1513200	1403100	1453000	1163800	2336300	1589400	0	2798700	1791300	1276500	-0.137504	0.8224	0.393351	0.508603	0.33965	0.526696
A0A0H2ZDF8	116051198	YP_789971.1	PA14_22710	PA3208		hypothetical protein	Energy metabolism ; Hypothetical, unclassified, unknown	903510	913860	839270	739900	591230	787990	902730	1670600	0	1285500	430980	0	-0.335807	0.628326	0.472745	0.530568	-0.24961	0.759679
A0A0H2ZDG4	116051114	YP_790055.1	PA14_23790	PA3118	leuB	3-isopropylmalate dehydrogenase	Amino acid biosynthesis and metabolism ; Amino acid biosynthesis and metabolism	541380	707550	611250	0	287900	327800	0	0	0	0	0	0	-1.00455	0.0719202
A0A0H2ZDH3	116051626	YP_789535.1	PA14_17400	PA3629	adhC	alcohol dehydrogenase	Central intermediary metabolism ; Central intermediary metabolism	1628300	1767700	1732000	1238400	1328500	1029600	1488200	1528400	0	355350	0	0	-0.519106	0.214692	-0.179764	0.741709	-2.26525	0.0018222
A0A0H2ZDH5	116051223	YP_789946.1	PA14_22450	PA3227	ppiA	peptidyl-prolyl cis-trans isomerase A	Translation, post-translational modification, degradation ; Translation, post-translational modification, degradation ; Chaperones & heat shock proteins	207930	0	219030	0	0	0	0	0	0	0	0	0
A0A0H2ZDH6	116051101	YP_790068.1	PA14_23970	PA3105	xcpQ	general secretion pathway protein D	Protein secretion/export apparatus	1017200	701540	687380	1510000	777180	1867700	1118300	1363500	0	1492900	1317400	833770	0.719917	0.201373	0.646851	0.314562	0.580384	0.313291
A0A0H2ZDH9	116051103	YP_790066.1	PA14_23930	PA3107	metZ	O-succinylhomoserine sulfhydrylase	Amino acid biosynthesis and metabolism ; Amino acid biosynthesis and metabolism	262600	248170	306470	177170	181830	235720	879910	365770	0	1627900	528390	389770	-0.465048	0.564184	1.06417	0.195598	1.35641	0.0680159
A0A0H2ZDI1	116051142	YP_790027.1	PA14_23420			zinc-binding dehydrogenase	Cell wall / LPS / capsule	497000	397940	564640	482270	599630	397640	364220	756720	791400	338560	744370	184470	0.0140828	0.985652	0.32195	0.686223	-0.421437	0.581088
A0A0H2ZDI5	116051147	YP_790022.1	PA14_23370	PA3148	orfK	UDP-N-acetylglucosamine 2-epimerase	Cell wall / LPS / capsule	531340	685510	464790	0	465060	454480	564500	0	0	1225900	1318100	752570	-0.266981	0.670918	0.0291762	0.976725	0.948197	0.062084
A0A0H2ZDI9	116051122	YP_790047.1	PA14_23680	PA3126	ibpA	heat-shock protein IbpA	Chaperones & heat shock proteins ; Chaperones & heat shock proteins	0	0	78318	0	0	54926	3066500	22898000	0	715180	87285	979870	-0.511855	0.881569	6.74138	0.013668	2.33082	0.302823
A0A0H2ZDJ4	116051127	YP_790042.1	PA14_23620	PA3131	kdgA	aldolase	Carbon compound catabolism ; Central intermediary metabolism ; Carbon compound catabolism	0	0	0	0	0	0	0	0	0	126710	0	0
A0A0H2ZDJ6	116051168	YP_790001.1	PA14_23110	PA3179		hypothetical protein	Translation, post-translational modification, degradation ; Hypothetical, unclassified, unknown	174310	0	0	0	143110	0	0	0	0	0	0	0	-0.284531	0.816328
A0A0H2ZDJ9	116051173	YP_789996.1	PA14_23060	PA3184	hexR	DNA-binding transcriptional regulator HexR	Transcriptional regulators ; Carbon compound catabolism ; Transcriptional regulators	0	103140	0	0	0	124210	0	0	0	154440	0	0	0.268177	0.827886			0.582443	0.599837
A0A0H2ZDK3	116051178	YP_789991.1	PA14_22990	PA3189		ABC sugar transporter permease	Transport of small molecules ; Transport of small molecules	82391	104440	221760	224140	0	108020	549670	746270	0	900560	685660	665680	0.327105	0.688058	2.36839	0.003549	2.58364	0.0010265
A0A0H2ZDK8	116051184	YP_789985.1	PA14_22890	PA3195	gapA	glyceraldehyde-3-phosphate dehydrogenase	Carbon compound catabolism ; Energy metabolism ; Carbon compound catabolism	0	0	0	111140	0	0	1699300	3259100	0	288310	705320	208880
A0A0H2ZDK9	116051113	YP_790056.1	PA14_23800	PA3117	asd	aspartate-semialdehyde dehydrogenase	Amino acid biosynthesis and metabolism ; Amino acid biosynthesis and metabolism	2847200	1848600	1991800	1951100	2080500	2346600	4246400	2574300	0	3714900	3491100	4208200	-0.0460866	0.938848	0.595194	0.23769	0.793386	0.077366
A0A0H2ZDL2	116051679	YP_789482.1	PA14_16740	PA3682		hypothetical protein	Carbon compound catabolism	319300	0	220400	0	60489	171740	0	0	0	274040	204540	0	-1.38003	0.111964			-0.164134	0.878827
A0A0H2ZDL3	116051189	YP_789980.1	PA14_22830	PA3199		SUA5/yciO/yrdC family:Sua5/YciO/YrdC/YwlC family protein	Translation, post-translational modification, degradation ; Hypothetical, unclassified, unknown	0	0	191200	0	0	290750	0	1184600	0	450760	0	161660	0.604697	0.682822	2.63125	0.0722622	0.497579	0.698176
A0A0H2ZDL5	116051276	YP_789892.1	PA14_21820	PA3262		peptidyl-prolyl cis-trans isomerase, FkbP-type	Translation, post-translational modification, degradation ; Translation, post-translational modification, degradation ; Chaperones & heat shock proteins	749410	725900	853630	735890	0	308270	0	0	0	414660	0	0	-0.701203	0.310796			-0.901117	0.303746
A0A0H2ZDM3	116051287	YP_789880.1	PA14_21670	PA3274		hypothetical protein	Hypothetical, unclassified, unknown ; Hypothetical, unclassified, unknown	1629200	1521600	1588000	91296	1222300	811010	0	0	0	302540	0	282000	-1.81429	0.128457			-2.43451	0.0722622
A0A0H2ZDN1	116051179	YP_789990.1	PA14_22980	PA3190		sugar ABC transporter substrate-binding protein	Transport of small molecules ; Transport of small molecules	2677400	3487200	4778600	4321700	5715600	6571200	2782200	3867700	2891000	2348200	2125200	1623700	0.621057	0.176447	-0.173406	0.752464	-0.82035	0.0763897
A0A0H2ZDN3	116051146	YP_790023.1	PA14_23380	PA3159	orfH	UDP-N-acetyl-D-mannosaminuronate dehydrogenase	Cell wall / LPS / capsule ; Putative enzymes ; Cell wall / LPS / capsule	195710	0	231410	178010	221610	269480	0	0	0	240340	306500	0	0.0471355	0.945841			0.350898	0.582039
A0A0H2ZDN4	116051215	YP_789954.1	PA14_22530			glutathione S-transferase	Translation, post-translational modification, degradation	0	0	0	0	0	0	119940	0	0	240200	0	0
A0A0H2ZDN6	116051304	YP_789864.1	PA14_21510	PA3289		hypothetical protein	Hypothetical, unclassified, unknown	0	0	0	0	0	0	0	0	0	512170	349680	0
A0A0H2ZDN7	116051153	YP_790016.1	PA14_23310			bifunctional cyclohexadienyl dehydrogenase/ 3-phosphoshikimate 1-carboxyvinyltransferase	Amino acid biosynthesis and metabolism ; Hypothetical, unclassified, unknown	1210300	2095000	1536700	1367900	2471100	2330200	2179800	2414800	0	2185500	1481100	1262200	0.338473	0.546017	0.544	0.363614	0.0228075	0.975455
A0A0H2ZDP4	116051315	YP_789853.1	PA14_21340	PA3300	fadD2	long-chain-fatty-acid--CoA ligase	Fatty acid and phospholipid metabolism	1474300	1189600	1853800	1290400	1685300	1142500	970850	1891000	0	349050	831630	663620	-0.129325	0.857454	-0.128763	0.879813	-1.35901	0.0241481
A0A0H2ZDP6	116051230	YP_789939.1	PA14_22350	PA3234	actP	acetate permease	Membrane proteins	2265100	3474400	2979300	2240200	3162800	2820200	4800100	7490700	9585800	4568000	6751900	2262300	-0.0768949	0.923149	1.29258	0.0340426	0.524445	0.405633
A0A0H2ZDP9	116051172	YP_789997.1	PA14_23070	PA3183	zwf	glucose-6-phosphate 1-dehydrogenase	Carbon compound catabolism ; Energy metabolism ; Carbon compound catabolism	1406000	1246900	2063400	1495600	2076400	2006300	3780500	2468500	4298600	7050700	6916600	5464700	0.26146	0.617968	1.15704	0.0165816	2.06767	0.000393555
A0A0H2ZDQ2	116051325	YP_789843.1	PA14_21220	PA3309		hypothetical protein	Hypothetical, unclassified, unknown ; Hypothetical, unclassified, unknown	25204000	20223000	17475000	10884000	8529000	41256000	0	948810	0	5124000	1379100	0	-0.405894	0.711377	-4.44938	0.0045286	-2.96308	0.0120583
A0A0H2ZDQ3	116051685	YP_789476.1	PA14_16680	PA3688		hypothetical protein	Hypothetical, unclassified, unknown ; Hypothetical, unclassified, unknown	962420	739790	962080	555390	411220	819580	0	0	0	0	0	0	-0.623881	0.247005
A0A0H2ZDQ4	116051177	YP_789992.1	PA14_23000	PA3188		ABC sugar transporter permease	Transport of small molecules ; Transport of small molecules	367210	0	0	0	0	243020	0	0	0	0	0	0	-0.59553	0.590724
A0A0H2ZDQ5	116051211	YP_789958.1	PA14_22570	PA3221	csaA	CsaA protein	Chaperones & heat shock proteins ; Protein secretion/export apparatus ; Chaperones & heat shock proteins	273210	232380	202250	282290	288220	178110	526440	418820	0	529710	491930	335780	0.0581604	0.923769	1.00375	0.0577671	0.922845	0.0521384
A0A0H2ZDQ9	116051183	YP_789986.1	PA14_22910	PA3194	edd	phosphogluconate dehydratase	Energy metabolism ; Energy metabolism ; Carbon compound catabolism	5694000	4985800	8300100	7658400	12692000	7823600	9711700	4817700	4435500	13156000	17359000	12926000	0.563442	0.307133	-0.061077	0.932646	1.21569	0.0276625
A0A0H2ZDR5	116051221	YP_789948.1	PA14_22470	PA3225		LysR family transcriptional regulator	Transcriptional regulators ; Transcriptional regulators	0	375790	262410	291430	222460	291400	392800	434870	0	278090	0	0	-0.237643	0.690998	0.396315	0.527263	-0.175323	0.841526
A0A0H2ZDR8	116051341	YP_789826.1	PA14_21030	PA3326		ATP-dependent Clp protease proteolytic subunit	Translation, post-translational modification, degradation ; Translation, post-translational modification, degradation ; Cell wall / LPS / capsule	4000700	4360400	4115800	3750500	1831600	2872800	0	0	0	2605800	0	1497200	-0.62108	0.258368			-1.0733	0.0814904
A0A0H2ZHP5	116052841	YP_793158.1	PA14_62150	PA4695	ilvH	acetolactate synthase 3 regulatory subunit	Biosynthesis of cofactors, prosthetic groups and carriers ; Biosynthesis of cofactors, prosthetic groups and carriers ; Amino acid biosynthesis and metabolism	431070	440430	385150	1245500	820460	1142200	0	0	0	0	0	0	1.33219	0.0120898
A0A0H2ZDS5	116051231	YP_789938.1	PA14_22340	PA3235		hypothetical protein	Membrane proteins	946240	1701000	1479700	915340	1744700	2670400	1752400	1660300	2665400	0	1218500	2955600	0.28015	0.722622	0.567721	0.43112	0.506957	0.543354
A0A0H2ZDT9	116051364	YP_789803.1	PA14_20750	PA3349		chemotaxis protein	Chemotaxis ; Adaptation, Protection ; Chemotaxis	1236000	1265100	1450100	1576000	1237000	1610800	2020000	3501600	0	3397000	2105900	1240800	0.156603	0.82358	1.01749	0.104552	0.656295	0.247865
A0A0H2ZDU4	116051369	YP_789798.1	PA14_20690	PA3354		hypothetical protein	Hypothetical, unclassified, unknown ; Hypothetical, unclassified, unknown	322820	369390	425810	490590	0	305060	750330	1099500	268030	317080	483870	322750	0.0631106	0.950643	0.707537	0.314562	-0.012067	0.987319
A0A0H2ZDV1	116051257	YP_789911.1	PA14_22020	PA3244	minD	cell division inhibitor MinD	Cell division ; Cell division	503580	442180	366630	290620	332290	399700	0	0	0	0	0	0	-0.360228	0.463774
A0A0H2ZDV2	116051229	YP_789940.1	PA14_22370	PA3233		hypothetical protein	Two-component regulatory systems ; Hypothetical, unclassified, unknown	0	250760	0	0	0	0	0	0	0	0	0	0
A0A0H2ZDW2	116051269	YP_789899.1	PA14_21890	PA3256		oxidoreductase	Energy metabolism ; Putative enzymes	0	555710	1129300	0	0	466520	0	0	0	626430	389850	410570	-0.763906	0.420348			-0.769944	0.263129
A0A0H2ZDW4	116051301	YP_789867.1	PA14_21540	PA3286		3-oxoacyl-ACP synthase	Fatty acid and phospholipid metabolism ; Hypothetical, unclassified, unknown	0	0	0	0	0	124370	0	0	0	257150	500850	0
A0A0H2ZDW9	116051762	YP_789399.1	PA14_15740	PA3763	purL	phosphoribosylformylglycinamidine synthase	Nucleotide biosynthesis and metabolism ; Nucleotide biosynthesis and metabolism	412400	620790	547690	1393400	218370	332010	0	646970	0	773570	982550	581070	-0.157657	0.887655	0.316529	0.834818	0.551755	0.556967
A0A0H2ZDX1	116051280	YP_789888.1	PA14_21760	PA3266	capB	cold acclimation protein B	Adaptation, Protection	26952000	15082000	32814000	29999000	22570000	22834000	676840	0	0	490740	497520	0	0.070991	0.918824	-5.13089	7.2e-05	-5.58484	1.31e-05
A0A0H2ZDZ5	116051333	YP_789834.1	PA14_21120	PA3318		hypothetical protein	Hypothetical, unclassified, unknown ; Hypothetical, unclassified, unknown	4797900	4808100	4939800	3943600	4082200	3326600	1334600	3087400	1782800	1314600	2075700	0	-0.363138	0.510165	-1.31846	0.0141244	-1.55333	0.0105164
A0A0H2ZDZ6	116051307	YP_789861.1	PA14_21470	PA3292		hypothetical protein	Hypothetical, unclassified, unknown	0	151080	0	0	108820	0	0	0	0	0	0	0	-0.473369	0.679175
A0A0H2ZE04	116051288	YP_789881.1	PA14_21680	PA3273		hypothetical protein	Hypothetical, unclassified, unknown ; Hypothetical, unclassified, unknown	4428600	1884700	1096600	496730	591960	1083900	0	0	0	275400	0	0	-1.61463	0.0566068			-2.92514	0.0201427
A0A0H2ZE12	116051437	YP_789730.1	PA14_19900	PA3417		pyruvate dehydrogenase E1 component subunit alpha	Energy metabolism	176040	309590	463420	262890	320890	339410	267520	392510	0	471350	269980	243440	0.0603282	0.938848	0.143327	0.861804	0.0982117	0.897778
A0A0H2ZKB7	116053828	YP_788265.1	PA14_01310	PA0107		cytochrome C oxidase assembly protein	Central intermediary metabolism ; Energy metabolism	458310	1183700	1050200	0	0	101940	0	0	0	0	0	0	-3.02366	0.01306
A0A0H2ZE28	116051344	YP_789823.1	PA14_21000	PA3329		hypothetical protein	Hypothetical, unclassified, unknown ; Hypothetical, unclassified, unknown	0	0	0	0	0	0	201740	237860	0	731960	793860	0
A0A0H2ZE32	116051837	YP_789320.1	PA14_14750	PA3812		iron-binding protein IscA	Energy metabolism ; Biosynthesis of cofactors, prosthetic groups and carriers	0	0	387890	287460	305280	542520	582240	742100	1555900	185540	183730	0	-0.097924	0.935084	1.17532	0.192256	-1.07099	0.26909
A0A0H2ZE36	116051843	YP_789314.1	PA14_14680	PA3818		extragenic suppressor protein SuhB	Adaptation, Protection ; Hypothetical, unclassified, unknown ; Translation, post-translational modification, degradation ; Adaptation, Protection	912800	481110	0	622560	790200	949370	5614100	2673800	0	4314200	801590	979310	0.227468	0.853507	2.54757	0.0253939	1.18022	0.238906
A0A0H2ZE38	116051356	YP_789811.1	PA14_20850	PA3341		MarR family transcriptional regulator	Transcriptional regulators ; Transcriptional regulators	0	147350	214340	0	165470	134510	0	0	0	249730	0	0	-0.252433	0.735213			0.490795	0.568051
A0A0H2ZE48	116051367	YP_789800.1	PA14_20720	PA3352	flgN	hypothetical protein	Protein secretion/export apparatus ; Hypothetical, unclassified, unknown	151160	170250	225910	250790	390410	508300	411680	450880	0	0	0	0	1.03256	0.0547994	1.26064	0.0380274
A0A0H2ZE57	116051481	YP_789686.1	PA14_19350	PA3461		hypothetical protein	Carbon compound catabolism ; Hypothetical, unclassified, unknown	673500	0	211970	143040	180440	190610	0	0	0	0	0	0	-1.15158	0.151945
A0A0H2ZE61	116051347	YP_789820.1	PA14_20960	PA3332		isomerase	Putative enzymes	0	0	0	0	0	118060	0	0	0	76522	0	0
A0A0H2ZE65	116051877	YP_789280.1	PA14_14270	PA3846		isochorismatase family hydrolase	Putative enzymes	456070	321300	445200	160300	147580	289740	0	0	0	0	0	0	-1.08353	0.0597716
A0A0H2ZE69	116051359	YP_789808.1	PA14_20810	PA3344	recQ	ATP-dependent DNA helicase RecQ	DNA replication, recombination, modification and repair ; DNA replication, recombination, modification and repair	0	0	0	0	0	0	400750	587110	0	564850	646720	0
A0A0H2ZE74	116051888	YP_789269.1	PA14_14110	PA3857	pcs	phosphatidylserine synthase	Fatty acid and phospholipid metabolism ; Fatty acid and phospholipid metabolism	844040	801100	711540	756460	713470	544050	0	0	0	0	0	0	-0.237461	0.641346
A0A0H2ZF03	116051744	YP_789417.1	PA14_15960	PA3746	ffh	signal recognition particle protein Ffh	Protein secretion/export apparatus ; Protein secretion/export apparatus	1049700	1129900	1280700	621810	380250	496060	413900	412890	0	187500	0	0	-1.23165	0.0134393	-1.47544	0.00922929	-2.61607	0.00129422
A0A0H2ZE88	116051410	YP_789757.1	PA14_20200	PA3392	nosZ	nitrous-oxide reductase	Energy metabolism ; Energy metabolism	0	0	232290	0	0	0	304950	619570	0	225330	352970	0			0.903993	0.360684	0.279865	0.80963
A0A0H2ZE94	116051528	YP_789636.1	PA14_18690	PA3529		peroxidase	Translation, post-translational modification, degradation ; Adaptation, Protection ; Putative enzymes	16522000	16000000	13856000	13491000	17301000	21231000	26659000	36206000	5162900	49178000	32520000	23377000	0.145351	0.896833	0.148045	0.895845	1.11715	0.190019
A0A0H2ZEB1	116051403	YP_789764.1	PA14_20290	PA3385		DNA binding-protein	Transcriptional regulators ; Transcriptional regulators	744580	1059900	960010	1007500	856100	1174000	1253700	0	0	0	0	0	0.139505	0.80963	0.459676	0.524474
A0A0H2ZEB3	116051435	YP_789732.1	PA14_19920	PA3415		branched-chain alpha-keto acid dehydrogenase subunit E2	Energy metabolism ; Energy metabolism	1894300	1571800	2473800	8090900	2323300	4116300	5403800	24011000	2062800	1982900	1970500	950150	1.131	0.298906	1.7278	0.102727	-0.32947	0.80551
A0A0H2ZEB7	116051459	YP_789708.1	PA14_19610	PA3440		hypothetical protein	Hypothetical, unclassified, unknown ; Hypothetical, unclassified, unknown	1991600	2430500	1673500	2098400	2574400	2285000	4519800	5951800	5267700	5197200	3017000	3108500	0.202557	0.690998	1.37624	0.00404363	0.863006	0.05237
A0A0H2Z6Z3	116049108	YP_792090.1	PA14_49220	PA1176	napF	ferredoxin protein NapF	Energy metabolism ; Energy metabolism	461040	395060	689260	0	202210	106560	0	263900	0	168300	235920	0	-1.77024	0.0145415	-0.924013	0.265267	-1.32934	0.0506457
A0A0H2ZED1	116051572	YP_789590.1	PA14_18070			periplasmic metal-binding protein	Transport of small molecules	12202000	3982000	7796500	8830100	4728900	4778300	6199100	11564000	0	5205300	6326900	9179500	-0.308311	0.690998	0.226692	0.80963	-0.10849	0.900248
A0A0H2ZEE1	116051489	YP_789678.1	PA14_19210	PA3469		hypothetical protein	Biosynthesis of cofactors, prosthetic groups and carriers ; Hypothetical, unclassified, unknown	0	0	359590	0	355690	196260	280190	467390	0	695190	463960	175390	-0.44466	0.752464	0.00916327	0.99644	0.0943052	0.949833
A0A0H2ZEE5	116051438	YP_789729.1	PA14_19870	PA3418	ldh	leucine dehydrogenase	Amino acid biosynthesis and metabolism ; Amino acid biosynthesis and metabolism	921300	1320200	1766300	1431000	1374900	1439800	1071000	993590	0	795060	747930	755920	0.132996	0.80551	-0.322903	0.541372	-0.752271	0.082722
A0A0H2ZEE6	116051495	YP_789671.1	PA14_19130	PA3476	rhlI	autoinducer synthesis protein RhlI	Biosynthesis of cofactors, prosthetic groups and carriers ; Adaptation, Protection	226670	189840	269460	0	111580	120070	0	0	0	0	0	0	-0.967506	0.0840928
A0A0H2ZEF2	116051479	YP_789688.1	PA14_19370	PA3459		asparagine synthetase	Amino acid biosynthesis and metabolism ; Amino acid biosynthesis and metabolism	1495900	1720000	1218700	462590	801100	954180	0	0	0	0	0	0	-1.04952	0.0670285
A0A0H2Z8W8	116049531	YP_791665.1	PA14_44000	PA1586	sucB	dihydrolipoamide succinyltransferase	Energy metabolism ; Energy metabolism	145240000	49990000	79816000	454380000	168220000	452790000	33571000	49422000	18063000	104490000	76380000	49719000	1.96673	0.0145415	-1.42443	0.0668772	-0.182133	0.850663
A0A0H2ZEG7	116051522	YP_789642.1	PA14_18760	PA3523		RND efflux membrane fusion protein	Transport of small molecules ; Transport of small molecules	116670	210880	175950	0	0	0	0	0	0	0	0	0
A0A0H2ZEG8	116051496	YP_789670.1	PA14_19120	PA3477	rhlR	transcriptional regulator RhlR	Transcriptional regulators	1336400	1494500	2372700	0	1231200	1455200	0	0	0	0	0	0	-0.32754	0.620691
A0A0H2ZEH0	116051610	YP_789551.1	PA14_17580	PA3613		hypothetical protein	Hypothetical, unclassified, unknown ; Hypothetical, unclassified, unknown	293640	270580	223280	269410	318730	196760	278410	401270	432710	315140	370900	131160	-0.0234609	0.976725	0.482076	0.4285	-0.0702023	0.92627
A0A0H2ZEH2	116051530	YP_789634.1	PA14_18670	PA3531	bfrB	bacterioferritin	Transport of small molecules ; Transport of small molecules ; Adaptation, Protection	900850	459050	0	479350	993950	1330500	0	0	0	0	0	0	0.417747	0.643158
A0A0H2ZEH4	116051618	YP_789543.1	PA14_17490	PA3621	fdxA	ferredoxin I	Energy metabolism ; Energy metabolism	17181000	11248000	20376000	16161000	15853000	26862000	8994800	5864900	0	7887900	12502000	6132300	0.268495	0.679175	-1.12045	0.07676	-0.900994	0.108748
A0A0H2ZF88	116052270	YP_788885.1	PA14_09180	PA4234	uvrA	excinuclease ABC subunit A	DNA replication, recombination, modification and repair ; DNA replication, recombination, modification and repair	633500	257200	0	2220500	934300	1301400	855530	965730	0	545010	483720	426440	1.78645	0.0152052	1.1711	0.122799	0.257815	0.750801
A0A0H2ZEI7	116052012	YP_789145.1	PA14_12450	PA3972		acyl-CoA dehydrogenase	Fatty acid and phospholipid metabolism ; Putative enzymes	173680	318140	191850	0	233390	105840	0	0	0	0	0	0	-0.483044	0.538384
A0A0H2ZEJ6	116051536	YP_789628.1	PA14_18610	PA3537	argF	ornithine carbamoyltransferase	Amino acid biosynthesis and metabolism ; Amino acid biosynthesis and metabolism	524670	316940	341580	355950	341970	190450	414550	906570	0	445490	420410	0	-0.430962	0.49365	0.673368	0.314175	0.17098	0.83365
A0A0H2ZEK0	116051663	YP_789498.1	PA14_16950	PA3666	dapD	tetrahydrodipicolinate succinylase	Amino acid biosynthesis and metabolism ; Cell wall / LPS / capsule	647010	766950	832480	737630	428860	619930	563750	577680	0	1068200	765170	1088700	-0.358276	0.448352	-0.384116	0.469962	0.36903	0.432711
A0A0H2ZEK4	116051508	YP_789656.1	PA14_18920	PA3491		electron transport complex protein RnfC	Energy metabolism ; Membrane proteins ; Energy metabolism	0	0	0	0	0	88857	0	0	0	295720	193300	0
A0A0H2ZGT7	116052885	YP_793202.1	PA14_62680	PA4738		hypothetical protein	Hypothetical, unclassified, unknown	0	23712000	21711000	4077100	0	0	0	0	0	0	0	0	-2.47641	0.0158383
A0A0H2ZEL5	116051521	YP_789643.1	PA14_18780	PA3522		RND efflux transporter	Transport of small molecules	179730	194710	202320	0	0	0	0	0	0	0	0	0
A0A0H2ZEL8	116052061	YP_789095.1	PA14_11770	PA4024	eutB	ethanolamine ammonia-lyase large subunit	Central intermediary metabolism ; Central intermediary metabolism	1131500	1333800	1377400	0	551830	772820	0	0	0	0	0	0	-0.966659	0.0878976
A0A0H2Z7M0	116049043	YP_792155.1	PA14_49990			hypothetical protein	Hypothetical, unclassified, unknown	814170	915240	1384700	0	3014900	2509900	16377000	28025000	0	1360800	1228000	967390	1.4448	0.01585	4.40606	1.82e-05	0.215913	0.708914
A0A0H2ZEN7	116052091	YP_789065.1	PA14_11420	PA4054	ribB	bifunctional 3,4-dihydroxy-2-butanone 4-phosphate synthase/GTP cyclohydrolase II-like protein	Biosynthesis of cofactors, prosthetic groups and carriers ; Biosynthesis of cofactors, prosthetic groups and carriers	1486500	1917100	1431500	1204900	1055900	996440	1333200	1830900	0	2114200	2576400	812890	-0.562044	0.36464	-0.0324011	0.972823	0.0394093	0.959528
A0A0H2ZEP1	116051686	YP_789475.1	PA14_16670	PA3689		transcriptional regulator CadR	Transcriptional regulators	0	0	177970	0	0	0	0	0	0	0	0	0
A0A0H2ZEP2	116051612	YP_789549.1	PA14_17550	PA3615		hypothetical protein	Putative enzymes ; Hypothetical, unclassified, unknown	329710	1195800	0	0	381340	210300	0	0	0	288520	315970	323240	-1.14879	0.206477			-1.02353	0.218592
A0A0H2ZEP3	116052097	YP_789059.1	PA14_11340	PA4061		thioredoxin	Energy metabolism ; Energy metabolism	456280	760070	823310	854120	481050	449280	560920	0	0	1555000	733900	600530	-0.209749	0.792191	-0.231367	0.83906	0.421058	0.546052
A0A0H2ZEP5	116051691	YP_789470.1	PA14_16610	PA3694		hypothetical protein	Fatty acid and phospholipid metabolism ; Hypothetical, unclassified, unknown	178630	268910	259740	314180	250610	219600	2905200	3053100	0	1368500	2082700	735740	0.156916	0.82358	3.68266	8.23e-05	2.46431	0.000522183
A0A0H2ZEP9	116051608	YP_789553.1	PA14_17600	PA3611		hypothetical protein	Protein secretion/export apparatus ; Hypothetical, unclassified, unknown	457770	0	737340	283320	0	307560	622980	435630	0	759390	362390	495160	-0.976826	0.151108	-0.157332	0.850663	-0.17505	0.818148
A0A0H2ZEQ6	116051644	YP_789517.1	PA14_17170	PA3647		hypothetical protein	Cell wall / LPS / capsule ; Membrane proteins ; Transport of small molecules	2323000	1842700	2703000	1598700	1002900	1423200	600710	569120	0	1339400	0	738610	-0.780719	0.120217	-1.95168	0.00265388	-1.18522	0.0397784
A0A0H2ZEQ9	116051707	YP_789454.1	PA14_16390	PA3710		GMC-type oxidoreductase	Putative enzymes	0	0	0	153100	133580	725920	0	0	0	0	0	0
A0A0H2ZER0	116051625	YP_789536.1	PA14_17410	PA3628		esterase	Putative enzymes ; Putative enzymes	442540	386320	312490	0	667130	370160	0	0	0	0	0	0	0.39992	0.544512
A0A0H2ZER3	116051654	YP_789507.1	PA14_17050	PA3657	map	methionine aminopeptidase	Translation, post-translational modification, degradation ; Translation, post-translational modification, degradation	0	167090	0	0	214770	411040	0	0	0	0	0	0	0.83041	0.404674
A0A0H2ZES6	116051728	YP_789433.1	PA14_16150	PA3731		hypothetical protein	Transcription, RNA processing and degradation ; Hypothetical, unclassified, unknown	210050	222500	148520	213950	0	164040	0	0	0	0	0	0	-0.0260711	0.973583
A0A0H2ZET0	116051661	YP_789500.1	PA14_16970	PA3664		arsenate reductase	Transport of small molecules ; Hypothetical, unclassified, unknown	377000	583580	317470	694200	789540	687970	0	0	0	181080	0	0	0.810865	0.114504			-1.18541	0.102727
A0A0H2ZET1	116051733	YP_789428.1	PA14_16090	PA3735	thrC	threonine synthase	Amino acid biosynthesis and metabolism ; Biosynthesis of cofactors, prosthetic groups and carriers ; Amino acid biosynthesis and metabolism	360340	513730	477350	0	449210	372350	557070	433020	0	769310	702060	0	-0.123114	0.842492	0.141007	0.818616	0.722441	0.15016
A0A0H2ZET5	116051738	YP_789423.1	PA14_16020	PA3740		hypothetical protein	Hypothetical, unclassified, unknown ; Hypothetical, unclassified, unknown	0	0	0	267910	0	124790	0	0	0	0	0	0
A0A0H2ZET7	116051747	YP_789414.1	PA14_15920	PA3749		major facilitator transporter	Transport of small molecules	0	0	0	0	0	0	0	328910	0	0	300860	0
A0A0H2ZET8	116051611	YP_789550.1	PA14_17570	PA3614		hypothetical protein	Translation, post-translational modification, degradation	0	0	61169	0	0	0	332590	281270	0	281300	292760	0			2.32198	0.0116377	2.23004	0.014018
A0A0H2ZET9	116052142	YP_789014.1	PA14_10820	PA4108		HDIG domain-containing protein	Hypothetical, unclassified, unknown	0	0	0	0	184580	0	0	0	0	0	0	0
A0A0H2ZEV3	116051774	YP_789387.1	PA14_15590			hypothetical protein	Hypothetical, unclassified, unknown	175150	174490	230620	0	0	0	0	0	0	0	0	0
A0A0H2ZEV9	116051784	YP_789377.1	PA14_15480		merR	transcriptional regulator MerR	Transcriptional regulators	1534400	1140800	1177900	1427500	1378300	1064700	1588800	5295400	0	401360	367140	485840	0.00763003	0.991753	1.18836	0.07676	-1.616	0.0111088
A0A0H2ZEW4	116051688	YP_789473.1	PA14_16640	PA3691		lipoprotein	Fatty acid and phospholipid metabolism ; Hypothetical, unclassified, unknown	19820000	23821000	17708000	6146400	9225600	8332700	223440	0	0	1108100	0	271200	-1.38174	0.0620234	-6.50517	9.68e-05	-5.21037	9.11e-05
A0A0H2ZEW8	116051795	YP_789363.1	PA14_15310	PA3770	guaB	inosine 5'-monophosphate dehydrogenase	Nucleotide biosynthesis and metabolism ; Nucleotide biosynthesis and metabolism	5680500	6485200	6336200	5414300	5189200	7226300	14320000	19515000	7528100	9071300	6497000	6875900	-0.0670809	0.921178	1.05732	0.0419358	0.265282	0.64753
A0A0H2ZEW9	116051693	YP_789468.1	PA14_16590	PA3696		hypothetical protein	Hypothetical, unclassified, unknown ; Hypothetical, unclassified, unknown	55257	89399	194180	0	0	89830	0	0	0	0	0	0	-0.134716	0.923769
A0A0H2ZEX2	116051689	YP_789472.1	PA14_16630	PA3692		outer membrane protein, OmpA	Membrane proteins ; Membrane proteins ; Transport of small molecules	72011000	61271000	53866000	16360000	20366000	23367000	697390	1053900	0	5197000	621480	1475500	-1.644	0.063981	-6.17497	5.67e-05	-5.20197	7.9e-05
A0A0H2ZEX5	116051694	YP_789467.1	PA14_16580	PA3697		hypothetical protein	Hypothetical, unclassified, unknown ; Hypothetical, unclassified, unknown ; Transcriptional regulators	535010	594980	537980	0	562030	537590	0	0	0	435510	0	0	-0.0147431	0.9794			-0.350614	0.623229
A0A0H2ZCS3	116050814	YP_790364.1	PA14_27730	PA2815	fadE	acyl-CoA dehydrogenase	Fatty acid and phospholipid metabolism ; Putative enzymes	1178700	850140	1162700	503730	536740	407630	742380	0	0	1419900	1111600	938160	-1.13403	0.0172586	-0.503253	0.452116	0.115295	0.835454
A0A0H2ZEY1	116051709	YP_789452.1	PA14_16370	PA3712		hypothetical protein	Membrane proteins ; Hypothetical, unclassified, unknown	261980	0	155590	175420	170060	230620	0	0	0	0	0	0	-0.0861448	0.910171
A0A0H2ZJN5	116053596	YP_793923.1	PA14_71900	PA5446		hypothetical protein	Hypothetical, unclassified, unknown	19957000	11461000	15040000	54521000	34012000	53601000	4143200	11894000	0	3388100	1708800	1813400	1.61756	0.0180679	-1.10462	0.12994	-2.78535	0.000632463
A0A0H2ZEZ6	116051838	YP_789319.1	PA14_14740	PA3813		scaffold protein	Biosynthesis of cofactors, prosthetic groups and carriers ; Biosynthesis of cofactors, prosthetic groups and carriers	6124600	7434200	9522900	10582000	11079000	13892000	703390	1271700	0	810680	666220	919180	0.636428	0.179069	-3.00049	9.68e-05	-3.25683	3.04e-05
A0A0H2ZF00	116051844	YP_789313.1	PA14_14660	PA3819		hypothetical protein	Protein secretion/export apparatus ; Membrane proteins	21510000	18182000	17082000	24952000	21665000	30876000	702000	1573800	94977	0	453490	1440100	0.440337	0.754173	-5.31942	0.000468571	-4.5426	0.00255863
A0A0H2Z855	116049088	YP_792110.1	PA14_49460	PA1156	nrdA	ribonucleotide-diphosphate reductase subunit alpha	Nucleotide biosynthesis and metabolism ; Nucleotide biosynthesis and metabolism	508270	1120700	446670	0	227670	215700	1939200	2344900	1564000	1009900	669180	812530	-1.51573	0.0184659	1.60163	0.00737714	0.369941	0.539647
A0A0H2ZF04	116051851	YP_789306.1	PA14_14550			hypothetical protein	Hypothetical, unclassified, unknown	0	52259	34080	0	0	24941	8801600	9246600	0	220430	99664	94963	-0.758783	0.430826	7.7399	1.31e-05	1.59826	0.0298834
A0A0H2ZF06	116051687	YP_789474.1	PA14_16660	PA3690		metal-transporting P-type ATPase	Transport of small molecules	0	0	0	0	0	0	1140400	443350	0	600180	560360	632350
A0A0H2ZF09	116051856	YP_789301.1	PA14_14500	PA3828		hypothetical protein	Membrane proteins ; Membrane proteins	0	0	0	0	0	0	0	190970	0	0	0	0
A0A0H2ZF15	116051698	YP_789463.1	PA14_16510			peptide chain release factor 2	Translation, post-translational modification, degradation	833340	986310	432420	360020	0	326130	413420	375780	0	316070	0	287940	-1.0477	0.0840391	-0.845712	0.158479	-1.23145	0.0474122
A0A0H2ZF16	116051751	YP_789410.1	PA14_15870	PA3753		hypothetical protein	Transport of small molecules ; Transport of small molecules	272300	604290	655820	0	322920	221820	0	0	0	0	0	0	-0.830963	0.26469
A0A0H2ZF34	116051772	YP_789389.1	PA14_15610			hypothetical protein	Hypothetical, unclassified, unknown	410980	235970	390750	0	0	0	768440	793330	0	1368900	1281600	424890			1.21695	0.125596	1.43266	0.0500932
A0A0H2ZF38	116051889	YP_789268.1	PA14_14100	PA3858		amino acid-binding protein	Transport of small molecules ; Transport of small molecules	0	0	0	0	0	0	0	0	0	175780	211250	0
A0A0H2ZF44	116051734	YP_789427.1	PA14_16070	PA3736	hom	homoserine dehydrogenase	Amino acid biosynthesis and metabolism ; Amino acid biosynthesis and metabolism	436230	893580	929940	512150	620200	585910	751520	0	0	1906900	1054500	708580	-0.320615	0.649081	0.0758703	0.949241	0.658251	0.304393
A0A0H2ZF57	116052235	YP_788921.1	PA14_09660	PA4198		acyl-CoA synthetase	Fatty acid and phospholipid metabolism	0	264280	212830	0	410480	643070	0	0	0	0	0	0	1.11526	0.110928
A0A0H2Z8Z5	116049388	YP_791809.1	PA14_45800	PA1443	fliM	flagellar motor switch protein FliM	Motility & Attachment ; Adaptation, Protection ; Chemotaxis ; Motility & Attachment	59288	51406	50764	94772	208170	271240	946470	2078700	0	58281	0	0	1.70406	0.018944	4.70752	0.00010417	0.118531	0.923769
A0A0H2ZF72	116051819	YP_789339.1	PA14_15020	PA3793		hypothetical protein	Hypothetical, unclassified, unknown ; Hypothetical, unclassified, unknown	0	0	179870	0	214490	206610	0	0	0	291020	0	0	0.226956	0.814057			0.694164	0.478288
A0A0H2ZF76	116051775	YP_789386.1	PA14_15580			Type II restriction enzyme, methylase subunit	Putative enzymes	0	0	0	0	0	0	0	0	0	418600	302480	269540
A0A0H2ZF79	116051841	YP_789316.1	PA14_14700	PA3816	cysE	serine O-acetyltransferase	Amino acid biosynthesis and metabolism ; Biosynthesis of cofactors, prosthetic groups and carriers ; Amino acid biosynthesis and metabolism	394650	367560	483680	302530	377640	351000	1910000	1520900	0	2041700	872460	1341400	-0.269015	0.631935	2.04697	0.00167827	1.69662	0.00263485
A0A0H2ZF82	116051834	YP_789323.1	PA14_14800	PA3809	fdx2	ferredoxin 2Fe-2S	Energy metabolism ; Energy metabolism	0	588100	777370	0	678280	756990	0	0	1593500	6270500	6001600	3944400	0.0837461	0.914541	1.2368	0.101444	2.96917	0.000393555
A0A0H2ZF85	116051785	YP_789375.1	PA14_15470		merP	periplasmic mercuric ion binding protein, MerP	Adaptation, Protection	190360	216590	239600	111660	215900	93156	1049500	975810	816300	350890	600740	296690	-0.712376	0.183544	2.13434	0.000837005	0.887464	0.0984461
A0A0H2ZF87	116051842	YP_789315.1	PA14_14690	PA3817		methyltransferase	Translation, post-translational modification, degradation ; Putative enzymes	0	0	236030	284460	149450	201870	0	0	0	1200800	0	561030	-0.205199	0.852668			1.79803	0.0744167
A0A0H2ZA29	116049934	YP_791257.1	PA14_38860	PA1982	exaA	quinoprotein alcohol dehydrogenase	Carbon compound catabolism ; Carbon compound catabolism	6843700	15273000	9849600	3491200	3367400	5173100	1545200	1079400	0	2932600	1588800	2368000	-1.36046	0.0192779	-2.96691	0.00031952	-2.18132	0.00105687
A0A0H2ZF92	116051847	YP_789310.1	PA14_14610	PA3822	yajC	preprotein translocase subunit YajC	Protein secretion/export apparatus ; Hypothetical, unclassified, unknown	197790	351290	385700	607030	312410	333600	454540	0	0	0	0	0	0.413072	0.530568	0.603037	0.515993
A0A0H2ZF93	116052310	YP_788844.1	PA14_08710	PA4275	nusG	transcription antitermination protein NusG	Transcription, RNA processing and degradation ; Transcription, RNA processing and degradation	3798900	2808600	2019500	3055200	1728400	3714300	569720	436770	0	1175300	0	0	-0.0452122	0.952655	-2.47984	0.00189851	-1.24345	0.131956
A0A0H2ZFA6	116051962	YP_789195.1	PA14_13140	PA3922		hypothetical protein	Hypothetical, unclassified, unknown	3369000	1702800	2076900	1856100	1516300	1941600	0	0	0	859190	0	886770	-0.374862	0.482167			-1.38771	0.0209175
A0A0H2ZFB8	116051886	YP_789271.1	PA14_14140	PA3855		hypothetical protein	Hypothetical, unclassified, unknown ; Hypothetical, unclassified, unknown	0	0	0	0	0	0	0	0	0	222030	228720	0
A0A0H2ZFB9	116051822	YP_789335.1	PA14_14960	PA3797		hypothetical protein	Amino acid biosynthesis and metabolism ; Hypothetical, unclassified, unknown	0	189230	232400	0	0	0	0	0	0	0	0	0
A0A0H2ZFC5	116051830	YP_789327.1	PA14_14850	PA3805	pilF	type 4 fimbrial biogenesis protein PilF	Motility & Attachment ; Protein secretion/export apparatus ; Motility & Attachment	204920	154100	143930	0	0	97927	0	0	0	162870	0	0	-0.75832	0.316382			-0.0243774	0.977139
A0A0H2ZFC9	116051840	YP_789317.1	PA14_14710	PA3815		Rrf2 family protein	Transcriptional regulators ; Adaptation, Protection	661970	912310	1247400	1905300	1318200	1171900	0	0	0	0	0	0	0.65536	0.236149
A0A0H2ZFD4	116051845	YP_789312.1	PA14_14650	PA3820	secF	preprotein translocase subunit SecF	Protein secretion/export apparatus ; Protein secretion/export apparatus	0	0	0	0	0	107560	0	0	0	0	0	0
A0A0H2ZFE4	116051857	YP_789300.1	PA14_14490	PA3829		hydrolase	Amino acid biosynthesis and metabolism	0	2007800	373380	0	0	0	0	0	0	0	0	0
A0A0H2ZFE6	116052367	YP_792678.1	PA14_56300	PA4333		fumarase	Energy metabolism ; Energy metabolism	429990	0	549930	0	490020	392060	323890	636630	0	671220	496700	476500	-0.149818	0.85063	-0.098796	0.903442	0.155437	0.828961
A0A0H2ZFH3	116052037	YP_789120.1	PA14_12100	PA3999	dacC	D-ala-D-ala-carboxypeptidase	Cell wall / LPS / capsule ; Cell wall / LPS / capsule	88745	107700	277410	0	140540	190430	527750	390840	0	174340	0	0	0.241196	0.798361	1.71429	0.0377542	0.332978	0.774796
A0A0H2ZFI7	116051959	YP_789198.1	PA14_13190	PA3919		hypothetical protein	Hypothetical, unclassified, unknown ; Hypothetical, unclassified, unknown	192680	227760	345300	174850	120110	152070	0	112180	0	315820	173660	0	-0.748787	0.170682	-1.14138	0.141702	-0.0795065	0.920703
A0A0H2ZFJ2	116051964	YP_789193.1	PA14_13110	PA3924		long-chain-fatty-acid--CoA ligase	Fatty acid and phospholipid metabolism ; Fatty acid and phospholipid metabolism	343020	198000	218260	0	204750	140240	0	0	0	101540	0	0	-0.535733	0.406183			-1.27457	0.112894
A0A0H2ZFJ5	116051954	YP_789203.1	PA14_13240	PA3917	moaD	molybdopterin converting factor, small subunit	Biosynthesis of cofactors, prosthetic groups and carriers ; Hypothetical, unclassified, unknown	113700	110700	140910	0	145890	173400	285270	675930	0	267940	286550	0	0.393939	0.547056	1.85905	0.00716898	1.19479	0.0567128
A0A0H2ZFJ6	116052063	YP_789093.1	PA14_11750	PA4026		acetyltransferase	Putative enzymes ; Putative enzymes	813190	1176300	1160500	1183900	1184300	1111200	0	746730	0	168030	219090	0	0.163011	0.756124	-0.471564	0.485516	-2.43203	0.000482786
A0A0H2ZFK0	116051960	YP_789197.1	PA14_13170	PA3920		metal transporting P-type ATPase	Transport of small molecules	1611700	3785000	3466100	1914000	858900	989760	621010	719390	0	418820	316650	0	-1.2333	0.0535152	-2.04863	0.00776369	-2.92471	0.000856219
A0A0H2ZFK1	116052068	YP_789088.1	PA14_11690	PA4031	ppa	inorganic pyrophosphatase	Energy metabolism ; Central intermediary metabolism	167360	0	98666	0	191600	0	0	0	0	0	0	0	0.576308	0.550049
A0A0H2ZFK4	116051965	YP_789192.1	PA14_13090	PA3925		acyl-CoA thiolase	Fatty acid and phospholipid metabolism ; Putative enzymes	171700	177050	0	0	0	150190	398390	0	0	518460	0	456120	-0.215235	0.81069	1.19216	0.122799	1.4798	0.031445
A0A0H2ZFL0	116052437	YP_792748.1	PA14_57210	PA4402	argJ	bifunctional ornithine acetyltransferase/N-acetylglutamate synthase	Amino acid biosynthesis and metabolism ; Amino acid biosynthesis and metabolism	432360	781100	971790	1182900	1011200	547210	268280	1500800	1166300	906440	942570	576390	0.331987	0.743611	0.172294	0.877695	0.195157	0.853879
A0A0H2ZFM5	116052461	YP_792774.1	PA14_57530	PA4428	sspA	stringent starvation protein A	Adaptation, Protection ; Adaptation, Protection	0	0	183220	0	298790	370440	491110	1068800	572280	253050	538960	360610	0.860609	0.359207	1.86999	0.0371725	0.99977	0.248116
A0A0H2ZFN2	116052005	YP_789152.1	PA14_12570	PA3965		transcription regulator AsnC	Transcriptional regulators ; Transcriptional regulators	479580	504830	516920	1172500	590230	987280	1129700	4463900	5305400	2939900	928520	1600800	0.816247	0.33719	2.57999	0.00396343	1.70861	0.0401554
A0A0H2ZFN3	116052103	YP_789053.1	PA14_11270	PA4067	oprG	outer membrane protein OprG precursor	Membrane proteins ; Membrane proteins	1316600	1899900	1208700	808310	1105800	1493600	0	0	0	802310	0	0	-0.393111	0.49365			-0.849834	0.272472
A0A0H2ZFN5	116052473	YP_792786.1	PA14_57690	PA4441		hypothetical protein	Hypothetical, unclassified, unknown ; Hypothetical, unclassified, unknown	1273900	1136800	1227800	809850	717690	950910	735000	831450	0	973280	0	0	-0.561922	0.182411	-0.63201	0.179955	-0.315842	0.635104
A0A0H2ZFP2	116051963	YP_789194.1	PA14_13130	PA3923		hypothetical protein	Hypothetical, unclassified, unknown	353570	358700	412640	329250	729540	386140	382270	0	0	558750	327990	420470	0.275212	0.648928	0.0313729	0.976725	0.186067	0.773356
A0A0H2ZFP7	116052025	YP_789132.1	PA14_12260	PA3986		hypothetical protein	Hypothetical, unclassified, unknown ; Hypothetical, unclassified, unknown	904490	609000	928040	1007600	552600	1131800	0	0	0	0	0	0	0.100633	0.891114
A0A0H2ZFQ7	116052027	YP_789130.1	PA14_12210	PA3988		hypothetical protein	Hypothetical, unclassified, unknown ; Hypothetical, unclassified, unknown	0	0	0	0	0	195130	0	0	0	165260	0	0
A0A0H2ZFS1	116052059	YP_789097.1	PA14_11810	PA4022		aldehyde dehydrogenase	Putative enzymes	1623900	1514100	1553100	837720	697670	884730	0	0	0	711170	0	342390	-0.961536	0.0644845			-1.66337	0.00873727
A0A0H2ZFS6	116052065	YP_789091.1	PA14_11730			protein kinase	Translation, post-translational modification, degradation	0	0	0	0	0	646440	0	0	0	0	0	0
A0A0H2ZFT6	116052525	YP_792838.1	PA14_58300	PA4493		two-component response regulator	Two-component regulatory systems ; Transcriptional regulators ; Two-component regulatory systems	458780	891520	0	639340	551460	726270	255090	0	0	982340	274710	355690	-0.010253	0.991753	-1.32603	0.228979	-0.482117	0.590724
A0A0H2ZFT8	116052014	YP_789143.1	PA14_12410	PA3975	thiD	phosphomethylpyrimidine kinase	Biosynthesis of cofactors, prosthetic groups and carriers ; Biosynthesis of cofactors, prosthetic groups and carriers	784630	605060	854440	485430	616880	555050	1638800	1343000	0	941620	2997600	1456100	-0.429066	0.49283	1.00295	0.122799	1.11362	0.0580872
A0A0H2ZFU2	116052088	YP_789068.1	PA14_11460	PA4051	thiL	thiamine monophosphate kinase	Biosynthesis of cofactors, prosthetic groups and carriers ; Hypothetical, unclassified, unknown ; Biosynthesis of cofactors, prosthetic groups and carriers	166450	154290	0	0	154380	0	343380	243520	0	627060	410050	334400	-0.0538809	0.957752	0.851556	0.187775	1.46163	0.0229319
A0A0H2ZFV7	116052175	YP_788981.1	PA14_10380	PA4139		hypothetical protein	Hypothetical, unclassified, unknown ; Hypothetical, unclassified, unknown	620130	482440	618440	663720	504550	694510	0	0	0	0	0	1097800	0.110005	0.849242			0.946025	0.155026
A0A0H2ZFW1	116052053	YP_789104.1	PA14_11910	PA4015		hypothetical protein	Hypothetical, unclassified, unknown ; Hypothetical, unclassified, unknown	372980	569900	772900	645120	637260	477220	0	0	0	158920	0	0	0.0853384	0.900616			-1.78506	0.0312646
A0A0H2ZFW7	116052058	YP_789098.1	PA14_11830	PA4021		transcriptional regulator	Transcriptional regulators	0	0	0	0	0	259370	0	0	0	0	0	0
A0A0H2ZFW8	116052556	YP_792871.1	PA14_58730		pilA	type IV pilin structural subunit	Motility & Attachment	104420000	53561000	100490000	87112000	85296000	107170000	75462000	67211000	137040000	258610000	277180000	108680000	0.167563	0.830369	0.102161	0.899928	1.26433	0.0455032
A0A0H2ZFY7	116052126	YP_789030.1	PA14_11010	PA4090		hypothetical protein	Hypothetical, unclassified, unknown ; Hypothetical, unclassified, unknown	0	0	0	0	0	0	0	244930	0	187440	0	0
A0A0H2ZFZ9	116052093	YP_789063.1	PA14_11400	PA4056	ribD	riboflavin-specific deaminase/reductase	Antibiotic resistance and susceptibility ; Biosynthesis of cofactors, prosthetic groups and carriers	0	0	0	0	0	0	0	0	0	112160	0	0
A0A0H2ZG06	116052146	YP_789010.1	PA14_10770	PA4112		sensor/response regulator hybrid	Two-component regulatory systems	54937	0	0	0	70703	81910	138240	275800	0	528820	324750	0	0.470127	0.635468	1.82955	0.0556853	2.9152	0.00749345
A0A0H2ZG18	116052114	YP_789042.1	PA14_11140	PA4078		nonribosomal peptide synthetase	Biosynthesis of cofactors, prosthetic groups and carriers	0	0	0	0	0	0	0	0	0	402580	0	0
A0A0H2ZGX3	116052549	YP_792864.1	PA14_58630	PA4519		ornithine decarboxylase	Amino acid biosynthesis and metabolism ; Amino acid biosynthesis and metabolism	444910	472650	531700	0	188860	185080	0	0	0	364230	0	0	-1.36557	0.0196097			-0.40345	0.567923
A0A0H2ZG34	116052183	YP_788973.1	PA14_10290	PA4147	acoR	transcriptional regulator AcoR	Transcriptional regulators	426620	378910	745870	0	0	279730	0	0	0	0	0	0	-0.820542	0.352893
A0A0H2ZIP1	116053325	YP_793649.1	PA14_68400	PA5178		LysM domain/BON superfamily protein	Cell wall / LPS / capsule ; Hypothetical, unclassified, unknown	7739600	16123000	6087000	1803200	1578600	1569500	0	3036500	0	2295400	0	287030	-2.46984	0.0223181	-1.58727	0.272897	-3.49067	0.00658645
A0A0H2ZG42	116052236	YP_788920.1	PA14_09630	PA4199		acyl-CoA dehydrogenase	Fatty acid and phospholipid metabolism	462870	576750	738950	618900	739580	879480	0	0	0	729820	846780	584060	0.343011	0.488324			0.290538	0.564184
A0A0H2ZG44	116052193	YP_788963.1	PA14_10190	PA4157		transcriptional regulator	Transcriptional regulators ; Transcriptional regulators	0	0	0	0	0	0	0	0	0	183630	0	0
A0A0H2ZG51	116052246	YP_788910.1	PA14_09490	PA4209	phzM	phenazine-specific methyltransferase	Putative enzymes	0	0	0	0	0	0	0	0	0	1804300	1880100	0
A0A0H2ZG60	116052218	YP_788938.1	PA14_09890	PA4176	ppiC2	peptidyl-prolyl cis-trans isomerase C2	Chaperones & heat shock proteins ; Translation, post-translational modification, degradation ; Chaperones & heat shock proteins	1431800	1749200	2020800	957780	1374500	915410	0	0	0	1068800	0	0	-0.690096	0.160304			-0.683825	0.335345
A0A0H2ZG79	116052318	YP_792629.1	PA14_55670	PA4284	recB	exodeoxyribonuclease V subunit beta	DNA replication, recombination, modification and repair ; DNA replication, recombination, modification and repair	0	0	0	0	0	0	143700	184190	0	127160	0	0
A0A0H2Z7X1	116049021	YP_792177.1	PA14_50290	PA1092	fliC	flagellin type B	Motility & Attachment ; Motility & Attachment	566340	213010	1830400	5538800	3292000	6479900	1075600	3063300	0	8125000	866750	1421700	3.02121	0.0234411	1.58648	0.277973	1.83426	0.152859
A0A0H2ZG89	116052338	YP_792649.1	PA14_55920	PA4304		type II secretion system protein	Protein secretion/export apparatus ; Protein secretion/export apparatus ; Motility & Attachment	189340	0	197070	127500	70669	277640	296770	595600	358260	178510	245740	0	-0.50889	0.554115	1.04505	0.185779	0.116725	0.918824
A0A0H2ZG92	116052343	YP_792654.1	PA14_56000	PA4309	pctA	chemotactic transducer PctA	Chemotaxis	1850100	1768700	2721200	2089700	1355100	1263000	1051700	3479200	0	2473500	1359300	615440	-0.438662	0.623229	-0.115772	0.921178	-0.701809	0.400255
A0A0H2ZG94	116052693	YP_793009.1	PA14_60260	PA4547	pilR	two-component response regulator PilR	Two-component regulatory systems ; Transcriptional regulators ; Two-component regulatory systems	336230	283980	285790	0	360370	139570	0	263850	0	312280	279510	119210	-0.424831	0.623828	-0.190346	0.881558	-0.463649	0.540986
A0A0H2ZG96	116052201	YP_788955.1	PA14_10090			LysR family transcriptional regulator	Transcriptional regulators	0	0	0	0	320430	0	0	0	0	0	0	0
A0A0H2ZG97	116052238	YP_788918.1	PA14_09600	PA4201	ddlA	D-alanine--D-alanine ligase	Cell wall / LPS / capsule ; Cell wall / LPS / capsule	0	123120	198480	0	0	89546	0	147100	0	249480	205320	0	-0.803828	0.34768	-0.0877321	0.935084	0.53387	0.450314
A0A0H2ZGA0	116052699	YP_793015.1	PA14_60320	PA4556	pilE	type 4 fimbrial biogenesis protein PilE	Motility & Attachment	273360	0	319640	363590	318500	548760	0	0	0	0	0	0	0.432969	0.489676
A0A0H2ZGA4	116052711	YP_793028.1	PA14_60470	PA4569	ispB	octaprenyl-diphosphate synthase	Biosynthesis of cofactors, prosthetic groups and carriers ; Energy metabolism ; Biosynthesis of cofactors, prosthetic groups and carriers	252160	210180	191230	0	177240	251820	0	0	0	465950	304040	273390	-0.0347094	0.961109			0.644708	0.191606
A0A0H2ZGA7	116052363	YP_792674.1	PA14_56240	PA4329	pykA	pyruvate kinase	Energy metabolism ; Hypothetical, unclassified, unknown ; Energy metabolism ; Carbon compound catabolism	327310	0	350740	0	234450	358540	0	0	0	0	0	0	-0.224823	0.767737
A0A0H2ZGC8	116052278	YP_788876.1	PA14_09050	PA4243	secY	preprotein translocase subunit SecY	Protein secretion/export apparatus ; Membrane proteins ; Protein secretion/export apparatus	953350	1116000	951980	593340	646750	714000	0	0	0	0	0	0	-0.628737	0.155915
A0A0H2ZGD4	116052269	YP_788887.1	PA14_09200	PA4232	ssb	single-stranded DNA-binding protein	DNA replication, recombination, modification and repair ; DNA replication, recombination, modification and repair	2784400	2926600	1914500	1696800	1120000	1572300	0	0	0	0	0	0	-0.794789	0.121667
A0A0H2ZGD6	116052320	YP_792631.1	PA14_55710	PA4286		hypothetical protein	Biosynthesis of cofactors, prosthetic groups and carriers ; Hypothetical, unclassified, unknown	759080	554290	564960	898470	618810	1065100	1018200	798910	0	485260	627150	428740	0.438947	0.359281	0.541977	0.304393	-0.288457	0.568845
A0A0H2ZGD8	116052301	YP_788853.1	PA14_08820	PA4266	fusA1	elongation factor G	Transcription, RNA processing and degradation	15232000	15798000	12913000	13017000	17282000	19698000	29165000	23969000	13120000	27266000	31202000	21901000	0.170682	0.774796	0.520501	0.301455	0.861356	0.0799587
A0A0H2ZGD9	116052404	YP_792715.1	PA14_56830	PA4370	icmP	metalloproteinase outer membrane	Membrane proteins ; Membrane proteins	0	0	0	0	0	0	0	293390	0	667220	0	0
A0A0H2ZGE0	116052325	YP_792635.1	PA14_55750	PA4290		chemotaxis transducer	Chemotaxis ; Adaptation, Protection ; Chemotaxis	257460	357260	321240	0	189750	368610	0	0	0	0	0	0	-0.225227	0.758878
A0A0H2ZAF1	116049930	YP_791261.1	PA14_38920			hypothetical protein	Hypothetical, unclassified, unknown	206910	313560	0	564000	1519000	960260	0	0	0	0	0	0	1.87918	0.0239918
A0A0H2ZGF2	116052422	YP_792733.1	PA14_57030	PA4387	fxsA	FxsA protein	Membrane proteins ; Membrane proteins	337810	551680	184450	0	134170	104970	398070	1780700	0	334460	183380	0	-1.45407	0.141979	1.37261	0.163183	-0.392756	0.729441
A0A0H2ZGH4	116052356	YP_792667.1	PA14_56160	PA4322		hypothetical protein	Putative enzymes ; Hypothetical, unclassified, unknown	0	0	0	0	0	0	243100	637930	0	364010	635090	308850
A0A0H2ZGQ7	116052842	YP_793159.1	PA14_62160	PA4696	ilvI	acetolactate synthase 3 catalytic subunit	Amino acid biosynthesis and metabolism ; Biosynthesis of cofactors, prosthetic groups and carriers ; Amino acid biosynthesis and metabolism	172800	219880	0	538360	0	721540	0	0	0	0	0	278930	1.67692	0.0241481			0.516993	0.540986
A0A0H2ZGH7	116052462	YP_792775.1	PA14_57540	PA4429		cytochrome c1	Energy metabolism ; Energy metabolism	1083100	704680	1570900	1526500	1260200	1940800	0	0	0	0	0	0	0.546245	0.357313
A0A0H2ZGI4	116052380	YP_792691.1	PA14_56520	PA4346		hypothetical protein	Hypothetical, unclassified, unknown ; Hypothetical, unclassified, unknown	0	0	0	0	0	71980	0	0	0	102040	0	0
A0A0H2ZGI7	116052474	YP_792787.1	PA14_57710	PA4442	cysN	bifunctional sulfate adenylyltransferase subunit 1/adenylylsulfate kinase	Amino acid biosynthesis and metabolism ; Central intermediary metabolism ; Amino acid biosynthesis and metabolism	145790	136210	264200	201750	162410	163420	185900	259810	0	245880	211230	190130	0.00981295	0.985652	0.338874	0.564184	0.304133	0.562753
A0A0H2ZGJ2	116052480	YP_792793.1	PA14_57780	PA4448	hisD	histidinol dehydrogenase	Amino acid biosynthesis and metabolism ; Amino acid biosynthesis and metabolism	0	0	0	0	0	66882	0	0	0	358340	291020	0
A0A0H2ZGJ7	116052487	YP_792800.1	PA14_57870	PA4455		ABC transporter permease	Transport of small molecules ; Membrane proteins ; Transport of small molecules	0	0	0	0	0	139970	0	0	0	0	0	0
A0A0H2ZGK0	116052386	YP_792697.1	PA14_56590	PA4352		hypothetical protein	Adaptation, Protection ; Hypothetical, unclassified, unknown	1372500	2135200	1412100	1555900	1146800	1992200	423060	325190	0	1237000	960760	390500	-0.073098	0.931085	-2.11386	0.00628709	-1.05218	0.0963036
A0A0H2ZGK4	116052272	YP_788883.1	PA14_09150	PA4236	katA	catalase	Adaptation, Protection	1754500	2299400	1845300	1719400	625520	638480	619990	799410	0	1230100	987500	682410	-1.14614	0.061974	-1.47173	0.0345607	-1.05561	0.082722
A0A0H2ZGK5	116052391	YP_792702.1	PA14_56670	PA4357		hypothetical protein	Hypothetical, unclassified, unknown ; Hypothetical, unclassified, unknown	0	0	0	0	0	0	399480	362410	0	106750	227960	139070
A0A0H2ZGK9	116052396	YP_792707.1	PA14_56730	PA4362		hypothetical protein	Hypothetical, unclassified, unknown	1101400	1013300	829490	900030	836270	925990	1413300	1969900	1042600	2048000	1601400	842980	-0.136514	0.836425	0.54956	0.30755	0.526141	0.333921
A0A0H2ZGL8	116052513	YP_792826.1	PA14_58150	PA4481	mreB	rod shape-determining protein MreB	Cell wall / LPS / capsule ; Cell wall / LPS / capsule ; Cell division	2012900	2676900	3445700	2194600	2976400	2685000	5957800	3626500	0	8456200	6341000	5508200	-0.0273958	0.966663	0.8118	0.135544	1.33055	0.010535
A0A0H2ZGM0	116052424	YP_792735.1	PA14_57050	PA4389	fabG	3-ketoacyl-ACP reductase	Putative enzymes	1473800	738390	480350	451310	810260	460630	7030100	5722900	40399000	4543600	6916600	3591500	-0.544609	0.612374	3.86746	0.00074504	2.58478	0.010535
A0A0H2ZGM4	116052521	YP_792834.1	PA14_58250	PA4489		hypothetical protein	Membrane proteins	0	0	0	0	0	260190	0	0	0	0	0	0
A0A0H2ZGM6	116052417	YP_792728.1	PA14_56970			hypothetical protein	Hypothetical, unclassified, unknown	0	238510	409200	181320	0	166800	0	0	0	0	0	0	-0.845099	0.226045
A0A0H2ZGN1	116052442	YP_792754.1	PA14_57290	PA4408	ftsA	cell division protein FtsA	Cell division ; Cell division	677070	610220	575570	462920	464630	510920	0	0	0	496670	0	0	-0.371228	0.413276			-0.318921	0.641346
A0A0H2ZGN2	116052531	YP_792845.1	PA14_58390	PA4500	dppA3	dipeptide ABC transporter substrate-binding protein DppA3 ABC transporter substrate-binding protein	Transport of small molecules	678520	603360	639630	397690	767020	500510	1514800	2348200	0	1514900	1560200	330700	-0.259447	0.7899	1.55972	0.0780752	0.525895	0.541372
A0A0H2ZGN3	116052344	YP_792655.1	PA14_56010	PA4310	pctB	chemotactic transducer PctB	Chemotaxis	0	0	0	0	0	99993	0	0	0	351310	0	0
A0A0H2Z6B9	116048887	YP_792312.1	PA14_51830	PA0962		DNA-binding stress protein	Adaptation, Protection ; Adaptation, Protection	10374000	15079000	10144000	4589800	3793600	3857800	3819300	4994700	0	3075400	767990	1244200	-1.52072	0.0247535	-1.41712	0.0560509	-3.02559	0.000389731
A0A0H2ZGN6	116052536	YP_792850.1	PA14_58470	PA4505	dppD	dipeptide ABC transporter ATP-binding protein DppD ABC transporter ATP-binding protein	Transport of small molecules ; Transport of small molecules	1022700	1142500	924570	468850	939020	520750	664360	803620	0	966010	498490	810630	-0.745448	0.153791	-0.489833	0.428364	-0.489523	0.367433
A0A0H2ZGN7	116052349	YP_792660.1	PA14_56070	PA4315	mvaT	transcriptional regulator MvaT, P16 subunit	Transcriptional regulators	6970900	7371000	7638600	11136000	5618300	9820400	0	0	0	1481300	0	702580	0.21552	0.750801			-2.84337	0.000837005
A0A0H2ZGN9	116052459	YP_792772.1	PA14_57510	PA4426		secreted lipoprotein	Fatty acid and phospholipid metabolism ; Hypothetical, unclassified, unknown	300210	481560	413650	414590	226370	272440	337210	320940	0	249480	0	0	-0.408597	0.447022	-0.249391	0.701448	-0.648442	0.385124
A0A0H2ZGP4	116052464	YP_792777.1	PA14_57570	PA4431		cytochrome c reductase, iron-sulfur subun	Putative enzymes ; Putative enzymes	3877300	6076200	5251200	7186600	6644900	8093800	9259400	11013000	1607500	7562800	8114200	5190500	0.547835	0.551532	0.135335	0.900248	0.454791	0.633654
A0A0H2ZGP9	116052830	YP_793147.1	PA14_61980	PA4685		hypothetical protein	Hypothetical, unclassified, unknown ; Hypothetical, unclassified, unknown	0	0	0	0	0	0	164030	194980	0	108860	196720	0
A0A0H2ZEK9	116051516	YP_789648.1	PA14_18830	PA3517		adenylosuccinate lyase	Carbon compound catabolism ; Carbon compound catabolism	864960	1486500	3786700	0	0	182880	0	0	0	0	0	0	-3.21222	0.0252693
A0A0H2ZGQ8	116052467	YP_792780.1	PA14_57600	PA4434		oxidoreductase	Energy metabolism ; Putative enzymes	233960	231830	290920	309270	0	0	0	1161000	652140	0	0	0	0.302216	0.726946	1.79459	0.011278
A0A0H2ZGR2	116052847	YP_793164.1	PA14_62230	PA4701		hypothetical protein	Hypothetical, unclassified, unknown ; Hypothetical, unclassified, unknown	819320	852680	530980	413660	723560	758650	298240	0	0	2017700	1418600	776820	-0.236032	0.746952	-1.26856	0.147517	0.861176	0.161987
A0A0H2ZGR9	116052494	YP_792807.1	PA14_57940	PA4462	rpoN	RNA polymerase factor sigma-54	Transcriptional regulators ; Transcriptional regulators	301760	279500	280810	256970	148190	121420	311080	457000	0	219450	0	0	-0.785597	0.140961	0.392792	0.541372	-0.388056	0.644972
A0A0H2ZGS0	116052478	YP_792791.1	PA14_57760	PA4446	algW	AlgW protein	Translation, post-translational modification, degradation ; Translation, post-translational modification, degradation ; Adaptation, Protection ; Secreted Factors (toxins, enzymes, alginate)	0	0	0	0	0	121200	507230	494160	0	451210	464610	0
A0A0H2ZGS4	116052485	YP_792798.1	PA14_57840	PA4453		hypothetical protein	Adaptation, Protection ; Hypothetical, unclassified, unknown	261020	343960	302370	0	0	185680	0	0	0	0	0	0	-0.694754	0.350731
A0A0H2ZGS5	116052863	YP_793180.1	PA14_62420	PA4717		hypothetical protein	Putative enzymes ; Hypothetical, unclassified, unknown	2875800	3569600	3960700	2103700	2208900	1959600	1509200	1846400	0	2649500	2838100	1429000	-0.719555	0.12994	-1.04258	0.0533244	-0.639943	0.176095
A0A0H2ZGS8	116052394	YP_792705.1	PA14_56700	PA4360		hypothetical protein	Hypothetical, unclassified, unknown ; Hypothetical, unclassified, unknown	0	0	0	0	0	125920	235240	1211500	0	0	0	0
A0A0H2ZGT3	116052880	YP_793197.1	PA14_62630	PA4733	acsB	acetyl-CoA synthetase	Central intermediary metabolism	2583900	2557200	3232300	1421700	1815500	1618000	1209200	944730	0	1736800	1587700	1028300	-0.784827	0.0774055	-1.37621	0.00954278	-0.971015	0.0327532
A0A0H2ZGT4	116052400	YP_792711.1	PA14_56780	PA4366	sodB	superoxide dismutase	Adaptation, Protection ; Adaptation, Protection	21737000	13686000	13461000	20326000	9802900	15876000	0	0	0	3282500	0	3193100	-0.113395	0.868496			-2.29426	0.00204192
A0A0H2ZGT5	116052495	YP_792808.1	PA14_57950	PA4463		hypothetical protein	Translation, post-translational modification, degradation ; Hypothetical, unclassified, unknown	141120	0	322240	248510	182250	332740	0	0	0	0	0	0	0.21201	0.81069
Q02IV5	116049067	YP_792131.1	PA14_49710	PA1135		chaperone protein HchA	Hypothetical, unclassified, unknown	1366900	1300800	736620	489450	416640	464900	0	0	0	351970	0	0	-1.26273	0.0252693			-1.63624	0.0368396
A0A0H2ZGT8	116052405	YP_792716.1	PA14_56840	PA4371		hypothetical protein	Putative enzymes ; Hypothetical, unclassified, unknown	561960	841450	422970	0	936970	761580	1868100	0	0	1562900	1048200	3849100	0.530532	0.544512	1.67553	0.104871	1.65951	0.0301642
A0A0H2ZGU2	116052898	YP_793215.1	PA14_62860	PA4751	ftsH	cell division protein FtsH	Cell division ; Cell division	4368000	3392100	2387200	4833200	2915400	7224500	0	1233500	0	193510	0	0	0.508366	0.441208	-1.41207	0.11829	-4.08434	0.000862009
A0A0H2ZGU5	116052506	YP_792819.1	PA14_58070	PA4474		hypothetical protein	DNA replication, recombination, modification and repair ; Hypothetical, unclassified, unknown	404870	439780	527750	399030	0	248270	489520	0	0	305220	342680	496690	-0.530495	0.358037	0.106669	0.906085	-0.285013	0.605421
A0A0H2ZGV2	116052528	YP_792841.1	PA14_58350	PA4496	dppA1	dipeptide ABC transporter substrate-binding protein DppA1 ABC transporter substrate-binding protein	Transport of small molecules	132590	0	146120	202860	234130	165740	0	0	0	205330	0	0	0.515176	0.355969			0.560882	0.461134
A0A0H2ZGV5	116052423	YP_792734.1	PA14_57040	PA4388		hypothetical protein	Hypothetical, unclassified, unknown ; Hypothetical, unclassified, unknown	201220	219700	233870	218700	266740	230830	0	0	0	419440	0	0	0.127068	0.813031			0.945126	0.132918
A0A0H2ZGV7	116052533	YP_792847.1	PA14_58420	PA4502	dppA4	dipeptide ABC transporter substrate-binding protein DppA4 dipeptide ABC transporter substrate-binding protein	Transport of small molecules	227550	1067100	301930	281120	254590	174290	0	0	0	1021100	510140	438830	-0.851723	0.312461			0.546862	0.543354
A0A0H2ZGW5	116052434	YP_792745.1	PA14_57180	PA4399		hypothetical protein	Biosynthesis of cofactors, prosthetic groups and carriers ; Hypothetical, unclassified, unknown	88671	0	0	0	122440	0	79847	0	0	134230	94259	0	0.465541	0.670519	-0.151224	0.900248	0.34317	0.719639
A0A0H2Z974	116049457	YP_791740.1	PA14_44880	PA1513		hypothetical protein	Membrane proteins ; Membrane proteins	314220	546990	516970	1282600	824560	1294800	0	0	0	0	0	0	1.3153	0.0256345
A0A0H2ZGX5	116052942	YP_793259.1	PA14_63360	PA4795		hypothetical protein	Adaptation, Protection ; Hypothetical, unclassified, unknown	175820	0	195390	0	211110	200610	0	0	0	292490	276030	0	0.150966	0.826623			0.616378	0.282055
A0A0H2ZGY2	116052456	YP_792769.1	PA14_57480	PA4423		lipoprotein	Fatty acid and phospholipid metabolism ; Hypothetical, unclassified, unknown	0	0	0	0	0	98117	0	0	0	254830	0	167820
A0A0H2ZGZ1	116052560	YP_792875.1	PA14_58770	PA4528	pilD	type 4 prepilin peptidase PilD	Motility & Attachment ; Secreted Factors (toxins, enzymes, alginate) ; Protein secretion/export apparatus ; Motility & Attachment	431750	305410	480800	934310	505480	560050	698530	2033400	0	552000	0	818850	0.68691	0.300952	1.57961	0.0359195	0.753674	0.309701
A0A0H2ZH23	116052504	YP_792817.1	PA14_58050	PA4472	pmbA	PmbA protein	Translation, post-translational modification, degradation ; Translation, post-translational modification, degradation ; Adaptation, Protection	353560	0	0	0	286170	224430	0	0	0	358660	0	0	-0.480386	0.590724			0.0206618	0.984695
A0A0H2ZH24	116052999	YP_793317.1	PA14_64170	PA4851		hypothetical protein	Hypothetical, unclassified, unknown ; Hypothetical, unclassified, unknown	88249	174320	0	260500	198780	204220	0	460960	0	299500	187190	0	0.823498	0.194854	1.89395	0.0361207	0.932835	0.179431
A0A0H2ZH28	116052509	YP_792822.1	PA14_58100	PA4477	cafA	cytoplasmic axial filament protein	Translation, post-translational modification, degradation ; Cell division	0	0	0	0	0	124680	0	0	0	0	0	0
A0A0H2ZH42	116052527	YP_792840.1	PA14_58330	PA4495		hypothetical protein	Hypothetical, unclassified, unknown ; Hypothetical, unclassified, unknown	1717600	1887600	1588100	2008800	1257400	3406600	0	0	0	254710	0	0	0.246954	0.720186			-2.76116	0.00628709
A0A0H2ZH44	116053023	YP_793342.1	PA14_64460	PA4874		hypothetical protein	Adaptation, Protection ; Hypothetical, unclassified, unknown	2235000	2924500	3292100	1791400	4013000	2402000	12147000	16345000	9535400	8393000	12371000	3268700	-0.105823	0.905886	2.15304	0.00398641	1.32644	0.0556853
A0A0H2ZH48	116052532	YP_792846.1	PA14_58410	PA4501	opdP	glycine-glutamate dipeptide porin OpdP porin	Transport of small molecules ; Transport of small molecules ; Membrane proteins	0	0	0	0	0	0	0	219290	0	436150	0	0
A0A0H2ZH52	116052537	YP_792851.1	PA14_58490	PA4506	dppF	dipeptide ABC transporter ATP-binding protein DppF dipeptide transporter ATP-binding subunit	Transport of small molecules	3815700	4033800	4536400	1458400	3215200	2470500	4884700	4822400	4318000	4224100	4544100	2718400	-0.863846	0.0771792	0.180916	0.755951	-0.14008	0.818148
A0A0H2ZH53	116053033	YP_793352.1	PA14_64560	PA4884		hypothetical protein	Hypothetical, unclassified, unknown ; Hypothetical, unclassified, unknown	0	0	0	0	0	350840	0	0	0	0	0	0
A0A0H2ZH67	116052718	YP_793035.1	PA14_60550	PA4576		ATP-dependent protease	Translation, post-translational modification, degradation ; Putative enzymes	209280	0	323540	0	272120	144000	402090	723330	0	570550	658380	271920	-0.394533	0.674816	1.0514	0.203727	0.845129	0.268392
A0A0H2ZH68	116052553	YP_792868.1	PA14_58690	PA4523		hypothetical protein	Hypothetical, unclassified, unknown ; Hypothetical, unclassified, unknown	0	0	0	0	0	230840	0	0	0	0	0	0
A0A0H2ZH91	116053085	YP_793404.1	PA14_65190	PA4936		TrmH family RNA methyltransferase , group 3	Transcription, RNA processing and degradation ; Transcription, RNA processing and degradation	563250	622110	343040	528780	261090	322930	505110	736550	0	1692100	0	813520	-0.476962	0.461134	0.305583	0.697414	1.24935	0.0720722
A0A0H2ZH93	116052744	YP_793061.1	PA14_60890	PA4602	glyA	serine hydroxymethyltransferase	Amino acid biosynthesis and metabolism	2178000	2044200	1794200	2144600	2738600	1975700	5000000	7190300	3982900	3737300	3407900	3210400	0.179543	0.718582	1.38797	0.00311976	0.78525	0.0670285
A0A0H2ZHA6	116053108	YP_793427.1	PA14_65540	PA4959		hypothetical protein	Hypothetical, unclassified, unknown ; Motility & Attachment ; Motility & Attachment	137980	0	0	0	0	157300	0	0	0	0	0	0	0.18906	0.881569
A0A0H2ZHA8	116052682	YP_792998.1	PA14_60100		dtd	deoxycytidine triphosphate deaminase	Hypothetical, unclassified, unknown ; Translation, post-translational modification, degradation	322420	305970	384140	378930	532500	309130	316290	329660	548390	351080	284520	272560	0.239654	0.64753	0.197822	0.714214	-0.15902	0.777176
A0A0H2ZHB4	116052687	YP_793003.1	PA14_60190	PA4542	clpB	clpB protein	Chaperones & heat shock proteins	662370	878010	821410	292770	906980	409930	0	617860	0	313370	0	0	-0.711254	0.292518	-0.339379	0.756124	-1.31879	0.161486
A0A0H2ZHC6	116052691	YP_793007.1	PA14_60240			hypothetical protein	Hypothetical, unclassified, unknown	1373600	1289800	1149400	1533600	396660	2318000	489770	1268600	0	920680	1680300	573640	-0.176738	0.881948	-0.68529	0.541372	-0.399427	0.70618
A0A0H2ZHD5	116052715	YP_793032.1	PA14_60520	PA4573		hypothetical protein	Hypothetical, unclassified, unknown ; Hypothetical, unclassified, unknown	1859300	775290	2172300	929340	1382900	2349000	0	0	0	0	0	0	-0.0175896	0.983863
A0A0H2ZHE1	116052714	YP_793031.1	PA14_60500	PA4572	fklB	peptidyl-prolyl cis-trans isomerase FklB	Translation, post-translational modification, degradation ; Translation, post-translational modification, degradation ; Chaperones & heat shock proteins	250600	293730	308180	0	240350	286900	356130	347510	0	515100	0	0	-0.108374	0.856994	0.313512	0.556021	0.863636	0.169258
A0A0H2ZHE9	116053160	YP_793481.1	PA14_66250	PA5012	waaF	heptosyltransferase II	Cell wall / LPS / capsule	0	229180	0	182680	190830	0	0	0	0	942570	256390	238540	-0.295678	0.848576			0.753243	0.551532
A0A0H2ZHF4	116052737	YP_793054.1	PA14_60800	PA4595		ABC transporter ATP-binding protein	Transport of small molecules ; Transport of small molecules	402980	367240	308970	656290	279590	274510	566150	740870	0	1185500	707280	678900	0.0465356	0.95095	0.856903	0.179069	1.21267	0.0381551
A0A0H2ZHG4	116053184	YP_793505.1	PA14_66570	PA5036	gltB	glutamate synthase subunit alpha	Amino acid biosynthesis and metabolism ; Amino acid biosynthesis and metabolism	622300	473520	628020	462810	356540	441750	586120	434840	0	628070	581460	813400	-0.448044	0.303217	-0.174775	0.756538	0.227575	0.635104
A0A0H2ZHG7	116053191	YP_793512.1	PA14_66650	PA5043	pilN	type 4 fimbrial biogenesis protein PilN	Motility & Attachment ; Motility & Attachment	0	0	93666	0	0	50288	0	0	0	0	0	0	-0.897311	0.404518
A0A0H2ZHI0	116052775	YP_793092.1	PA14_61290	PA4632		lipoprotein	Fatty acid and phospholipid metabolism ; Hypothetical, unclassified, unknown	160330	0	155070	0	119900	0	0	0	0	316110	166350	211940	-0.39515	0.661887			0.502453	0.427994
Q02FR0	116052909	YP_793226.1	PA14_62990	PA4762	grpE	heat shock protein GrpE	Chaperones & heat shock proteins ; DNA replication, recombination, modification and repair ; Chaperones & heat shock proteins	1731800	2357000	1642500	307410	177490	359580	1648600	29179000	0	768270	229360	557440	-2.80556	0.0262313	1.87901	0.167171	-2.03095	0.0963036
A0A0H2ZHI7	116052675	YP_792991.1	PA14_60030			hypothetical protein	Hypothetical, unclassified, unknown	0	0	0	0	154830	268980	0	0	0	0	0	0
A0A0H2ZHI8	116052785	YP_793102.1	PA14_61400	PA4640	mqoB	malate:quinone oxidoreductase	Central intermediary metabolism ; Hypothetical, unclassified, unknown	332320	422800	579580	282350	0	588720	0	0	0	272280	0	0	-0.088319	0.920703			-0.670761	0.464594
A0A0H2ZHJ1	116052768	YP_793085.1	PA14_61200	PA4625		hypothetical protein	Hypothetical, unclassified, unknown ; Hypothetical, unclassified, unknown ; Secreted Factors (toxins, enzymes, alginate) ; Cell wall / LPS / capsule	18059000	10731000	10055000	11856000	7821700	12314000	9086600	11551000	7092700	25083000	20472000	11922000	-0.256982	0.682822	-0.462726	0.420844	0.550524	0.324874
A0A0H2ZHK3	116052802	YP_793119.1	PA14_61600	PA4657		hypothetical protein	Putative enzymes ; Hypothetical, unclassified, unknown	0	585580	739830	519210	457530	402370	0	292130	0	115460	244900	0	-0.525628	0.415492	-1.17192	0.159869	-1.96874	0.0106199
A0A0H2ZHK6	116052784	YP_793101.1	PA14_61390	PA4639		lipoprotein	Fatty acid and phospholipid metabolism ; Hypothetical, unclassified, unknown	174250	0	0	281070	96903	0	0	0	0	322000	0	0	-0.0783873	0.957752			0.885902	0.540986
A0A0H2ZHK9	116052808	YP_793125.1	PA14_61670	PA4663	moeB	molybdopterin biosynthesis protein MoeB	Biosynthesis of cofactors, prosthetic groups and carriers ; Biosynthesis of cofactors, prosthetic groups and carriers	0	93108	300380	0	0	296950	1313900	1509100	406260	1920200	1224800	784620	0.828337	0.581929	2.47605	0.0234369	2.87467	0.0112215
A0A0H2ZHL1	116053262	YP_793585.1	PA14_67540	PA5115		hypothetical protein	Hypothetical, unclassified, unknown	277400	271700	325650	297540	195680	180950	0	0	0	0	0	0	-0.406711	0.427994
A0A0H2ZHM1	116052801	YP_793118.1	PA14_61590	PA4656		hypothetical protein	Putative enzymes ; Hypothetical, unclassified, unknown	533040	406160	641160	0	423610	486610	0	0	0	0	0	0	-0.189574	0.775208
A0A0H2ZHM4	116052719	YP_793036.1	PA14_60560	PA4577		hypothetical protein	Hypothetical, unclassified, unknown	0	160980	0	312050	204030	182880	267650	931880	0	182460	479540	0	0.493604	0.711377	1.63336	0.18997	0.877734	0.510856
A0A0H2ZHM8	116052806	YP_793123.1	PA14_61650	PA4661	pagL	Lipid A 3-O-deacylase	Hypothetical, unclassified, unknown ; Cell wall / LPS / capsule	986620	750920	852440	445070	608420	544420	528930	0	0	0	0	0	-0.699644	0.13354	-0.697841	0.294255
A0A0H2ZHN0	116052730	YP_793047.1	PA14_60710	PA4588	gdhA	glutamate dehydrogenase	Amino acid biosynthesis and metabolism ; Amino acid biosynthesis and metabolism	272640	299450	145660	0	189990	0	494210	428200	0	769590	1221900	1031800	-0.264716	0.773356	1.01107	0.100006	2.11677	0.00177618
A0A0H2ZHN3	116052886	YP_793203.1	PA14_62690	PA4739		hypothetical protein	Hypothetical, unclassified, unknown	204260000	215180000	119560000	113010000	96055000	72215000	2893400	3342800	0	7936300	2278800	1338400	-0.914977	0.261935	-5.80484	4.84e-05	-5.90933	1.82e-05
A0A0H2ZHN5	116053299	YP_793623.1	PA14_68060	PA5152		ABC transporter ATP-binding protein	Transport of small molecules ; Transport of small molecules	165050	0	383060	0	0	0	274010	0	0	297240	382780	232670			0.123992	0.919816	0.24524	0.767777
A0A0H2ZHN7	116052900	YP_793217.1	PA14_62880	PA4753		hypothetical protein	Translation, post-translational modification, degradation ; Hypothetical, unclassified, unknown	539410	342570	382750	429940	226440	448870	303610	0	0	0	260100	0	-0.231541	0.722464	-0.445842	0.61847	-0.668995	0.430227
A0A0H2ZHP2	116052905	YP_793222.1	PA14_62930	PA4758	carA	carbamoyl phosphate synthase small subunit	Nucleotide biosynthesis and metabolism ; Amino acid biosynthesis and metabolism ; Nucleotide biosynthesis and metabolism	429000	380930	550640	277280	448500	353240	1065300	720100	0	1215600	659040	735100	-0.344838	0.530907	0.966822	0.0860809	0.90343	0.0750769
A0A0H2ZHP4	116053309	YP_793633.1	PA14_68190	PA5162	rmlD	dTDP-4-dehydrorhamnose reductase	Cell wall / LPS / capsule ; Cell wall / LPS / capsule	176060	360120	261000	0	176380	292420	173290	212490	0	289260	543930	0	-0.166167	0.840434	-0.40924	0.570767	0.638362	0.352841
A0A0H2ZB21	116050196	YP_790987.1	PA14_35500	PA2249	bkdB	branched-chain alpha-keto acid dehydrogenase subunit E2	Amino acid biosynthesis and metabolism ; Amino acid biosynthesis and metabolism	1922500	786770	1060600	4016800	1932600	4815500	3163500	2518000	0	1734900	1072500	815780	1.51413	0.0272251	1.26961	0.0874041	-0.0265986	0.976923
A0A0H2ZHP7	116052750	YP_793067.1	PA14_60970	PA4608		hypothetical protein	Hypothetical, unclassified, unknown ; Hypothetical, unclassified, unknown	0	0	0	0	102660	184780	0	0	0	0	0	0
A0A0H2ZHP8	116053314	YP_793638.1	PA14_68260	PA5167		c4-dicarboxylate-binding protein	Membrane proteins	432740	559420	552030	418580	0	226870	0	0	0	156860	0	0	-0.730375	0.240996			-1.70458	0.0419358
A0A0H2ZHQ2	116053319	YP_793643.1	PA14_68340	PA5172	arcB	ornithine carbamoyltransferase	Amino acid biosynthesis and metabolism ; Amino acid biosynthesis and metabolism	10597000	12426000	12130000	6653400	10698000	12761000	0	1001800	0	3644400	3581000	1512200	-0.27145	0.690998	-3.54453	0.000856606	-2.1129	0.00246342
A0A0H2ZHQ7	116052818	YP_793135.1	PA14_61820	PA4673		GTP-dependent nucleic acid-binding protein EngD	Translation, post-translational modification, degradation ; Hypothetical, unclassified, unknown	704430	397400	397330	412640	384280	543920	0	0	0	300640	0	0	-0.122317	0.851629			-0.677758	0.384748
A0A0H2ZHQ9	116052933	YP_793250.1	PA14_63270	PA4786	fabG	3-ketoacyl-ACP reductase	Putative enzymes ; Putative enzymes	520220	394730	548200	0	450690	412860	759300	868320	0	1026800	995800	454570	-0.162669	0.827886	0.749885	0.212663	0.681917	0.203873
A0A0H2ZHR0	116052767	YP_793084.1	PA14_61190	PA4624		hypothetical protein	Protein secretion/export apparatus ; Hypothetical, unclassified, unknown ; Cell wall / LPS / capsule	473660	366300	427370	309980	0	0	0	338590	0	649510	322730	0	-0.438613	0.619267	-0.311248	0.735249	0.124052	0.877984
A0A0H2ZHR6	116052869	YP_793186.1	PA14_62490	PA4723	dksA	suppressor protein DksA	Transcriptional regulators ; Transcriptional regulators ; Adaptation, Protection ; DNA replication, recombination, modification and repair	3029600	1372600	2191100	1935600	1814200	2915900	940550	0	0	2421000	1557800	2109300	0.0561206	0.938848	-1.15099	0.139685	-0.0652722	0.92811
A0A0H2ZHR8	116053334	YP_793658.1	PA14_68500	PA5186		iron-containing alcohol dehydrogenase	Energy metabolism	0	77025	0	0	73885	0	0	0	0	88684	220230	0	-0.0600453	0.971721			0.85948	0.448352
A0A0H2ZHR9	116052943	YP_793260.1	PA14_63370	PA4796		hypothetical protein	Amino acid biosynthesis and metabolism ; Hypothetical, unclassified, unknown	380260	0	0	1454900	411110	721480	854700	904080	0	811520	605800	0	0.990791	0.32558	1.20895	0.253743	0.882748	0.419744
A0A0H2ZHS8	116052783	YP_793100.1	PA14_61380			hypothetical protein	Hypothetical, unclassified, unknown	1498500	1686300	2338800	1834400	1869200	0	0	0	0	0	0	0	0.0344817	0.961267
A0A0H2ZHT0	116052845	YP_793162.1	PA14_62190	PA4699		hypothetical protein	Hypothetical, unclassified, unknown ; Hypothetical, unclassified, unknown	203720	382280	285800	0	223850	231550	0	922130	0	0	0	0	-0.305146	0.647047	1.7129	0.0380274
A0A0H2ZHT1	116052897	YP_793214.1	PA14_62850	PA4750	folP	dihydropteroate synthase	Biosynthesis of cofactors, prosthetic groups and carriers ; Biosynthesis of cofactors, prosthetic groups and carriers	798900	510220	657390	694980	690150	581630	1496700	1484900	0	1546500	1514700	1145500	0.0193664	0.973583	1.20938	0.0146164	1.10797	0.01306
A0A0H2ZHT2	116052959	YP_793276.1	PA14_63580	PA4811	fdnH	nitrate-inducible formate dehydrogenase subunit beta	Energy metabolism ; Energy metabolism	1264300	1600200	2249900	1924200	1227700	881940	3112300	3978200	0	2900100	2522400	1836900	-0.375828	0.52327	1.08623	0.0732162	0.520574	0.350731
A0A0H2ZHT6	116052903	YP_793220.1	PA14_62910	PA4756	carB	carbamoyl phosphate synthase large subunit	Nucleotide biosynthesis and metabolism ; Nucleotide biosynthesis and metabolism ; Amino acid biosynthesis and metabolism	6167300	9110500	8347000	9584000	12122000	10395000	33185000	37769000	24603000	33388000	29484000	18367000	0.454858	0.345269	2.01298	0.000468571	1.75625	0.00112531
A0A0H2ZHV4	116052815	YP_793132.1	PA14_61770	PA4670	prs	ribose-phosphate pyrophosphokinase	Nucleotide biosynthesis and metabolism ; Carbon compound catabolism ; Nucleotide biosynthesis and metabolism	1236200	1193900	1054500	1007600	794790	1207000	829550	709120	0	907460	658760	1228500	-0.229053	0.659322	-0.595466	0.250817	-0.361175	0.458637
A0A0H2ZHV5	116052874	YP_793191.1	PA14_62560	PA4727	pcnB	poly(A) polymerase	Transcription, RNA processing and degradation ; Transcription, RNA processing and degradation	0	106810	183230	0	175260	138390	0	0	0	0	0	0	0.154767	0.853879
A0A0H2ZHV8	116053375	YP_793700.1	PA14_69040	PA5228		5-formyltetrahydrofolate cyclo-ligase	Putative enzymes ; Hypothetical, unclassified, unknown	534330	820130	190020	0	1083800	270950	1035800	96751	0	817440	0	1273000	0.311448	0.866956	-0.464067	0.798361	1.22406	0.43112
A0A0H2ZHW2	116052894	YP_793211.1	PA14_62810	PA4747	secG	preprotein translocase subunit SecG	Protein secretion/export apparatus ; Membrane proteins ; Protein secretion/export apparatus	659310	424810	1027400	476480	686240	821800	0	0	0	0	0	0	-0.0329282	0.967801
A0A0H2ZHW6	116052902	YP_793219.1	PA14_62900	PA4755	greA	transcription elongation factor GreA	Transcription, RNA processing and degradation ; Transcription, RNA processing and degradation	1328300	898920	736090	983650	991800	2212100	1588300	1702500	0	1313100	0	0	0.431985	0.50026	0.779636	0.247917	0.455044	0.628951
A0A0H2ZHW8	116053386	YP_793711.1	PA14_69190	PA5239	rho	transcription termination factor Rho	Transcription, RNA processing and degradation ; Transcription, RNA processing and degradation	553800	2065800	1129400	1272800	1032100	2324800	0	0	0	409510	0	0	0.413667	0.636433			-1.41126	0.207152
A0A0H2ZHX0	116052911	YP_793228.1	PA14_63020	PA4764	fur	ferric uptake regulation protein	Transcriptional regulators ; Transcriptional regulators	1063000	1443400	1497300	1152900	704570	2047400	0	0	0	0	0	0	-0.155367	0.843881
A0A0H2ZHX4	116052957	YP_793274.1	PA14_63550	PA4809	fdhE	formate dehydrogenase accessory protein FdhE	Energy metabolism ; Energy metabolism	186020	310040	172250	0	165160	0	170640	0	0	246270	0	253690	-0.380274	0.651961	-0.333183	0.698207	0.217515	0.756086
A0A0H2Z8V1	116049515	YP_791681.1	PA14_44170	PA1571		hypothetical protein	Hypothetical, unclassified, unknown ; Hypothetical, unclassified, unknown	12147000	4065400	4207100	1634900	0	1764500	4559100	2463000	0	202830	0	152370	-1.80202	0.0282537	-0.821668	0.298901	-5.07425	8.5e-05
A0A0H2ZHZ2	116052940	YP_793257.1	PA14_63340	PA4793		lipoprotein	Fatty acid and phospholipid metabolism ; Hypothetical, unclassified, unknown	0	267650	310400	190670	234810	211760	0	444960	0	104120	0	0	-0.445571	0.417118	0.626438	0.391144	-1.46899	0.0515377
A0A0H2ZI07	116052860	YP_793177.1	PA14_62390	PA4714		hypothetical protein	Transport of small molecules	237990	271470	261910	0	0	219830	505060	591630	0	396460	271080	488240	-0.223867	0.779747	1.09032	0.0474122	0.54424	0.256605
A0A0H2ZI14	116053062	YP_793381.1	PA14_64900	PA4913		ABC transporter substrate-binding protein	Transport of small molecules ; Transport of small molecules	7855900	10063000	13528000	8385100	12335000	9318000	5001700	9176800	2226600	12724000	15258000	5551800	-0.0500359	0.958853	-1.12913	0.126928	0.00376271	0.998739
A0A0H2ZI15	116052873	YP_793190.1	PA14_62540	PA4726	cbrB	two-component response regulator CbrB	Two-component regulatory systems ; Two-component regulatory systems ; Transcriptional regulators ; Carbon compound catabolism	575710	560760	928880	896120	507340	1014000	0	0	0	439080	0	0	0.206804	0.759679			-0.608255	0.486374
A0A0H2ZI19	116052882	YP_793199.1	PA14_62650	PA4735		hypothetical protein	Hypothetical, unclassified, unknown ; Hypothetical, unclassified, unknown	0	0	0	0	0	0	0	0	0	386190	0	0
A0A0H2ZI20	116053409	YP_793734.1	PA14_69470	PA5261	algR	alginate biosynthesis regulatory protein AlgR	Two-component regulatory systems ; Secreted Factors (toxins, enzymes, alginate) ; Transcriptional regulators ; Two-component regulatory systems	3379800	4860700	6190700	3350300	4689900	2349300	180700	0	0	993010	595070	915190	-0.487375	0.401159	-4.69107	9.68e-05	-2.51835	0.000532999
A0A0H2ZI23	116052892	YP_793209.1	PA14_62770	PA4745	nusA	transcription elongation factor NusA	Transcription, RNA processing and degradation ; Transcription, RNA processing and degradation	874070	1302900	1084400	1127700	1054400	781490	607550	1972100	0	1197700	392220	575220	-0.13678	0.882615	0.0289225	0.977139	-0.730752	0.321125
A0A0H2ZI28	116053027	YP_793346.1	PA14_64500	PA4878		transcriptional regulator	Transcriptional regulators	1157300	886260	1521800	1066400	364670	513250	0	0	0	0	0	0	-0.989066	0.144414
A0A0H2ZI34	116053086	YP_793405.1	PA14_65200	PA4937	rnr	exoribonuclease RNase R	Transcription, RNA processing and degradation ; Transcription, RNA processing and degradation	373810	466730	0	348780	435630	452770	1110900	1075300	2452300	1348900	875320	1164600	-0.0277137	0.973583	1.77635	0.00641997	1.41265	0.0228172
A0A0H2ZI43	116052996	YP_793314.1	PA14_64110	PA4848	accC	acetyl-CoA carboxylase biotin carboxylase subunit	Fatty acid and phospholipid metabolism ; Fatty acid and phospholipid metabolism	4427200	6034000	5497200	4955000	5036600	5485400	2314400	3196300	0	8419700	4369500	3309600	-0.0337581	0.960986	-0.955882	0.103613	-0.0901041	0.896117
A0A0H2ZI47	116053437	YP_793763.1	PA14_69820	PA5289		hypothetical protein	Hypothetical, unclassified, unknown ; Hypothetical, unclassified, unknown	0	643450	317450	0	0	0	0	0	0	0	0	259290					-0.801612	0.433306
A0A0H2ZI48	116053003	YP_793321.1	PA14_64220	PA4855	purD	phosphoribosylamine--glycine ligase	Nucleotide biosynthesis and metabolism ; Nucleotide biosynthesis and metabolism	402220	739780	507530	454130	0	546220	1644200	2045200	0	1381800	1585600	820290	-0.0965643	0.898659	1.78388	0.00658645	1.191	0.0301642
A0A0H2ZI51	116053109	YP_793428.1	PA14_65560	PA4960	serB	phosphoserine phosphatase	Amino acid biosynthesis and metabolism ; Amino acid biosynthesis and metabolism	311850	0	0	0	372700	253870	0	0	0	0	0	0	-0.0197999	0.983863
A0A0H2ZI53	116052939	YP_793256.1	PA14_63330	PA4792		glycerolphosphodiesterase	Fatty acid and phospholipid metabolism	0	0	0	0	0	0	0	0	0	77058	0	0
A0A0H2ZI65	116053071	YP_793390.1	PA14_65000	PA4922	azu	azurin	Energy metabolism	10541000	7054300	2054000	5312400	7559100	13206000	0	0	0	0	0	1111200	0.598607	0.545833			-2.26617	0.0896758
A0A0H2ZI69	116053026	YP_793345.1	PA14_64490	PA4877		hypothetical protein	Hypothetical, unclassified, unknown ; Hypothetical, unclassified, unknown	0	654230	424040	0	283780	285960	0	0	0	0	0	0	-0.886706	0.182491
A0A0H2ZI72	116053464	YP_793791.1	PA14_70200	PA5317	dppA5	dipeptide ABC transporter substrate-binding protein DppA5 dipeptide ABC transporter substrate-binding protein	Transport of small molecules	0	0	0	0	0	0	0	0	0	96846	0	0
A0A0H2ZI80	116053091	YP_793410.1	PA14_65280	PA4942	hflK	protease subunit HflK	Translation, post-translational modification, degradation ; Translation, post-translational modification, degradation ; Cell division	212200	469000	490670	496320	306680	498500	166150	965080	0	1332100	129210	258260	0.211944	0.892388	0.131646	0.941661	-0.0451977	0.977139
A0A0H2ZI82	116053479	YP_793806.1	PA14_70390	PA5332	crc	catabolite repression control protein	DNA replication, recombination, modification and repair ; Carbon compound catabolism ; Energy metabolism	475560	402030	392810	448300	395960	650780	0	0	0	0	0	0	0.207076	0.708914
A0A0H2ZI87	116053486	YP_793813.1	PA14_70480	PA5339		hypothetical protein	Translation, post-translational modification, degradation ; Hypothetical, unclassified, unknown	1883600	1567000	1162200	1373200	945460	1744900	1688400	2757600	0	623010	0	0	-0.199527	0.755759	0.51675	0.419744	-1.27546	0.101642
A0A0H2ZI92	116053491	YP_793818.1	PA14_70560	PA5344		LysR family transcriptional regulator	Transcriptional regulators ; Transcriptional regulators	371230	502590	487180	380310	455750	473240	0	0	0	400130	345690	0	-0.0493865	0.931189			-0.273743	0.612374
A0A0H2ZI96	116053151	YP_793472.1	PA14_66150	PA5003		hypothetical protein	Hypothetical, unclassified, unknown ; Hypothetical, unclassified, unknown ; Antibiotic resistance and susceptibility	0	0	0	0	0	0	369750	0	0	226450	322730	186090
A0A0H2ZI97	116053496	YP_793823.1	PA14_70620	PA5349		rubredoxin reductase	Carbon compound catabolism ; Carbon compound catabolism	352590	492050	635290	504450	751640	513980	0	0	0	599230	691420	0	0.274085	0.623229			0.424932	0.476283
A0A0H2ZI98	116052990	YP_793308.1	PA14_64030	PA4842		hypothetical protein	Hypothetical, unclassified, unknown ; Hypothetical, unclassified, unknown	634460	864950	849290	577440	401520	371860	644360	1058000	0	894560	0	0	-0.8115	0.110777	0.0907663	0.899928	0.206377	0.814424
A0A0H2ZIA0	116053059	YP_793378.1	PA14_64870	PA4910		ABC transporter ATP-binding protein	Transport of small molecules ; Transport of small molecules	239390	213180	272720	277650	257280	247880	0	0	0	0	0	0	0.115798	0.830369
A0A0H2ZIA1	116052995	YP_793313.1	PA14_64100	PA4847	accB	acetyl-CoA carboxylase biotin carboxyl carrier protein subunit	Fatty acid and phospholipid metabolism ; Fatty acid and phospholipid metabolism	4523900	5357300	5012800	3186500	2274600	3092700	6680700	9673500	0	5044800	3230000	3009700	-0.812746	0.0777773	0.698789	0.172345	-0.436246	0.359207
A0A0H2ZIA9	116053161	YP_793482.1	PA14_66260	PA5013	ilvE	branched-chain amino acid aminotransferase	Amino acid biosynthesis and metabolism ; Amino acid biosynthesis and metabolism	2111500	2350200	2333500	1963800	1553800	2486500	0	594490	0	620060	0	432140	-0.203327	0.703377	-1.92812	0.00916539	-2.12782	0.00131402
A0A0H2ZIC6	116053025	YP_793344.1	PA14_64480	PA4876	osmE	DNA-binding transcriptional activator OsmE	Membrane proteins	2847200	3608300	3510900	2563900	2852700	1645800	2404900	3782900	2644200	2060900	1947400	1242300	-0.527749	0.280634	-0.194801	0.728258	-0.951622	0.0502528
A0A0H2ZIC7	116053090	YP_793409.1	PA14_65270	PA4941	hflC	protease subunit HflC	Translation, post-translational modification, degradation ; Translation, post-translational modification, degradation ; Cell division	830110	971450	523690	0	321190	0	0	0	0	0	0	0	-1.22396	0.148968
A0A0H2ZID3	116053159	YP_793480.1	PA14_66240	PA5011	waaC	lipopolysaccharide heptosyltransferase I	Cell wall / LPS / capsule ; Cell wall / LPS / capsule	173890	0	0	0	0	135250	0	0	0	383290	381450	231270	-0.362546	0.74885			0.894995	0.274943
A0A0H2ZID6	116053192	YP_793513.1	PA14_66660	PA5044	pilM	type 4 fimbrial biogenesis protein PilM	Motility & Attachment ; Motility & Attachment	388180	0	226060	0	361020	282470	0	0	0	510300	253460	0	0.108372	0.910171			0.279836	0.749142
A0A0H2ZC90	116050738	YP_790441.1	PA14_28600	PA2747		hypothetical protein	Hypothetical, unclassified, unknown	3058300	2098500	1991500	1199200	1126300	739620	0	671570	0	0	0	0	-1.22581	0.0286551	-1.7997	0.0241481
A0A0H2ZIF1	116053183	YP_793504.1	PA14_66560	PA5035	gltD	glutamate synthase subunit beta	Amino acid biosynthesis and metabolism ; Amino acid biosynthesis and metabolism	2714700	3447900	4059700	2994900	2334300	3510900	7897300	6617400	1865700	5744900	5927400	8595600	-0.210182	0.808111	0.453152	0.545833	0.981799	0.152859
A0A0H2ZIG5	116053204	YP_793525.1	PA14_66820	PA5056	phaC1	poly(3-hydroxyalkanoic acid) synthase 1	Central intermediary metabolism	153910	185530	277180	0	128230	140600	0	0	0	0	0	0	-0.569689	0.352893
A0A0H2ZIG6	116053229	YP_793552.1	PA14_67140	PA5083		hypothetical protein	Translation, post-translational modification, degradation	0	256400	0	703660	500040	408110	0	0	0	0	0	0	1.03023	0.200836
A0A0H2ZII0	116053584	YP_793911.1	PA14_71740	PA5436		pyruvate carboxylase subunit A	Central intermediary metabolism ; Central intermediary metabolism	1834000	1126200	1578000	1177400	1376400	1696700	1442500	0	0	1901400	1501000	1728600	-0.0817727	0.889797	-0.0396133	0.961938	0.199345	0.703347
A0A0H2ZII5	116053237	YP_793560.1	PA14_67230	PA5090		hypothetical protein	Hypothetical, unclassified, unknown	0	0	0	0	0	0	0	0	0	390540	0	0
A0A0H2ZII6	116053110	YP_793429.1	PA14_65570	PA4961		hypothetical protein	Hypothetical, unclassified, unknown ; Membrane proteins	120140	0	0	0	111560	123940	427690	435610	0	421960	500380	185870	-0.0309857	0.977139	1.84508	0.0573495	1.50009	0.0932853
A0A0H2ZII8	116053252	YP_793575.1	PA14_67420	PA5105	hutC	histidine utilization genes repressor protein	Transcriptional regulators	0	0	212900	0	178090	243200	0	0	0	0	0	0	-0.0328011	0.976725
A0A0H2ZIJ0	116053153	YP_793474.1	PA14_66170	PA5005		carbamoyl transferase	Central intermediary metabolism ; Putative enzymes	511260	596070	643400	513040	643750	592450	537930	0	0	771260	679690	558230	-0.000996539	0.999176	-0.111	0.882797	0.192566	0.688451
A0A0H2ZIJ3	116053258	YP_793581.1	PA14_67500	PA5111	gloA3	lactoylglutathione lyase	Central intermediary metabolism ; Central intermediary metabolism	611020	822070	688150	0	542940	367750	0	0	0	0	0	0	-0.651309	0.258326
A0A0H2ZIJ4	116053250	YP_793573.1	PA14_67400	PA5103		ABC transporter substrate-binding protein	Transport of small molecules	0	0	118910	0	0	57281	0	0	0	0	0	0	-1.05374	0.324213
A0A0H2ZIJ8	116053158	YP_793479.1	PA14_66230	PA5010	waaG	UDP-glucose:(heptosyl) LPS alpha 1,3-glucosyltransferase WaaG	Cell wall / LPS / capsule ; Cell wall / LPS / capsule	0	185420	147420	0	234390	182720	0	0	0	0	0	0	0.323908	0.644095
A0A0H2ZIJ9	116053255	YP_793578.1	PA14_67460	PA5108		lipoprotein	Fatty acid and phospholipid metabolism ; Hypothetical, unclassified, unknown	1499900	1721900	1460600	1044900	1220000	1377400	0	0	0	263110	0	0	-0.367745	0.432561			-2.56474	0.00179531
A0A0H2ZIL4	116053163	YP_793484.1	PA14_66290	PA5015	aceE	pyruvate dehydrogenase subunit E1	Amino acid biosynthesis and metabolism ; Amino acid biosynthesis and metabolism ; Energy metabolism	2231900	2162600	2422300	2265700	1320300	2393900	1905600	1323000	0	5014100	3666600	4716200	-0.235744	0.656474	-0.515443	0.341597	0.963547	0.0438959
A0A0H2ZIL6	116053152	YP_793473.1	PA14_66160	PA5004		glycosyl transferase family protein	Cell wall / LPS / capsule	363640	362640	435010	510920	454160	500800	0	0	0	0	0	0	0.339478	0.461134
A0A0H2ZIL8	116053300	YP_793624.1	PA14_68070	PA5153		periplasmic binding protein	Transport of small molecules ; Transport of small molecules	881940	1040100	981390	675990	807860	716440	0	0	0	0	0	0	-0.400735	0.376684
A0A0H2ZIM7	116053310	YP_793634.1	PA14_68200	PA5163	rmlA	glucose-1-phosphate thymidylyltransferase	Cell wall / LPS / capsule	0	0	0	314810	0	0	0	0	0	287930	0	0
A0A0H2ZIN7	116053320	YP_793644.1	PA14_68350	PA5173	arcC	carbamate kinase	Amino acid biosynthesis and metabolism ; Amino acid biosynthesis and metabolism	3834100	4514100	3710700	3167500	4047500	2834500	958900	807460	0	4735600	2315200	518620	-0.273849	0.80829	-2.18622	0.0347699	-1.16586	0.196221
A0A0H2ZA91	116049897	YP_791294.1	PA14_39350	PA1946	rbsB	ribose ABC transporter substrate-binding protein	Transport of small molecules	869620	1570100	537840	0	0	158120	0	0	0	0	0	0	-2.51243	0.0298834
A0A0H2ZIP3	116053318	YP_793642.1	PA14_68330	PA5171	arcA	arginine deiminase	Amino acid biosynthesis and metabolism ; Amino acid biosynthesis and metabolism	9006700	7118500	10678000	7953200	12177000	15350000	3207900	1914000	2430900	11946000	10055000	2524700	0.372883	0.663939	-1.83981	0.0182426	-0.391578	0.646669
A0A0H2ZIP4	116053194	YP_793515.1	PA14_66680	PA5046	maeB	malic enzyme	Central intermediary metabolism ; Central intermediary metabolism	4680100	4848100	5439600	4937000	6042000	6077500	5383300	4851700	7348800	7314700	6632100	4230400	0.184893	0.717445	0.212343	0.674202	0.244533	0.619267
A0A0H2ZIP5	116053188	YP_793509.1	PA14_66620	PA5040	pilQ	type 4 fimbrial biogenesis outer membrane protein PilQ precursor	Motility & Attachment	784010	652920	916350	1048600	828710	1186400	806760	3560700	750710	2741800	2574000	641250	0.3787	0.721383	0.733602	0.448352	1.09007	0.236149
A0A0H2ZIP6	116053330	YP_793654.1	PA14_68460	PA5183		hypothetical protein	Hypothetical, unclassified, unknown	190190	0	236260	0	134160	143710	0	0	0	0	0	0	-0.610351	0.33648
A0A0H2ZIP9	116053193	YP_793514.1	PA14_66670	PA5045	ponA	penicillin-binding protein 1A	Cell wall / LPS / capsule ; Cell wall / LPS / capsule	0	0	0	0	0	99846	0	182350	0	58887	0	0
A0A0H2ZIQ0	116053203	YP_793524.1	PA14_66800	PA5055		hypothetical protein	Hypothetical, unclassified, unknown ; Hypothetical, unclassified, unknown	0	0	0	0	0	83778	0	0	0	0	0	0
A0A0H2ZIQ5	116053208	YP_793530.1	PA14_66880	PA5061		hypothetical protein	Transcriptional regulators ; Hypothetical, unclassified, unknown	0	0	0	0	165820	172730	0	0	0	0	0	0
A0A0H2ZIQ9	116053648	YP_793975.1	PA14_72550	PA5498		adhesin	Transport of small molecules ; Motility & Attachment ; Transport of small molecules	0	103630	0	0	84441	103570	0	0	0	189360	0	0	-0.148131	0.883322			0.86969	0.37463
A0A0H2ZIR0	116053348	YP_793672.1	PA14_68700	PA5200	ompR	osmolarity response regulator	Two-component regulatory systems ; Transcriptional regulators ; Two-component regulatory systems ; Antibiotic resistance and susceptibility	445360	591090	685330	713650	534530	664020	405570	0	0	936790	0	435180	0.163189	0.80963	-0.478432	0.568862	0.176286	0.815075
A0A0H2ZIR4	116053655	YP_793982.1	PA14_72640	PA5505		TonB-dependent receptor	Transport of small molecules ; Membrane proteins ; Transport of small molecules	0	0	128050	0	0	0	0	0	0	0	0	0
A0A0H2ZIR6	116053226	YP_793549.1	PA14_67110	PA5080		prolyl aminopeptidase	Translation, post-translational modification, degradation ; Translation, post-translational modification, degradation	490570	370540	626480	438920	490420	412270	0	0	0	0	268290	0	-0.11993	0.841526			-0.853326	0.218507
A0A0H2ZIT3	116053363	YP_793687.1	PA14_68870	PA5215	gcvT	glycine cleavage system aminomethyltransferase T	Amino acid biosynthesis and metabolism ; Central intermediary metabolism ; Amino acid biosynthesis and metabolism	445820	738710	682200	266560	0	435430	75520	0	0	269120	0	189150	-0.835438	0.17449	-3.00896	0.00216602	-1.43	0.0298834
A0A0H2ZIU3	116053387	YP_793712.1	PA14_69200	PA5240	trxA	thioredoxin	Energy metabolism ; Translation, post-translational modification, degradation ; Nucleotide biosynthesis and metabolism ; Energy metabolism	13297000	13370000	14820000	12986000	15490000	13538000	3085900	2958000	2924300	13515000	5942000	5847500	0.0158877	0.977139	-2.20834	0.000336366	-0.829391	0.0853075
A0A0H2ZIU6	116053379	YP_793704.1	PA14_69090	PA5232		hypothetical protein	Membrane proteins	0	0	0	0	0	91440	0	0	0	0	0	0
A0A0H2ZIU7	116053259	YP_793582.1	PA14_67510	PA5112	estA	esterase EstA	Fatty acid and phospholipid metabolism	2111200	1567900	1724500	1709300	2204900	2111800	3800600	3477700	1716900	5635800	5866000	3625300	0.159839	0.803724	0.663697	0.194016	1.46401	0.00743054
A0A0H2ZIU8	116053392	YP_793717.1	PA14_69260	PA5245		isoprenoid biosynthesis protein with amidotransferase-like domain	Biosynthesis of cofactors, prosthetic groups and carriers ; Hypothetical, unclassified, unknown	2049500	3328800	2408400	1193000	1668100	1786400	506300	267030	0	1266600	859010	1124100	-0.736165	0.148693	-2.78955	0.000257925	-1.24929	0.018944
A0A0H2ZIV2	116053264	YP_793587.1	PA14_67560	PA5117	typA	TypA	Adaptation, Protection ; Adaptation, Protection	355730	279450	417170	335860	209000	434220	0	0	0	0	0	0	-0.148073	0.828491
A0A0H2ZIV3	116053697	YP_794024.1	PA14_73140	PA5546		hypothetical protein	Fatty acid and phospholipid metabolism	0	0	0	0	279120	215230	0	0	0	0	0	0
A0A0H2ZIV4	116053266	YP_793589.1	PA14_67600	PA5119	glnA	glutamine synthetase	Amino acid biosynthesis and metabolism ; Amino acid biosynthesis and metabolism	515460	821240	701740	832960	1074800	749370	0	0	0	623240	0	623220	0.391774	0.424572			-0.0984356	0.882615
A0A0H2ZIV8	116053403	YP_793728.1	PA14_69390	PA5255	algQ	anti-RNA polymerase sigma 70 factor	Transcriptional regulators ; Transcriptional regulators	390440	461790	254060	470950	508490	405590	0	0	0	0	0	0	0.361436	0.508603
A0A0H2ZIV9	116053390	YP_793715.1	PA14_69240	PA5243	hemB	delta-aminolevulinic acid dehydratase	Biosynthesis of cofactors, prosthetic groups and carriers	416820	0	0	1025700	0	0	0	0	0	256540	0	0	1.29911	0.227736			-0.700241	0.524949
A0A0H2ZIW1	116053722	YP_788157.1	PA14_00020	PA0002	dnaN	DNA polymerase III subunit beta	DNA replication, recombination, modification and repair ; DNA replication, recombination, modification and repair	4516700	3264000	4503800	2426300	2804600	3114300	5413400	5417400	0	2391600	3038600	2506600	-0.549197	0.175269	0.419384	0.373805	-0.621979	0.126052
A0A0H2ZIW2	116053276	YP_793599.1	PA14_67740	PA5129	grx	glutaredoxin	Nucleotide biosynthesis and metabolism ; Energy metabolism ; Nucleotide biosynthesis and metabolism	0	0	0	0	0	275420	0	0	0	0	0	0
A0A0H2ZIW5	116053730	YP_788165.1	PA14_00110	PA0010	tag	DNA-3-methyladenine glycosidase I	DNA replication, recombination, modification and repair ; DNA replication, recombination, modification and repair	253420	252800	0	249290	227030	175040	0	0	0	146900	0	0	-0.236966	0.698176			-0.784929	0.290868
A0A0H2ZIW7	116053401	YP_793726.1	PA14_69370	PA5253	algP	alginate regulatory protein AlgP	Transcriptional regulators ; Transcriptional regulators	0	0	0	0	0	0	505590	883090	0	468330	526620	426480
A0A0H2ZIX2	116053290	YP_793613.1	PA14_67920	PA5142	hisH	imidazole glycerol phosphate synthase subunit HisH	Amino acid biosynthesis and metabolism ; Amino acid biosynthesis and metabolism	386980	492700	510660	417330	297450	367370	225550	295180	0	306770	269360	0	-0.364754	0.421965	-0.834256	0.0859396	-0.678431	0.160014
A0A0H2ZJ00	116053780	YP_788215.1	PA14_00710	PA0059	osmC	osmotically inducible protein OsmC	Adaptation, Protection	46779000	7574600	16839000	7687600	8137800	9331000	645950	696680	0	3955800	1622300	1187400	-1.11783	0.202317	-4.75687	0.000276036	-3.20429	0.00175487
A0A0H2ZJ02	116053426	YP_793751.1	PA14_69670	PA5277	lysA	diaminopimelate decarboxylase	Amino acid biosynthesis and metabolism ; Amino acid biosynthesis and metabolism	210100	190150	176360	0	0	0	0	0	0	843390	0	0					2.13729	0.0130996
A0A0H2ZJ03	116053336	YP_793660.1	PA14_68530	PA5188		3-hydroxyacyl-CoA dehydrogenase	Fatty acid and phospholipid metabolism	287440	0	0	0	0	136230	0	0	0	196520	0	0	-1.07722	0.312461			-0.548585	0.623229
A0A0H2ZJ10	116053436	YP_793762.1	PA14_69810	PA5288	glnK	nitrogen regulatory protein P-II 2	Central intermediary metabolism ; Central intermediary metabolism ; Antibiotic resistance and susceptibility	951280	892130	772530	619500	537240	857970	509190	1026700	0	1394400	0	0	-0.399706	0.480844	-0.264832	0.697014	0.682668	0.381564
A0A0H2ZJ18	116053447	YP_793774.1	PA14_69970	PA5300	cycB	cytochrome c5	Energy metabolism ; Energy metabolism	6628500	5606400	7748600	9384000	7198900	6949900	2185500	825940	0	4019100	1959000	2563100	0.235093	0.734382	-2.29719	0.00228074	-1.27827	0.0347699
A0A0H2ZJ22	116053452	YP_793779.1	PA14_70050	PA5305		hypothetical protein	Hypothetical, unclassified, unknown ; Hypothetical, unclassified, unknown	727380	1233700	1034500	618700	540540	617360	0	0	0	0	0	0	-0.722912	0.141979
A0A0H2ZJ23	116053449	YP_793776.1	PA14_69990	PA5302	dadX	alanine racemase	Amino acid biosynthesis and metabolism ; Amino acid biosynthesis and metabolism	0	0	178980	0	0	132790	0	0	0	0	0	0	-0.430652	0.705879
A0A0H2ZJ24	116053805	YP_788242.1	PA14_01030	PA0085		hypothetical protein	Hypothetical, unclassified, unknown	2614400	2646200	3611900	9649400	5089700	4037500	1745800	417630	0	4184400	634800	0	0.996107	0.3542	-1.77563	0.127887	-0.843023	0.50026
A0A0H2ZID8	116053164	YP_793485.1	PA14_66310	PA5016	aceF	dihydrolipoamide acetyltransferase	Energy metabolism ; Carbon compound catabolism ; Energy metabolism	134690000	55507000	62036000	686790000	176680000	405890000	131630000	150010000	23578000	91890000	93366000	43333000	2.24351	0.0313544	0.00183277	0.999176	-0.106358	0.938848
A0A0H2ZJ29	116053361	YP_793685.1	PA14_68850	PA5213	gcvP1	glycine dehydrogenase	Amino acid biosynthesis and metabolism	134620	0	0	119840	406880	0	0	0	0	85639	0	0	0.713964	0.602828			-0.652553	0.689449
A0A0H2ZJ30	116053362	YP_793686.1	PA14_68860	PA5214	gcvH1	glycine cleavage system protein H	Amino acid biosynthesis and metabolism ; Central intermediary metabolism ; Amino acid biosynthesis and metabolism	33813000	14013000	22425000	124760000	28817000	56595000	58901000	54711000	28218000	23515000	56194000	30632000	1.41974	0.0762389	1.03243	0.194958	0.643195	0.448352
A0A0H2ZJ31	116053462	YP_793789.1	PA14_70180	PA5315	rpmG	50S ribosomal protein L33	Translation, post-translational modification, degradation ; Translation, post-translational modification, degradation	5253700	3528900	2687400	5654400	2599400	4744900	0	0	0	304310	0	0	0.161722	0.830819			-3.59597	0.00166434
A0A0H2ZJ32	116053459	YP_793786.1	PA14_70140	PA5312		aldehyde dehydrogenase	Putative enzymes	2239100	1659200	1834900	936020	958560	1715000	704850	786610	0	1917200	969730	0	-0.715783	0.184239	-1.34848	0.031829	-0.475708	0.458061
A0A0H2ZJ38	116053371	YP_793696.1	PA14_69000	PA5224	pepP	aminopeptidase	Translation, post-translational modification, degradation ; Translation, post-translational modification, degradation	0	481780	420330	861550	558220	652560	0	0	0	0	0	0	0.594678	0.298087
A0A0H2ZJ45	116053378	YP_793703.1	PA14_69070	PA5231		ABC transporter ATP-binding protein/permease	Transport of small molecules	0	0	0	0	216990	123670	0	310320	0	750750	386790	133020
A0A0H2ZJ50	116053480	YP_793807.1	PA14_70400	PA5333		hypothetical protein	Hypothetical, unclassified, unknown ; Hypothetical, unclassified, unknown	401110	379850	1039500	635870	755290	505670	0	343230	0	296880	242260	0	0.205571	0.789477	-0.656573	0.491161	-1.01253	0.152304
A0A0H2ZJ52	116053495	YP_793822.1	PA14_70600	PA5348		HU family DNA-binding protein	DNA replication, recombination, modification and repair ; DNA replication, recombination, modification and repair	413650	512970	579230	348410	414800	456550	520410	0	0	987960	229900	312380	-0.299149	0.717445	0.0658416	0.959528	-0.26422	0.75323
A0A0H2ZJ53	116053389	YP_793714.1	PA14_69230	PA5242	ppk	polyphosphate kinase	Nucleotide biosynthesis and metabolism ; Nucleotide biosynthesis and metabolism ; Adaptation, Protection	0	0	0	0	0	0	486790	693130	658670	375910	427110	342420
A0A0H2ZJ55	116053487	YP_793814.1	PA14_70490	PA5340		lipoprotein	Fatty acid and phospholipid metabolism ; Hypothetical, unclassified, unknown	130680	195330	153970	0	0	0	0	0	0	403380	189600	309300					0.863168	0.12994
A0A0H2ZJ65	116053512	YP_793839.1	PA14_70800	PA5365	phoU	phosphate uptake regulatory protein PhoU	Transport of small molecules ; Membrane proteins ; Transcriptional regulators	491680	496290	621200	0	339070	370180	0	0	0	323340	0	0	-0.589749	0.272692			-0.721602	0.290868
A0A0H2ZJ68	116053405	YP_793730.1	PA14_69420	PA5257		enzyme of heme biosynthesis	Biosynthesis of cofactors, prosthetic groups and carriers ; Hypothetical, unclassified, unknown	145730	129740	166860	175580	0	115840	217390	597940	0	207710	168150	0	-0.0403888	0.963145	1.29762	0.0626991	0.34964	0.646242
A0A0H2ZJ90	116053406	YP_793731.1	PA14_69430	PA5258		hypothetical protein	Biosynthesis of cofactors, prosthetic groups and carriers ; Hypothetical, unclassified, unknown	0	0	0	0	0	0	0	0	0	130850	0	0
A0A0H2ZJ96	116053418	YP_793743.1	PA14_69580	PA5269		hypothetical protein	Hypothetical, unclassified, unknown ; Hypothetical, unclassified, unknown	76308	152130	147880	0	0	113860	0	0	0	0	0	0	-0.0726183	0.9494
A0A0H2ZJA2	116053583	YP_793910.1	PA14_71720	PA5435		pyruvate carboxylase subunit B	Central intermediary metabolism ; Central intermediary metabolism	702850	756020	1026600	567420	801830	718170	0	0	0	1170900	833320	838030	-0.246468	0.628549			0.194658	0.710307
A0A0H2ZJB8	116053900	YP_788337.1	PA14_02260	PA0179		two-component response regulator	Two-component regulatory systems	1112400	1136100	1722000	1325300	1079900	1374500	0	0	0	0	0	0	-0.0485757	0.939084
A0A0H2ZJB9	116053451	YP_793778.1	PA14_70040	PA5304	dadA	D-amino acid dehydrogenase small subunit	Amino acid biosynthesis and metabolism	1488700	762760	807410	1588800	1700000	4162600	0	0	0	210400	0	0	1.20541	0.0910946			-2.20704	0.0359195
A0A0H2ZJC0	116053603	YP_793930.1	PA14_71990	PA5453	gmd	GDP-mannose 4,6-dehydratase	Cell wall / LPS / capsule	209750	221620	244460	0	0	137790	0	0	0	0	0	0	-0.706315	0.326802
A0A0H2ZJC1	116053434	YP_793759.1	PA14_69770	PA5285		hypothetical protein	Hypothetical, unclassified, unknown ; Hypothetical, unclassified, unknown	0	729510	969950	432730	338050	0	0	0	0	0	0	0	-1.13707	0.0922402
A0A0H2ZJC8	116053574	YP_793901.1	PA14_71620	PA5426	purE	phosphoribosylaminoimidazole carboxylase catalytic subunit	Nucleotide biosynthesis and metabolism ; Nucleotide biosynthesis and metabolism	516180	1507100	1086900	1354100	683070	672240	4569600	7532000	0	974060	933130	1058800	-0.147818	0.851999	2.63324	0.00158151	0.0622407	0.941763
A0A0H2ZJD3	116053450	YP_793777.1	PA14_70010	PA5303		hypothetical protein	Translation, post-translational modification, degradation	613630	921860	744590	889120	1158200	1681100	980210	0	0	385570	0	313540	0.67972	0.181398	0.38697	0.629871	-1.1083	0.058509
A0A0H2ZJD8	116053455	YP_793782.1	PA14_70080	PA5308	lrp	leucine-responsive regulatory protein	Transcriptional regulators ; Central intermediary metabolism ; Transcriptional regulators	397220	532790	459490	309880	247320	315870	0	399930	0	285170	0	0	-0.668706	0.148762	-0.201432	0.798361	-0.689357	0.296795
A0A0H2ZJE2	116053460	YP_793787.1	PA14_70160	PA5313		omega amino acid--pyruvate transaminase	Transport of small molecules ; Putative enzymes ; Carbon compound catabolism	0	0	160390	0	0	0	0	0	0	0	0	0
A0A0H2ZJE6	116053467	YP_793794.1	PA14_70240	PA5320	coaC	bifunctional phosphopantothenoylcysteine decarboxylase/phosphopantothenate synthase	Biosynthesis of cofactors, prosthetic groups and carriers ; Biosynthesis of cofactors, prosthetic groups and carriers ; DNA replication, recombination, modification and repair	187060	247900	250930	0	215960	0	180580	212230	0	250370	0	209780	-0.0694173	0.935084	-0.211048	0.719639	0.016288	0.977139
A0A0H2ZJF7	116053647	YP_793974.1	PA14_72540	PA5497		ribonucleotide reductase	Nucleotide biosynthesis and metabolism ; Nucleotide biosynthesis and metabolism	213520	149560	157740	0	0	104290	0	0	0	412420	391500	314520	-0.716947	0.292129			1.11121	0.0287947
A0A0H2ZJF8	116053506	YP_793833.1	PA14_70740	PA5359		hypothetical protein	Protein secretion/export apparatus ; Hypothetical, unclassified, unknown	424590	479170	297650	0	334670	406570	0	0	0	229200	434690	0	-0.0902868	0.909889			-0.315111	0.647276
A0A0H2ZJG3	116053493	YP_793820.1	PA14_70580	PA5346		hypothetical protein	Two-component regulatory systems ; Cell wall / LPS / capsule	146860	0	212500	188400	137870	234540	0	222010	0	170540	166220	139260	0.0480283	0.945933	0.329672	0.690998	-0.160624	0.81069
A0A0H2ZJH0	116053525	YP_793852.1	PA14_71030	PA5378		hypothetical protein	Transport of small molecules	78485	0	0	0	0	0	0	0	0	0	0	0
A0A0H2ZJH4	116053610	YP_793937.1	PA14_72060	PA5460		hypothetical protein	Hypothetical, unclassified, unknown	0	0	0	0	0	312440	0	0	0	0	0	0
A0A0H2ZJI1	116053615	YP_793942.1	PA14_72130	PA5465		hypothetical protein	Hypothetical, unclassified, unknown	262660	0	0	0	191610	385560	0	0	0	583680	419950	660310	0.0493676	0.966386			1.05298	0.215346
A0A0H2ZJJ1	116053625	YP_793952.1	PA14_72260	PA5475		hypothetical protein	Transport of small molecules	0	167930	273490	204210	126650	286170	0	0	0	0	0	0	-0.137083	0.877995
A0A0H2ZJK0	116053561	YP_793888.1	PA14_71440	PA5413	ltaA	low specificity l-threonine aldolase	Amino acid biosynthesis and metabolism ; Amino acid biosynthesis and metabolism	0	0	428420	0	260820	188740	0	318520	0	0	649420	323500	-0.949298	0.316168	-0.427642	0.722622	0.0974329	0.935084
A0A0H2ZJK8	116053727	YP_788162.1	PA14_00080	PA0007		hypothetical protein	Hypothetical, unclassified, unknown ; Membrane proteins	382620	0	291960	660490	568240	767020	0	840760	0	443960	0	0	0.982259	0.0840928	1.33085	0.0817199	0.409588	0.612374
A0A0H2ZJM2	116053575	YP_793902.1	PA14_71630	PA5427	adhA	alcohol dehydrogenase	Carbon compound catabolism	926020	1071700	1192000	940070	1039800	1756900	1139800	914650	0	1387900	807280	447050	0.179259	0.812899	-0.050764	0.955961	-0.413283	0.534598
A0A0H2ZJN2	116053672	YP_793999.1	PA14_72840	PA5521		short-chain dehydrogenase	Biosynthesis of cofactors, prosthetic groups and carriers	288980	140300	0	0	196080	217820	0	0	0	0	0	0	0.0375471	0.97034
A0A0H2ZHI6	116053228	YP_793551.1	PA14_67130	PA5082		ABC transporter substrate-binding protein	Transport of small molecules	186190	162660	125030	344800	378550	264790	70699	93237	0	31313	0	0	1.06339	0.0316799	-0.940935	0.0781897	-2.31547	0.003254
A0A0H2ZJQ0	116053789	YP_788224.1	PA14_00800	PA0068		hypothetical protein	Nucleotide biosynthesis and metabolism ; Hypothetical, unclassified, unknown	1488600	882160	744760	818140	865160	1443000	1449200	1612500	2744100	751310	939580	610800	0.0208713	0.977139	0.904324	0.0998486	-0.393859	0.512499
A0A0H2ZJR3	116053992	YP_788434.1	PA14_03430	PA0265	gabD	succinate-semialdehyde dehydrogenase I	Central intermediary metabolism	1884200	1809100	1974400	1415000	377490	2236400	520760	359080	0	802890	843570	730310	-0.831383	0.291135	-2.12635	0.0184659	-1.2554	0.102673
A0A0H2ZGE5	116052748	YP_793065.1	PA14_60950	PA4606		hypothetical protein	Adaptation, Protection ; Adaptation, Protection	1082800	1144500	1272800	544290	693830	433510	0	316390	0	0	0	549580	-1.08942	0.032336	-1.87939	0.0131901	-1.08276	0.112763
A0A0H2ZJR9	116053633	YP_793960.1	PA14_72380	PA5483	algB	two-component response regulator AlgB	Two-component regulatory systems ; Transcriptional regulators ; Two-component regulatory systems	384970	420480	382550	0	0	168230	0	0	0	0	0	0	-1.23371	0.092691
A0A0H2ZJS1	116053724	YP_788159.1	PA14_00050	PA0004	gyrB	DNA gyrase subunit B	DNA replication, recombination, modification and repair ; DNA replication, recombination, modification and repair	0	0	0	0	86862	71524	1134100	1977700	0	360900	255960	384770
A0A0H2ZJT2	116053646	YP_793973.1	PA14_72520	PA5496		hypothetical protein	Hypothetical, unclassified, unknown ; Nucleotide biosynthesis and metabolism	476100	738910	623040	909470	450010	444920	1204200	1529900	97626	391270	272780	1122500	-0.089153	0.957584	-0.0950941	0.955961	-0.290481	0.853507
A0A0H2ZJT5	116053736	YP_788171.1	PA14_00170	PA0016	trkA	potassium transporter peripheral membrane protein	Transport of small molecules ; Transport of small molecules	0	0	168610	0	0	150570	420330	196740	0	0	0	0	-0.163256	0.910534	0.770216	0.464896
A0A0H2ZJT6	116053829	YP_788266.1	PA14_01320	PA0108	coIII	cytochrome c oxidase subunit III	Energy metabolism ; Energy metabolism	0	0	167610	0	0	0	0	0	0	0	0	0
A0A0H2ZJV2	116053851	YP_788288.1	PA14_01600	PA0130		aldehyde dehydrogenase	Energy metabolism ; Putative enzymes ; Carbon compound catabolism	441540	488370	337380	251090	243730	242540	0	0	0	0	0	0	-0.764394	0.0996523
A0A0H2ZJV9	116053760	YP_788195.1	PA14_00480	PA0039		hypothetical protein	Hypothetical, unclassified, unknown ; Hypothetical, unclassified, unknown	14834000	14708000	19326000	9010600	19362000	21418000	1942700	1125200	6303600	31263000	18961000	19990000	-0.0581017	0.956405	-2.75247	0.00210875	0.496906	0.571716
A0A0H2ZJW3	116053674	YP_794001.1	PA14_72870	PA5523		aminotransferase	Biosynthesis of cofactors, prosthetic groups and carriers ; Putative enzymes	236510	113370	0	0	0	75265	0	0	0	376160	0	0	-1.12142	0.273921			1.19988	0.241519
A0A0H2ZJW5	116054044	YP_788487.1	PA14_04140	PA0317		hypothetical protein	Energy metabolism ; Hypothetical, unclassified, unknown	0	449740	571120	368700	357370	370960	0	0	0	0	0	0	-0.471066	0.383939
A0A0H2ZJW8	116053679	YP_794006.1	PA14_72930	PA5528		hypothetical protein	Hypothetical, unclassified, unknown ; Membrane proteins	0	0	0	0	0	410270	0	0	0	0	0	0
A0A0H2ZJY2	116053781	YP_788216.1	PA14_00720	PA0060		hypothetical protein	Hypothetical, unclassified, unknown ; Hypothetical, unclassified, unknown	0	0	0	0	0	0	728840	0	0	730250	731030	295020
A0A0H2ZJZ5	116053791	YP_788226.1	PA14_00820	PA0070		hypothetical protein	Hypothetical, unclassified, unknown ; Membrane proteins ; Protein secretion/export apparatus	1305200	2185200	2255700	2483100	2958300	2392200	8614000	11043000	4821900	9031000	11417000	5813500	0.483212	0.411599	2.05191	0.00138028	2.1806	0.000896013
A0A0H2ZJZ7	116054078	YP_788521.1	PA14_04580	PA0350	folA	dihydrofolate reductase	Central intermediary metabolism ; Biosynthesis of cofactors, prosthetic groups and carriers	395420	0	0	0	294460	776970	0	0	0	0	0	0	0.274579	0.838177
A0A0H2ZJZ9	116053714	YP_794041.1	PA14_73350	PA5563	soj	chromosome partitioning protein Soj	Cell division ; Cell division	0	0	231250	0	0	0	0	0	0	0	0	0
A0A0H2ZK18	116053739	YP_788174.1	PA14_00200	PA0019	def	peptide deformylase	Translation, post-translational modification, degradation ; Translation, post-translational modification, degradation	485930	387870	666460	588590	476220	979090	286090	0	0	1802900	720130	875630	0.375831	0.589966	-0.807811	0.38345	1.05933	0.0946952
A0A0H2ZK36	116053757	YP_788192.1	PA14_00450	PA0036	trpB	tryptophan synthase subunit beta	Amino acid biosynthesis and metabolism ; Amino acid biosynthesis and metabolism	0	194920	236410	0	175510	182550	0	0	0	0	0	0	-0.262164	0.703377
A0A0H2ZK39	116053826	YP_788263.1	PA14_01290	PA0105	coxB	cytochrome c oxidase subunit II	Energy metabolism	1071400	2250500	2283300	2343500	2076300	1961900	801580	1118200	0	1034300	565620	521080	0.264689	0.683609	-0.899239	0.153227	-1.39158	0.0184659
A0A0H2ZK42	116054124	YP_788567.1	PA14_05150	PA0393	proC	pyrroline-5-carboxylate reductase	Amino acid biosynthesis and metabolism ; Amino acid biosynthesis and metabolism	197030	237060	240470	0	144210	160150	1491500	2336800	1049100	580880	1003000	251850	-0.559377	0.50026	2.78224	0.000859048	1.23584	0.0744167
A0A0H2ZK52	116054138	YP_788581.1	PA14_05310	PA0407	gshB	glutathione synthetase	Biosynthesis of cofactors, prosthetic groups and carriers ; Amino acid biosynthesis and metabolism ; Biosynthesis of cofactors, prosthetic groups and carriers	977970	988240	794200	665190	645530	607570	0	0	0	456890	0	0	-0.518951	0.244088			-1.00287	0.112763
A0A0H2ZK55	116053843	YP_788280.1	PA14_01490	PA0122		hemolysin	Putative enzymes ; Hypothetical, unclassified, unknown ; Adaptation, Protection	4386700	4352700	6743300	8632800	16150000	12658000	7728500	17153000	0	19815000	14831000	3182200	1.25892	0.157423	1.18912	0.237645	0.953529	0.295282
A0A0H2ZK67	116054159	YP_788602.1	PA14_05560	PA0428		ATP-dependent RNA helicase	Transcription, RNA processing and degradation ; Transcription, RNA processing and degradation	585730	526130	406640	629010	508090	549450	842660	1458700	0	1103000	936260	914360	0.162249	0.758878	1.14765	0.0261109	0.971208	0.0340426
A0A0H2ZBY5	116051041	YP_790132.1	PA14_24770	PA3040		hypothetical protein	Hypothetical, unclassified, unknown ; Hypothetical, unclassified, unknown	921880	509760	961240	0	274990	288610	0	0	0	0	0	0	-1.44551	0.0340426
A0A0H2ZK83	116053798	YP_788235.1	PA14_00940	PA0079		hypothetical protein	Hypothetical, unclassified, unknown	0	0	0	0	0	0	0	0	0	486760	304380	0
A0A0H2ZK86	116053996	YP_788438.1	PA14_03490	PA0269		hypothetical protein	Carbon compound catabolism	2785300	2548800	2182900	1066200	1399000	2076500	0	1417000	0	0	987920	0	-0.77429	0.142167	-0.815126	0.277973	-1.3355	0.0782083
A0A0H2ZK87	116054180	YP_788624.1	PA14_05880	PA0451		membrane-bound protease	Membrane proteins ; Membrane proteins	201570	0	193530	233280	187980	229900	138530	0	0	245560	0	0	0.129297	0.840434	-0.511721	0.493399	0.314156	0.690998
A0A0H2ZK92	116054185	YP_788629.1	PA14_05960	PA0456		cold-shock protein	Transcriptional regulators	99835000	95668000	98177000	172000000	106100000	114320000	1508300	2317800	0	1124400	0	421990	0.384576	0.545833	-5.71008	1.31e-05	-7.1507	3.02e-06
A0A0H2ZK97	116054190	YP_788635.1	PA14_06040	PA0462		hypothetical protein	Hypothetical, unclassified, unknown ; Hypothetical, unclassified, unknown	148370	200660	183550	0	0	110480	0	0	0	0	0	0	-0.672923	0.369066
A0A0H2ZK98	116053897	YP_788334.1	PA14_02220	PA0176		chemotaxis transducer	Chemotaxis	305490	202650	226550	332680	168440	207700	0	0	0	0	0	0	-0.0896912	0.897778
A0A0H2ZKA0	116053885	YP_788322.1	PA14_02050	PA0164		gamma-glutamyltranspeptidase	Amino acid biosynthesis and metabolism	0	0	0	0	0	0	0	114510000	0	89094000	98752000	0
A0A0H2ZKA8	116054022	YP_788465.1	PA14_03860	PA0296		glutamine synthetase	Amino acid biosynthesis and metabolism	0	0	0	0	0	0	0	0	0	110910	0	0
A0A0H2ZKB1	116054028	YP_788471.1	PA14_03940	PA0302	spuF	polyamine transport protein PotG	Transport of small molecules ; Transport of small molecules	657470	437920	394610	409210	391770	723620	0	0	0	419390	151690	285670	0.0100202	0.988855			-0.881417	0.163498
A0A0H2ZJ25	116053357	YP_793681.1	PA14_68810	PA5209		hypothetical protein	Putative enzymes ; Hypothetical, unclassified, unknown	487460	542080	467150	0	222580	246990	327170	216860	0	335480	311350	0	-1.0865	0.0354185	-0.90249	0.0731028	-0.62351	0.206477
A0A0H2ZKC4	116054043	YP_788486.1	PA14_04110	PA0316	serA	D-3-phosphoglycerate dehydrogenase	Amino acid biosynthesis and metabolism ; Amino acid biosynthesis and metabolism	1028000	1048000	1493300	1102000	1120000	1195100	1843600	1326800	0	2507600	1631900	1466900	-0.0417429	0.945298	0.416577	0.442322	0.633216	0.164992
A0A0H2ZKD5	116054234	YP_788678.1	PA14_06640	PA0508		acyl-CoA dehydrogenase	Fatty acid and phospholipid metabolism	0	0	0	0	599770	512740	0	0	0	0	0	0
A0A0H2ZKE3	116054244	YP_788688.1	PA14_06740	PA0518	nirM	cytochrome c-551	Energy metabolism	0	0	0	0	0	0	0	0	0	319200	0	0
A0A0H2ZEZ4	116051720	YP_789441.1	PA14_16260	PA3723		FMN oxidoreductase	Energy metabolism ; Putative enzymes	1392000	1383800	1399600	647230	699390	806700	0	0	0	0	0	0	-0.961395	0.0380274
A0A0H2ZKG0	116054095	YP_788538.1	PA14_04810	PA0366		aldehyde dehydrogenase	Energy metabolism ; Putative enzymes	586700	403150	464720	0	251860	430810	0	0	0	0	0	0	-0.540264	0.391408
A0A0H2ZKG2	116054264	YP_788708.1	PA14_06990	PA0537		hypothetical protein	Protein secretion/export apparatus	250120	0	0	0	0	0	0	0	0	925270	0	0					1.88725	0.0993924
A0A0H2ZKH3	116054282	YP_788726.1	PA14_07230	PA0555	fda	fructose-1,6-bisphosphate aldolase	Carbon compound catabolism ; Central intermediary metabolism ; Carbon compound catabolism	9037100	8296100	9271900	3348200	5758200	6323200	1394700	1583400	0	3847200	2009700	1840700	-0.837167	0.112894	-2.57556	0.000536421	-1.87004	0.00207819
A0A0H2ZKH4	116054117	YP_788560.1	PA14_05050	PA0387		deoxyribonucleotide triphosphate pyrophosphatase	Nucleotide biosynthesis and metabolism ; Hypothetical, unclassified, unknown	0	380190	361340	340210	0	0	0	0	0	0	0	0	-0.123613	0.900248
A0A0H2ZKI6	116053963	YP_788401.1	PA14_03090	PA0250		hypothetical protein	Hypothetical, unclassified, unknown	934110	829250	922300	795120	604720	678290	0	0	0	0	0	0	-0.377098	0.418159
A0A0H2ZKI7	116054142	YP_788585.1	PA14_05360	PA0411	pilJ	twitching motility protein PilJ	Chemotaxis	132590	0	0	0	91889	106170	0	0	0	0	0	0	-0.424802	0.633095
A0A0H2ZKK8	116053913	YP_788351.1	PA14_02450	PA0195		NAD(P) transhydrogenase subunit alpha part 1	Energy metabolism ; Hypothetical, unclassified, unknown ; Energy metabolism ; Transport of small molecules	251230	247250	192640	179820	219060	380980	0	0	0	299770	0	327530	0.108903	0.868496			0.454113	0.461134
Q02H34	116052441	YP_792752.1	PA14_57260	PA4406	lpxC	UDP-3-O-[3-hydroxymyristoyl] N-acetylglucosamine deacetylase	Cell wall / LPS / capsule ; Cell wall / LPS / capsule	1189300	1464900	1441800	707810	456510	882550	1072500	1300800	0	1285400	940820	710640	-1.04629	0.0390297	-0.20274	0.757577	-0.515796	0.308353
A0A0H2ZKP0	116054381	YP_788826.1	PA14_08420	PA0656		HIT family protein	Nucleotide biosynthesis and metabolism	0	349960	495300	691160	466330	512120	295910	1469900	0	452260	440550	257270	0.397871	0.690998	0.663656	0.524474	-0.164499	0.882797
A0A0H2ZKQ4	116053993	YP_788435.1	PA14_03450	PA0266	gabT	4-aminobutyrate aminotransferase	Amino acid biosynthesis and metabolism ; Hypothetical, unclassified, unknown ; Central intermediary metabolism ; Amino acid biosynthesis and metabolism ; Carbon compound catabolism	2603100	3064400	3286900	2670900	2102500	2501100	866250	1308000	0	3958800	2360200	1710300	-0.300189	0.596199	-1.48075	0.0141244	-0.238114	0.685267
A0A0H2ZKQ5	116054056	YP_788499.1	PA14_04300	PA0329		hypothetical protein	Hypothetical, unclassified, unknown ; Hypothetical, unclassified, unknown	203310	0	496400	328200	0	0	297400	280030	0	876460	227630	0	0.0469831	0.977139	-0.138599	0.919343	0.491597	0.680497
A0A0H2ZKQ6	116054233	YP_788677.1	PA14_06620	PA0507		acyl-CoA dehydrogenase	Fatty acid and phospholipid metabolism	317690	352850	514510	367820	329210	347760	292880	0	0	221140	293940	275840	-0.151258	0.775208	-0.399648	0.556021	-0.561853	0.20406
A0A0H2ZKS1	116054008	YP_788450.1	PA14_03670	PA0281	cysW	sulfate transport protein CysW	Transport of small molecules ; Membrane proteins ; Transport of small molecules	0	0	0	0	0	0	0	156750	0	120770	129620	0
A0A0H2ZKS3	116054087	YP_788530.1	PA14_04690	PA0359		hypothetical protein	Hypothetical, unclassified, unknown ; Hypothetical, unclassified, unknown	2011000	1770500	1769900	1774100	2242400	3134700	0	0	0	983190	0	527270	0.32824	0.567649			-1.35917	0.029209
A0A0H2ZKS7	116054093	YP_788536.1	PA14_04780	PA0364		oxidoreductase	Energy metabolism	247310	335770	487420	264410	339450	180240	0	0	0	314420	306750	0	-0.441021	0.443563			-0.144775	0.849242
A0A0H2ZKT2	116054024	YP_788467.1	PA14_03880	PA0298	spuB	glutamine synthetase	Amino acid biosynthesis and metabolism ; Putative enzymes ; Carbon compound catabolism	125110	0	215940	0	0	141370	0	200080	0	159800	0	0	-0.217438	0.843385	0.283663	0.794895	-0.0406464	0.973583
A0A0H2ZKT4	116054269	YP_788713.1	PA14_07040	PA0542		hypothetical protein	Protein secretion/export apparatus	226070	0	280480	0	0	0	0	288310	0	1014800	463810	422250			0.195287	0.869722	1.21258	0.099387
A0A0H2ZKT5	116054103	YP_788546.1	PA14_04900	PA0373	ftsY	signal recognition particle receptor FtsY	Protein secretion/export apparatus ; Protein secretion/export apparatus	179330	231980	0	0	178100	137060	0	0	0	0	0	0	-0.384561	0.577202
A0A0H2ZKT7	116054440	YP_790366.1	PA14_27755	PA2813		glutathione S-transferase	Central intermediary metabolism	0	0	0	0	0	121440	0	0	0	0	0	0
A0A0H2ZKT8	116054275	YP_788719.1	PA14_07130	PA0548	tktA	transketolase	Carbon compound catabolism ; Energy metabolism	1058200	1040600	987100	947720	853810	897800	1339400	871370	0	1755200	1272300	1007100	-0.19377	0.705144	0.0713734	0.912122	0.349662	0.458338
A0A0H2ZKV4	116054455	YP_793529.1	PA14_66875	PA5060	phaF	polyhydroxyalkanoate synthesis protein PhaF	Central intermediary metabolism ; Central intermediary metabolism	1041900	1195800	950020	1528000	430920	747000	2012900	2400600	6336400	2607500	4674000	2276800	-0.422302	0.617968	1.56437	0.0397784	1.51704	0.0459954
A0A0H2ZKV7	116054131	YP_788574.1	PA14_05230	PA0400		cystathionine gamma-lyase	Amino acid biosynthesis and metabolism	423110	260510	353600	323330	423530	408080	0	0	0	329420	342010	0	0.173278	0.74885			-0.0145133	0.98019
A0A0H2ZKV8	116054460	YP_793618.1	PA14_67975	PA5146		hypothetical protein	Hypothetical, unclassified, unknown ; Hypothetical, unclassified, unknown	157910	0	0	0	265700	0	350690	609110	0	406960	264940	371500	0.750696	0.460305	1.54935	0.07676	1.11554	0.161987
A0A0H2ZKW2	116054140	YP_788583.1	PA14_05330	PA0409	pilH	twitching motility protein PilH	Two-component regulatory systems ; Two-component regulatory systems ; Chemotaxis ; Motility & Attachment	368530	350710	523990	0	0	334970	0	0	0	0	0	0	-0.283168	0.746812
A0A0H2ZKW8	116054306	YP_788751.1	PA14_07550	PA0578		hypothetical protein	Hypothetical, unclassified, unknown ; Hypothetical, unclassified, unknown	129460	216590	150290	0	0	0	829180	988570	0	226770	0	0			2.48677	0.0018222	0.489489	0.538384
A0A0H2ZKX3	116054316	YP_788761.1	PA14_07680	PA0588		hypothetical protein	Two-component regulatory systems ; Hypothetical, unclassified, unknown	6062200	8388300	9989100	8784600	8112900	7100800	2732800	1738100	0	8733300	12083000	5730300	-0.00179958	0.999176	-1.87225	0.00370587	0.0838233	0.900248
A0A0H2ZBI8	116050359	YP_790824.1	PA14_33420	PA2419		hydrolase	Putative enzymes ; Putative enzymes	456310	305430	460570	0	0	113990	0	348390	371680	154090	355200	0	-1.81252	0.0397784	-0.154043	0.850086	-0.775223	0.244263
A0A0H2ZAP2	116050074	YP_791112.1	PA14_36980	PA2134		hypothetical protein	Membrane proteins	8024200	4288400	2922300	1486200	2064100	1967200	0	0	0	0	0	0	-1.35287	0.0407601
A0A0H2ZKZ3	116054340	YP_788785.1	PA14_07970	PA0612		hypothetical protein	Transcription, RNA processing and degradation	0	0	0	0	0	0	1293600	977430	0	1369700	1185500	652340
A0A0H2ZL15	116054042	YP_788485.1	PA14_04100	PA0315		hypothetical protein	Hypothetical, unclassified, unknown ; Hypothetical, unclassified, unknown	500580	632440	367360	275730	0	137450	0	0	0	0	0	0	-1.32616	0.063981
A0A0H2ZL17	116054202	YP_788646.1	PA14_06190	PA0473		glutathione S-transferase	Amino acid biosynthesis and metabolism	0	0	0	0	0	0	0	0	0	197600	339040	0
A0A0H2ZL27	116054213	YP_788657.1	PA14_06310	PA0484		ACT domain-containing protein	Two-component regulatory systems ; Hypothetical, unclassified, unknown	749730	534370	238870	290500	0	384550	0	0	0	582550	382620	0	-0.452624	0.590998			0.0456685	0.963145
A0A0H2ZL28	116054139	YP_788582.1	PA14_05320	PA0408	pilG	twitching motility protein PilG	Two-component regulatory systems ; Two-component regulatory systems ; Chemotaxis ; Motility & Attachment	451920	281160	354700	0	268470	333290	0	0	0	224220	172790	0	-0.250583	0.688451			-0.854385	0.126052
A0A0H2ZL32	116054144	YP_788587.1	PA14_05390	PA0413	chpA	ChpA	Chemotaxis ; Two-component regulatory systems ; Motility & Attachment ; Chemotaxis	84392	0	0	133750	0	0	174370	657520	0	0	126030	0	0.664361	0.698176	2.00442	0.149833	0.578589	0.742308
A0A0H2ZL39	116054231	YP_788675.1	PA14_06580	PA0505		hypothetical protein	Hypothetical, unclassified, unknown ; Hypothetical, unclassified, unknown	1178400	1149500	1139500	2335000	2178000	1628700	1407000	4076600	0	99286	0	0	0.80797	0.180041	1.05125	0.122799	-3.54101	0.00115446
A0A0H2ZL50	116054418	YP_793277.1	PA14_63605		fdnG	formate dehydrogenase-O, major subunit	Energy metabolism ; Hypothetical, unclassified, unknown	753190	939940	1591800	945840	628830	429730	388800	531020	0	880670	529280	437870	-0.713491	0.244119	-1.19549	0.0784769	-0.821678	0.174435
A0A0H2ZAT2	116050104	YP_791082.1	PA14_36620	PA2161		hypothetical protein	Hypothetical, unclassified, unknown ; Hypothetical, unclassified, unknown	1747900	1174500	1302800	787030	663750	610370	0	0	0	0	0	0	-1.02278	0.0409797
A0A0H2ZL63	116054176	YP_788620.1	PA14_05840	PA0447	gcdH	glutaryl-CoA dehydrogenase	Fatty acid and phospholipid metabolism ; Fatty acid and phospholipid metabolism ; Amino acid biosynthesis and metabolism ; Carbon compound catabolism	454160	534470	700740	459710	629050	418670	0	0	0	353820	292890	366550	-0.163492	0.759679			-0.720935	0.113078
A0A0H2ZL69	116054181	YP_788625.1	PA14_05890	PA0452		stomatin-like protein	Membrane proteins	397500	213540	482340	409510	314990	957660	0	0	0	0	0	0	0.531069	0.506463
A0A0H2ZL70	116054267	YP_788711.1	PA14_07020	PA0540		hypothetical protein	Membrane proteins	0	0	0	0	0	122690	0	0	0	0	0	0
A0A0H2ZL81	116054449	YP_789666.1	PA14_19065	PA3481		hypothetical protein	Cell division ; Hypothetical, unclassified, unknown	805220	424700	378430	336650	467620	664120	655290	1764000	0	735890	870660	845900	-0.102608	0.900248	1.08784	0.127469	0.688744	0.290868
A0A0H2ZL85	116054196	YP_788640.1	PA14_06120	PA0467		hypothetical protein	Amino acid biosynthesis and metabolism	158130	0	116050	0	0	109170	0	0	0	0	0	0	-0.311352	0.746952
A0A0H2ZL93	116054132	YP_788575.1	PA14_05250	PA0401	pyrC	dihydroorotase	Nucleotide biosynthesis and metabolism ; Nucleotide biosynthesis and metabolism	333090	321300	414270	274040	203980	289740	228310	199040	0	286000	574680	0	-0.484277	0.347107	-0.731442	0.187315	0.195919	0.767737
A0A0H2ZL94	116054294	YP_788739.1	PA14_07380	PA0568		hypothetical protein	Hypothetical, unclassified, unknown ; Hypothetical, unclassified, unknown	199560	0	260030	0	0	110260	216150	428860	0	381160	352150	0	-1.04684	0.222111	0.418519	0.575971	0.685543	0.335345
A0A0H2ZLA4	116054304	YP_788749.1	PA14_07520	PA0576	rpoD	RNA polymerase sigma factor RpoD	Transcription, RNA processing and degradation ; Transcriptional regulators	1340700	1243800	1612400	1998100	1770200	2005400	3375600	5774800	0	2748400	1319200	2533200	0.466494	0.382488	1.66681	0.00743054	0.590755	0.255972
A0A0H2ZLB4	116054157	YP_788600.1	PA14_05540	PA0426	mexB	RND multidrug efflux transporter MexB	Transport of small molecules	168920	0	0	0	0	0	411510	692970	384380	431030	342610	0			1.50241	0.0670285	1.18584	0.157029
A0A0H2ZLC7	116054338	YP_788783.1	PA14_07950	PA0610	prtN	transcriptional regulator PrtN	Transcriptional regulators	0	0	0	0	0	0	1132600	2866400	221150	131750	0	99401
A0A0H2ZLE4	116054188	YP_788632.1	PA14_06000	PA0459		ClpA/B protease ATP binding subunit	Translation, post-translational modification, degradation	6255700	5412000	5675500	4998300	4082400	4484400	3178400	4524700	0	6454700	4741500	2203300	-0.35677	0.559511	-0.605632	0.350731	-0.503574	0.388599
A0A0H2ZLF5	116054198	YP_788642.1	PA14_06150	PA0469		hypothetical protein	Hypothetical, unclassified, unknown ; Hypothetical, unclassified, unknown	1097000	1215100	1240800	948480	1123900	1021700	2751300	2440800	0	5685600	4560100	1742300	-0.200912	0.775843	1.13176	0.0841195	1.59049	0.0109813
A0A0H2ZLH3	116054402	YP_789371.1	PA14_15435			hypothetical protein	Hypothetical, unclassified, unknown	1955100	2033800	2841600	1843000	2438000	1871600	10269000	16708000	18105000	11959000	18051000	8497500	-0.142032	0.825827	2.70096	0.000112723	2.44765	0.000242916
A0A0H2ZLH8	116054407	YP_788736.1	PA14_07355	PA0565		hypothetical protein	Hypothetical, unclassified, unknown	4626000	9660800	6831900	6671300	5492300	7477500	0	0	0	1661500	0	763920	-0.0520868	0.947437			-2.57941	0.0018222
A0A0H2ZLI5	116054232	YP_788676.1	PA14_06600	PA0506		acyl-CoA dehydrogenase	Fatty acid and phospholipid metabolism	6016100	5294500	8739100	6032700	5869200	7465000	195910	1707600	0	2435000	2223100	938380	-0.0248992	0.982841	-3.49682	0.003549	-1.92536	0.0492991
A0A0H2ZLJ8	116054432	YP_788408.1	PA14_03163			hypothetical protein	Hypothetical, unclassified, unknown	159530	174830	176400	0	0	98241	0	0	0	0	0	0	-0.791813	0.266705
A0A0H2ZLK7	116054442	YP_790789.1	PA14_32985	PA2446	gcvH2	glycine cleavage system protein H	Amino acid biosynthesis and metabolism	0	0	0	0	0	0	263910	555410	0	0	0	0
A0A0H2ZLM1	116054332	YP_788777.1	PA14_07870	PA0604		ABC transporter substrate-binding protein	Transport of small molecules ; Transport of small molecules	393930	488840	467230	620320	399630	433140	961550	1427400	944800	1625700	1145900	659710	0.0850255	0.900248	1.28308	0.0181648	1.25727	0.0200699
A0A0H2ZLM2	116054457	YP_789839.1	PA14_21175	PA3313		hypothetical protein	Transport of small molecules	212350	0	182030	168780	806360	352670	254600	0	0	788810	0	177230	0.886319	0.457276	0.372922	0.84175	0.92734	0.481835
A0A0H2ZLM7	116054337	YP_788782.1	PA14_07940	PA0609	trpE	anthranilate synthase component I	Amino acid biosynthesis and metabolism ; Energy metabolism ; Amino acid biosynthesis and metabolism	0	291020	311640	0	280100	355310	282080	551250	0	217760	347780	0	0.0670108	0.941013	0.388906	0.605421	-0.130042	0.881569
A0A0H2ZLP1	116054280	YP_788724.1	PA14_07200	PA0553		hypothetical protein	Hypothetical, unclassified, unknown ; Hypothetical, unclassified, unknown	3767500	3323100	4089300	1866900	2437500	1810700	3001600	3365300	6069800	6108800	6952100	4045400	-0.878466	0.0750769	0.0867082	0.893209	0.58221	0.241519
A0A0H2ZLP6	116054285	YP_788728.1	PA14_07250	PA0557		hypothetical protein	Putative enzymes	1476200	1404200	1472000	1006700	1259400	1571300	0	0	0	0	0	0	-0.205028	0.698176
A0A0H2ZLQ3	116054363	YP_788808.1	PA14_08220	PA0634		hypothetical protein	Hypothetical, unclassified, unknown	0	0	0	0	0	0	372570	361910	0	155550	0	0
A0A0H2ZLX7	116054441	YP_789336.1	PA14_14975	PA3796		hypothetical protein	Hypothetical, unclassified, unknown ; Hypothetical, unclassified, unknown	0	0	0	0	0	98200	0	0	0	0	0	0
A0A0H2ZLY6	116054377	YP_788822.1	PA14_08370	PA0652	vfr	cAMP-regulatory protein	Transcriptional regulators	978850	1611400	1147800	709300	2628400	1328800	1653000	2370100	0	4776000	2584600	3010500	0.15081	0.856994	0.699569	0.371752	1.45313	0.0357311
A0A0H2ZLZ4	116054384	YP_788829.1	PA14_08450	PA0659		hypothetical protein	Membrane proteins ; Membrane proteins	552550	762330	632320	1290000	1216900	1192300	851970	1036800	0	174990	0	475640	0.937646	0.0927082	0.546709	0.39899	-1.15715	0.0670285
A0A0H2ZM02	116054391	YP_788836.1	PA14_08520	PA0666	anmK	anhydro-N-acetylmuramic acid kinase	Translation, post-translational modification, degradation ; Hypothetical, unclassified, unknown	0	0	168960	0	0	0	0	0	0	0	0	0
A0A0H2ZM08	116054398	YP_790358.1	PA14_27675			hypothetical protein	Hypothetical, unclassified, unknown	0	0	0	0	215300	144250	0	0	0	0	0	0
A0A0H2ZM14	116054467	YP_792972.1	PA14_59845			hypothetical protein	Hypothetical, unclassified, unknown	1716400	722610	1065900	628530	1082000	1588000	0	0	0	1235500	0	600100	-0.0972607	0.915849			-0.350064	0.698176
A0A0H2ZEM7	116051580	YP_789582.1	PA14_17960	PA3582	glpK	glycerol kinase	Central intermediary metabolism	3056900	3729900	4118200	1702700	1421600	2242000	0	0	0	372120	0	0	-1.0377	0.0431407			-3.27723	0.000719933
A0A0H2ZM32	116054423	YP_790106.1	PA14_24445	PA3068	gdhB	NAD-dependent glutamate dehydrogenase	Amino acid biosynthesis and metabolism ; Amino acid biosynthesis and metabolism	4532600	3578000	4852700	4000700	2586100	4656300	2082500	4355300	0	7023900	3785600	2612400	-0.236022	0.750559	-0.508882	0.50026	-0.0600366	0.942386
A0A0H2ZM75	116054453	YP_792843.1	PA14_58375	PA4498	mdpA	metallopeptidase MdpA metallopeptidase	Amino acid biosynthesis and metabolism ; Translation, post-translational modification, degradation	667640	822530	970140	512590	1205100	819690	1322100	1628400	0	2079600	2185100	587410	-0.0244557	0.977139	0.855961	0.305408	0.774966	0.299932
NLL-MetRS-mCherry								1610400	4059500	3478900	3361500	1876500	2660900	1294000	2090300	0	3921300	2427500	1152100	-0.146096	0.877984	-0.784677	0.352384	-0.350761	0.674927
Q02DE1	116053718	YP_794045.1	PA14_73400	PA5567	trmE	tRNA modification GTPase TrmE	Translation, post-translational modification, degradation	0	175610	141220	0	161280	186090	0	0	0	0	0	0	0.137624	0.853879
Q02DE9	116053710	YP_794037.1	PA14_73300	PA5559	atpE	F0F1 ATP synthase subunit C	Energy metabolism ; Energy metabolism	291000	506690	570550	537620	289180	303190	0	0	0	0	0	0	-0.278566	0.68244
Q02DF0	116053709	YP_794036.1	PA14_73290	PA5558	atpF	F0F1 ATP synthase subunit B	Energy metabolism ; Energy metabolism	1403600	1697000	2095800	2994900	1003800	1026200	1391200	2177800	0	1421400	1259600	1157300	-0.231443	0.752464	0.0263942	0.977139	-0.422859	0.533715
Q02DF1	116053708	YP_794035.1	PA14_73280	PA5557	atpH	F0F1 ATP synthase subunit delta	Energy metabolism ; Energy metabolism	357880	330410	0	380130	0	0	0	0	0	280950	200730	0	0.144626	0.882481			-0.534082	0.420844
Q02DF2	116053707	YP_794034.1	PA14_73260	PA5556	atpA	F0F1 ATP synthase subunit alpha	Energy metabolism ; Energy metabolism	11579000	12814000	10623000	11268000	13389000	12723000	17856000	21152000	19908000	16866000	17308000	9366300	0.0947653	0.861804	0.751376	0.082199	0.264895	0.581088
Q02DF3	116053706	YP_794033.1	PA14_73250	PA5555	atpG	F0F1 ATP synthase subunit gamma	Energy metabolism ; Energy metabolism	861060	1582100	2046500	1238600	1170600	967230	441610	349800	0	1064500	595000	349590	-0.330432	0.647293	-1.84034	0.0146164	-1.2181	0.0597716
Q02DF4	116053705	YP_794032.1	PA14_73240	PA5554	atpD	F0F1 ATP synthase subunit beta	Energy metabolism ; Energy metabolism	3571100	4704000	3994900	2799000	2843400	3370300	3241100	2283600	2530600	6801000	4748900	4414600	-0.441003	0.3011	-0.613714	0.140125	0.362402	0.410142
Q02DF5	116053704	YP_794031.1	PA14_73230	PA5553	atpC	F0F1 ATP synthase subunit epsilon	Energy metabolism ; Energy metabolism	5368800	6639700	7656900	7716100	6167000	4609000	3490700	7865400	0	7708300	6682100	7965600	-0.105195	0.877584	-0.307974	0.640252	0.196006	0.750801
Q02DM0	116053639	YP_793966.1	PA14_72450	PA5489	dsbA1	DsbA1 thiol:disulfide interchange protein DsbA	Biosynthesis of cofactors, prosthetic groups and carriers ; Translation, post-translational modification, degradation ; Chaperones & heat shock proteins	761410	1319700	889530	637270	914310	945650	0	0	0	340690	0	0	-0.232653	0.695124			-1.49949	0.0532775
Q02E28	116053481	YP_793808.1	PA14_70420	PA5334	rph	ribonuclease PH	Transcription, RNA processing and degradation ; Transcription, RNA processing and degradation	381010	519700	494370	577110	0	320930	0	276630	0	0	0	0	-0.0988139	0.898364	-0.736409	0.357313
Q02E40	116053469	YP_793796.1	PA14_70270	PA5322	algC	phosphomannomutase	Central intermediary metabolism ; Cell wall / LPS / capsule ; Amino acid biosynthesis and metabolism ; Secreted Factors (toxins, enzymes, alginate)	1953100	1649200	1517400	1197300	2373500	1758400	3345800	3107600	0	1907700	2719100	1580600	0.0106435	0.985273	0.926031	0.09123	0.248767	0.651961
Q02E46	116053463	YP_793790.1	PA14_70190	PA5316	rpmB	50S ribosomal protein L28	Translation, post-translational modification, degradation ; Translation, post-translational modification, degradation	141340	0	0	0	157530	937460	0	0	0	0	0	0	1.44302	0.396517
Q02E84	116053427	YP_793752.1	PA14_69690	PA5278	dapF	diaminopimelate epimerase	Amino acid biosynthesis and metabolism ; Amino acid biosynthesis and metabolism	0	0	0	0	0	0	131660	0	0	463300	382300	0
Q02EA0	116053411	YP_793736.1	PA14_69500	PA5263	argH	argininosuccinate lyase	Amino acid biosynthesis and metabolism ; Hypothetical, unclassified, unknown ; Amino acid biosynthesis and metabolism	371450	310400	532370	207760	282540	281520	293790	0	0	559970	0	0	-0.631038	0.21778	-0.425123	0.588701	0.505441	0.512499
Q02EA3	116053408	YP_793733.1	PA14_69450	PA5260	hemC	porphobilinogen deaminase	Central intermediary metabolism ; Biosynthesis of cofactors, prosthetic groups and carriers	282700	170360	137560	149030	211180	309650	0	0	0	168920	0	0	0.185598	0.80551			-0.152966	0.890671
Q02EG0	116053352	YP_793676.1	PA14_68740	PA5204	argA	N-acetylglutamate synthase	Amino acid biosynthesis and metabolism ; Amino acid biosynthesis and metabolism	0	0	0	0	0	0	0	0	0	193610	0	0
Q02EG1	116053351	YP_793675.1	PA14_68730	PA5203	gshA	glutamate--cysteine ligase	Biosynthesis of cofactors, prosthetic groups and carriers ; Amino acid biosynthesis and metabolism ; Biosynthesis of cofactors, prosthetic groups and carriers	0	0	0	0	0	0	249200	155670	0	353370	415460	0
Q02EH1	116053341	YP_793665.1	PA14_68610	PA5193	hslO	Hsp33-like chaperonin	Chaperones & heat shock proteins ; Chaperones & heat shock proteins	0	239410	295360	0	207590	189480	0	0	0	0	0	0	-0.423088	0.52327
Q02EH2	116053340	YP_793664.1	PA14_68580	PA5192	pckA	phosphoenolpyruvate carboxykinase	Energy metabolism ; Carbon compound catabolism ; Energy metabolism	2614600	2492600	4115100	2237200	2855500	2101200	364030	0	0	703600	816470	1186100	-0.332839	0.538281	-3.03959	0.000699324	-1.76621	0.00228074
Q02EL6	116053296	YP_793620.1	PA14_68000	PA5148		hypothetical protein	Hypothetical, unclassified, unknown ; Hypothetical, unclassified, unknown	800400	1556800	1347300	0	786600	995240	511710	0	0	310440	0	240980	-0.42574	0.510927	-1.21575	0.116314	-2.11946	0.00379353
Q02EM5	116053288	YP_793611.1	PA14_67890	PA5141	hisA	1-(5-phosphoribosyl)-5-[(5- phosphoribosylamino)methylideneamino] imidazole-4-carboxamide isomerase	Amino acid biosynthesis and metabolism ; Amino acid biosynthesis and metabolism	587820	380820	587640	427910	606030	440130	438770	260740	0	832450	340460	368310	-0.0682633	0.93096	-0.588434	0.390309	-0.111216	0.882797
Q02EN5	116053278	YP_793601.1	PA14_67770	PA5131	pgm	phosphoglyceromutase	Carbon compound catabolism ; Carbon compound catabolism	548200	936640	488930	610750	355850	0	0	198300	0	0	0	0	-0.436349	0.545833	-1.66959	0.0644845
Q02EN8	116053275	YP_793598.1	PA14_67720	PA5128	secB	preprotein translocase subunit SecB	Protein secretion/export apparatus ; Protein secretion/export apparatus	1415100	907790	1230500	778790	802280	793280	828380	340650	0	1789100	971400	676970	-0.557731	0.388599	-1.13283	0.101975	-0.142015	0.853879
Q02ER6	116053247	YP_793570.1	PA14_67350	PA5100	hutU	urocanate hydratase	Amino acid biosynthesis and metabolism ; Amino acid biosynthesis and metabolism	1577800	1320900	1630000	2111900	1956100	4194600	767430	1176100	0	901830	0	0	0.783582	0.160309	-0.662044	0.296936	-0.737175	0.36464
Q02ER8	116053245	YP_793568.1	PA14_67320	PA5098	hutH	histidine ammonia-lyase	Central intermediary metabolism ; Amino acid biosynthesis and metabolism	167330	170170	339300	188220	139690	200270	0	0	0	0	0	0	-0.29188	0.646362
Q02ES4	116053239	YP_793562.1	PA14_67250	PA5092	hutI	imidazolonepropionase	Amino acid biosynthesis and metabolism ; Amino acid biosynthesis and metabolism	823310	603560	1449700	640260	988380	594070	0	0	0	0	0	0	-0.312753	0.647293
Q02EU0	116054419	YP_793546.1	PA14_67065	PA5077	mdoH	glucosyltransferase MdoH	Cell wall / LPS / capsule ; Cell wall / LPS / capsule	437690	489850	544600	0	393240	288890	0	1528800	0	984760	1383300	1647300	-0.536184	0.32558	1.64518	0.0225315	1.42147	0.00815922
Q02EU9	116053215	YP_793537.1	PA14_66960	PA5068	tatA	twin arginine translocase A	Protein secretion/export apparatus	1592900	2694300	3569600	4418500	4652900	4243000	0	151300	0	0	0	0	0.836481	0.133242	-4.03696	0.000468571
Q02EV1	116053213	YP_793535.1	PA14_66940	PA5066	hisI	phosphoribosyl-AMP cyclohydrolase	Central intermediary metabolism ; Amino acid biosynthesis and metabolism	517940	505160	582950	506250	384880	459650	365310	354780	0	0	232710	369880	-0.256034	0.593773	-0.56961	0.246424	-0.864837	0.0781897
Q02EV4	116053210	YP_793532.1	PA14_66900	PA5063	ubiE	ubiquinone/menaquinone biosynthesis methyltransferase	Biosynthesis of cofactors, prosthetic groups and carriers ; Energy metabolism ; Biosynthesis of cofactors, prosthetic groups and carriers	1607200	1245300	1314400	824010	633600	721930	282550	0	0	522290	0	0	-0.934379	0.0506457	-2.28857	0.003549	-1.40223	0.0397204
Q02EW4	116053201	YP_793522.1	PA14_66770	PA5053	hslV	ATP-dependent protease peptidase subunit	Chaperones & heat shock proteins ; Chaperones & heat shock proteins	0	264130	0	0	0	137840	0	249590	0	0	0	0	-0.938254	0.381564	-0.081688	0.949833
Q02EW6	116053199	YP_793520.1	PA14_66750	PA5051	argS	arginyl-tRNA synthetase	Translation, post-translational modification, degradation ; Translation, post-translational modification, degradation	558820	652660	569640	517120	658650	473720	0	295540	0	0	0	0	-0.121573	0.828389	-1.0029	0.125115
Q02EW8	116053197	YP_793518.1	PA14_66710	PA5049	rpmE	50S ribosomal protein L31	Translation, post-translational modification, degradation ; Translation, post-translational modification, degradation	12556000	10646000	19346000	11325000	11289000	9045700	14293000	10388000	0	15135000	0	12145000	-0.386997	0.444051	-0.171795	0.79465	-0.0177823	0.977139
Q02EZ9	116053166	YP_793487.1	PA14_66330	PA5018	msrA	peptide methionine sulfoxide reductase	Translation, post-translational modification, degradation ; Translation, post-translational modification, degradation	3206800	2814800	3964700	2585500	2194900	2211900	967620	734500	0	1272500	921820	1070500	-0.503831	0.229456	-1.96679	0.000674436	-1.61096	0.00115526
Q02F21	116053144	YP_793465.1	PA14_66060	PA4996	rfaE	bifunctional heptose 7-phosphate kinase/heptose 1-phosphate adenyltransferase	Cell wall / LPS / capsule ; Cell wall / LPS / capsule	0	0	0	329990	226740	305100	0	0	0	0	0	0
Q02F45	116053121	YP_793441.1	PA14_65740	PA4973	thiC	thiamine biosynthesis protein ThiC	Biosynthesis of cofactors, prosthetic groups and carriers ; Biosynthesis of cofactors, prosthetic groups and carriers	137510	0	159480	0	0	0	0	0	0	0	0	0
Q02F79	116053088	YP_793407.1	PA14_65250	PA4939	hisZ	ATP phosphoribosyltransferase	Transport of small molecules ; Hypothetical, unclassified, unknown	733280	1040900	805360	1001100	844500	969520	1683000	2099800	0	1426100	1258800	810630	0.138375	0.805898	1.14465	0.0279896	0.414422	0.377349
Q02F80	116053087	YP_793406.1	PA14_65230	PA4938	purA	adenylosuccinate synthetase	Nucleotide biosynthesis and metabolism ; Amino acid biosynthesis and metabolism ; Nucleotide biosynthesis and metabolism	2948100	2577000	2807900	2896800	3493100	3241400	9564600	9153500	0	14524000	15894000	8524500	0.206872	0.685267	1.75436	0.00207819	2.17581	0.000255362
Q02F83	116053084	YP_793403.1	PA14_65180	PA4935	rpsF	30S ribosomal protein S6	Translation, post-translational modification, degradation ; Translation, post-translational modification, degradation	2716000	2405900	3366100	1727300	2440300	3053600	693200	0	0	0	1133600	0	-0.257683	0.649081	-2.01504	0.0134089	-1.30547	0.0782621
Q02F84	116053083	YP_793402.1	PA14_65170	PA4934	rpsR	30S ribosomal protein S18	Translation, post-translational modification, degradation ; Translation, post-translational modification, degradation	697040	676380	946170	569100	788540	1308400	0	0	0	0	0	0	0.132141	0.851678
Q02F86	116053081	YP_793400.1	PA14_65150	PA4932	rplI	50S ribosomal protein L9	Translation, post-translational modification, degradation ; Translation, post-translational modification, degradation	4002600	326040	3927900	2088600	2008200	4675600	1648900	2173700	0	2443800	634040	2130100	0.645258	0.652582	0.13489	0.942391	-0.211708	0.897778
Q02F98	116053069	YP_793388.1	PA14_64980	PA4920	nadE	NAD synthetase	Biosynthesis of cofactors, prosthetic groups and carriers ; Amino acid biosynthesis and metabolism ; Biosynthesis of cofactors, prosthetic groups and carriers	483640	557420	478320	402110	310230	344510	0	0	0	535690	0	0	-0.5284	0.241348			0.0845069	0.918088
Q02FE6	116053021	YP_793340.1	PA14_64440	PA4872		hypothetical protein	Carbon compound catabolism ; Hypothetical, unclassified, unknown	347050	277180	226070	287650	199230	189640	163280	0	0	312650	236740	260820	-0.333575	0.50026	-0.773564	0.238334	-0.0572766	0.923769
Q02FG6	116053002	YP_793320.1	PA14_64200	PA4854	purH	bifunctional phosphoribosylaminoimidazolecarboxamide formyltransferase/IMP cyclohydrolase	Nucleotide biosynthesis and metabolism ; Nucleotide biosynthesis and metabolism	651030	0	1063100	582260	724930	401290	756760	525360	0	1861400	928690	779090	-0.588415	0.40986	-0.399894	0.632832	0.408636	0.586139
Q02FH0	116052998	YP_793316.1	PA14_64140	PA4850	prmA	50S ribosomal protein L11 methyltransferase	Translation, post-translational modification, degradation ; Translation, post-translational modification, degradation	134580	141980	186810	0	0	88061	0	0	0	0	0	0	-0.795333	0.291553
Q02FP9	116052920	YP_793237.1	PA14_63110	PA4773		S-adenosylmethionine decarboxylase	Amino acid biosynthesis and metabolism ; Hypothetical, unclassified, unknown	215310	321750	407820	203780	183730	201450	823360	1186100	0	362310	265760	388920	-0.635089	0.179069	1.69808	0.00389478	0.135511	0.818148
Q02FQ1	116052918	YP_793235.1	PA14_63090	PA4771	lldD	L-lactate dehydrogenase	Energy metabolism ; Energy metabolism	0	0	0	0	0	104250	0	0	0	0	0	0
A0A0H2ZKX6	116054156	YP_788599.1	PA14_05530	PA0425	mexA	RND multidrug efflux membrane fusion protein MexA	Transport of small molecules	1333600	0	0	0	0	209880	433840	392790	623360	1228500	365300	457050	-2.66769	0.0438926	-1.49359	0.148693	-1.17717	0.256182
Q02FR1	116052908	YP_793225.1	PA14_62970	PA4761	dnaK	molecular chaperone DnaK	Chaperones & heat shock proteins ; DNA replication, recombination, modification and repair ; Adaptation, Protection ; Chaperones & heat shock proteins	4561800	4877700	3845100	1906300	3046200	3294000	6827800	14661000	3300100	8982100	5826300	7338600	-0.7204	0.294519	0.649672	0.352841	0.722104	0.294073
Q02FR2	116052907	YP_793224.1	PA14_62960	PA4760	dnaJ	chaperone protein DnaJ	Chaperones & heat shock proteins ; DNA replication, recombination, modification and repair ; Chaperones & heat shock proteins ; Adaptation, Protection	4224400	3482500	3707300	4904900	1649700	4838000	18565000	6164200	1454200	14872000	7787500	43372000	-0.159467	0.92054	0.536471	0.698207	2.17505	0.0705706
Q02FR3	116052906	YP_793223.1	PA14_62940	PA4759	dapB	dihydrodipicolinate reductase	Amino acid biosynthesis and metabolism ; Hypothetical, unclassified, unknown ; Amino acid biosynthesis and metabolism	651010	786530	606150	433310	404240	348590	603490	547550	0	1110300	0	432300	-0.781905	0.147517	-0.236125	0.738286	0.0331698	0.967306
Q02FS3	116052896	YP_793213.1	PA14_62840	PA4749	glmM	phosphoglucosamine mutase	Cell wall / LPS / capsule ; Cell wall / LPS / capsule	619390	859550	916730	693850	733560	588880	930270	1210400	1487100	1240200	1058700	799640	-0.234471	0.640837	0.592855	0.178732	0.368382	0.43112
Q02FS4	116052895	YP_793212.1	PA14_62830	PA4748	tpiA	triosephosphate isomerase	Central intermediary metabolism ; Central intermediary metabolism ; Energy metabolism	2088100	2672100	3080600	3757700	2680800	3634200	10971000	9502100	20958000	22487000	19214000	9601100	0.363592	0.568051	2.32997	0.000748889	2.63831	0.000336366
Q02FS8	116052891	YP_793208.1	PA14_62760	PA4744	infB	translation initiation factor IF-2	Translation, post-translational modification, degradation ; Translation, post-translational modification, degradation	1676200	1600600	2380900	1542900	1457200	1060200	1912600	1248100	0	2079800	1637000	1411900	-0.474045	0.324213	-0.264137	0.65511	-0.136726	0.814835
Q02FS9	116052890	YP_793207.1	PA14_62740	PA4743	rbfA	ribosome-binding factor A	Translation, post-translational modification, degradation ; Translation, post-translational modification, degradation ; Adaptation, Protection	320230	236330	0	0	151340	227540	0	0	0	313770	0	294270	-0.567999	0.38072			0.143468	0.850663
Q02FT2	116052887	YP_793204.1	PA14_62710	PA4740	pnp	polynucleotide phosphorylase	Transcription, RNA processing and degradation ; Transcription, RNA processing and degradation	3637000	6272500	5551800	4588500	4273300	3503500	855320	1177900	0	2254100	2174300	1268600	-0.294192	0.59611	-2.32287	0.000742125	-1.44947	0.0074856
Q02FU2	116052877	YP_793194.1	PA14_62590	PA4730	panC	pantoate--beta-alanine ligase	Biosynthesis of cofactors, prosthetic groups and carriers ; Biosynthesis of cofactors, prosthetic groups and carriers	145400	0	163510	0	177410	119130	1375500	324880	0	1850800	588190	300560	-0.084891	0.958098	2.11619	0.0963036	2.15997	0.0670285
Q02FU3	116052876	YP_793193.1	PA14_62580	PA4729	panB	3-methyl-2-oxobutanoate hydroxymethyltransferase	Biosynthesis of cofactors, prosthetic groups and carriers ; Biosynthesis of cofactors, prosthetic groups and carriers	392890	268700	0	0	391860	421010	0	0	0	0	0	0	0.322036	0.649081
Q02FV2	116052867	YP_793184.1	PA14_62470	PA4721		sugar fermentation stimulation protein A	Carbon compound catabolism ; Hypothetical, unclassified, unknown	0	0	0	0	100290	0	197190	603340	0	0	0	0
Q02FX9	116052840	YP_793157.1	PA14_62130	PA4694	ilvC	ketol-acid reductoisomerase	Amino acid biosynthesis and metabolism ; Biosynthesis of cofactors, prosthetic groups and carriers ; Amino acid biosynthesis and metabolism	13587000	11275000	16948000	20742000	23110000	26961000	8404700	7673800	6089900	10675000	10500000	10711000	0.771826	0.0557439	-0.908233	0.0265283	-0.370917	0.373044
Q02G03	116052816	YP_793133.1	PA14_61780	PA4671		50S ribosomal protein L25	Translation, post-translational modification, degradation ; Adaptation, Protection ; Translation, post-translational modification, degradation	1950600	1844800	3580900	1703600	1844900	2715500	3890500	5459200	4113800	3157100	2952300	1111000	-0.198119	0.798361	0.920471	0.139694	-0.105136	0.897437
Q02G28	116052791	YP_793108.1	PA14_61470	PA4646	upp	uracil phosphoribosyltransferase	Nucleotide biosynthesis and metabolism ; Nucleotide biosynthesis and metabolism	0	96565	124930	0	0	0	0	0	0	65323	0	0					-0.749683	0.382854
Q02GA9	116052710	YP_793027.1	PA14_60460	PA4568	rplU	50S ribosomal protein L21	Translation, post-translational modification, degradation ; Translation, post-translational modification, degradation	3471400	6523400	7395400	6884100	4184700	4158100	3339700	2069400	0	921740	0	914570	-0.161151	0.818148	-1.06812	0.0922402	-2.58579	0.000989255
Q02GB2	116052708	YP_793024.1	PA14_60420	PA4565	proB	gamma-glutamyl kinase	Amino acid biosynthesis and metabolism ; Hypothetical, unclassified, unknown ; Amino acid biosynthesis and metabolism	158520	125220	239850	0	165180	119420	0	0	0	193850	0	0	-0.260379	0.717308			0.20452	0.83349
Q02GB4	116052706	YP_793022.1	PA14_60400	PA4563	rpsT	30S ribosomal protein S20	Translation, post-translational modification, degradation ; Central intermediary metabolism ; Translation, post-translational modification, degradation	2797000	2173200	2953000	1570000	1289000	1534800	0	0	0	0	0	0	-0.843605	0.0740434
Q02GB7	116052703	YP_793019.1	PA14_60370	PA4560	ileS	isoleucyl-tRNA synthetase	Translation, post-translational modification, degradation ; Amino acid biosynthesis and metabolism ; Translation, post-translational modification, degradation	643380	889110	1180700	1213100	1070500	1317700	1643700	687320	0	2478500	2783200	3272700	0.447062	0.432711	0.276727	0.690998	1.68762	0.0046155
Q02GC0	116052700	YP_793016.1	PA14_60330	PA4557	ispH	4-hydroxy-3-methylbut-2-enyl diphosphate reductase	Antibiotic resistance and susceptibility ; Adaptation, Protection	313080	0	0	0	149450	193370	0	129990	0	302800	418220	0	-0.881018	0.279045	-1.26813	0.175904	0.184782	0.849242
Q02GC2	116052698	YP_793014.1	PA14_60310	PA4554	pilY1	type 4 fimbrial biogenesis protein PilY1	Motility & Attachment ; Motility & Attachment	0	0	0	0	0	169070	223020	244890	0	220080	202080	154700
Q02GV7	116052516	YP_792829.1	PA14_58190	PA4484	gatB	aspartyl/glutamyl-tRNA amidotransferase subunit B	Translation, post-translational modification, degradation ; Translation, post-translational modification, degradation	0	0	0	0	0	0	720450	335000	0	1487300	669390	531380
Q02GV8	116052515	YP_792828.1	PA14_58180	PA4483	gatA	aspartyl/glutamyl-tRNA amidotransferase subunit A	Translation, post-translational modification, degradation ; Translation, post-translational modification, degradation	150050	267290	531920	343570	383920	279940	238420	0	0	0	246900	0	0.263823	0.746952	-0.218181	0.856994	-0.167759	0.895845
Q02GZ1	116052482	YP_792795.1	PA14_57810	PA4450	murA	UDP-N-acetylglucosamine 1-carboxyvinyltransferase	Cell wall / LPS / capsule ; Cell wall / LPS / capsule	488820	455180	425190	295950	387380	463440	0	0	0	273860	0	0	-0.277454	0.590263			-0.734511	0.277973
Q02GZ2	116052481	YP_792794.1	PA14_57800	PA4449	hisG	ATP phosphoribosyltransferase	Amino acid biosynthesis and metabolism ; Amino acid biosynthesis and metabolism	0	0	0	0	0	0	0	198700	0	108130	0	0
Q02H07	116052466	YP_792779.1	PA14_57590	PA4433	rplM	50S ribosomal protein L13	Translation, post-translational modification, degradation ; Translation, post-translational modification, degradation	376120	379930	363840	238370	549920	580080	0	0	0	0	0	0	0.182815	0.804366
Q02H08	116052465	YP_792778.1	PA14_57580	PA4432	rpsI	30S ribosomal protein S9	Translation, post-translational modification, degradation ; Translation, post-translational modification, degradation	1075200	781580	1121600	863400	524680	1016100	520830	0	0	962450	0	790740	-0.344659	0.539953	-0.912658	0.214647	-0.168514	0.812899
Q02H15	116052458	YP_792771.1	PA14_57500	PA4425	gmhA	phosphoheptose isomerase	Carbon compound catabolism ; Putative enzymes	786420	1172300	710120	1129300	1057300	1029000	1184200	1042600	1690100	0	1229100	933640	0.302736	0.544512	0.557453	0.227554	0.302987	0.593773
Q02H29	116052445	YP_792757.1	PA14_57330	PA4411	murC	UDP-N-acetylmuramate--L-alanine ligase	Carbon compound catabolism ; Cell wall / LPS / capsule	508040	808770	633130	539330	593610	429780	2024600	1819400	0	2842100	2830500	1010000	-0.306297	0.649081	1.58809	0.0225109	1.65499	0.00984828
A0A0H2ZDA9	116051119	YP_790050.1	PA14_23720	PA3123		translation initiation inhibitor	Translation, post-translational modification, degradation	585010	1295200	1044800	428440	316150	459650	0	0	0	0	0	0	-1.22283	0.0442473
Q02H37	116052438	YP_792749.1	PA14_57220	PA4403	secA	preprotein translocase subunit SecA	Protein secretion/export apparatus ; Protein secretion/export apparatus	584360	606040	298650	693300	491040	579780	560770	0	0	608800	0	610870	0.300033	0.609158	0.245834	0.787428	0.366841	0.568845
Q02H45	116052430	YP_792741.1	PA14_57130	PA4395		nucleotide-binding protein	Hypothetical, unclassified, unknown ; Hypothetical, unclassified, unknown	511890	1167200	1507300	1645500	1140700	1097800	296640	516250	0	272830	232430	152450	0.398046	0.568862	-1.30318	0.0705706	-2.18052	0.00259813
Q02H54	116052421	YP_792732.1	PA14_57020	PA4386	groES	co-chaperonin GroES	Chaperones & heat shock proteins ; Chaperones & heat shock proteins	1610400	1451700	203450	183690	156310	490030	33201000	195760000	368080	0	189490	387310	-1.69305	0.543368	4.09876	0.10776	-1.52676	0.635104
Q02H55	116052420	YP_792731.1	PA14_57010	PA4385	groEL	chaperonin GroEL	Chaperones & heat shock proteins ; Chaperones & heat shock proteins	26818000	25585000	18571000	10186000	8179500	6886500	42316000	73831000	2501600	19478000	8363100	23962000	-1.49101	0.283709	-0.235066	0.895875	-0.568949	0.720186
Q02HS3	116048687	YP_792513.1	PA14_54320	PA0771	era	GTP-binding protein Era	Translation, post-translational modification, degradation ; Cell division ; Translation, post-translational modification, degradation	289650	326170	335140	280380	298890	327840	855160	1188100	0	1467200	1499300	508620	-0.0682362	0.931085	1.67182	0.0159204	1.71437	0.00743054
Q02HS5	116048689	YP_792511.1	PA14_54290	PA0773	pdxJ	pyridoxine 5'-phosphate synthase	Biosynthesis of cofactors, prosthetic groups and carriers ; Biosynthesis of cofactors, prosthetic groups and carriers	0	0	0	0	0	115840	0	0	0	0	0	0
Q02I31	116048795	YP_792405.1	PA14_53000	PA0871	phhB	pterin-4-alpha-carbinolamine dehydratase	Amino acid biosynthesis and metabolism ; Amino acid biosynthesis and metabolism	371200	430120	483210	444110	336130	744270	0	0	0	0	0	0	0.175392	0.796521
Q02I59	116048823	YP_792377.1	PA14_52660	PA0899	aruB	succinylarginine dihydrolase	Amino acid biosynthesis and metabolism ; Amino acid biosynthesis and metabolism	771750	1511200	1506400	727570	1311800	1217700	2121000	2171900	645010	1150000	1718200	0	-0.198714	0.827886	0.252697	0.773356	0.220264	0.828491
Q02I63	116048827	YP_792373.1	PA14_52600	PA0903	alaS	alanyl-tRNA synthetase	Transcription, RNA processing and degradation	730020	718970	1048900	1124000	764350	735030	992550	1113700	0	1475800	1548700	1219900	0.065978	0.908308	0.359323	0.497583	0.780143	0.0771792
Q02I65	116048829	YP_792371.1	PA14_52570	PA0905	rsmA	carbon storage regulator	Transcriptional regulators ; Translation, post-translational modification, degradation ; Adaptation, Protection	3185400	3129400	383540	370630	454860	478870	0	0	0	0	0	0	-1.85519	0.103081
Q02I76	116048839	YP_792360.1	PA14_52420	PA0916	rimO	ribosomal protein S12 methylthiotransferase	Putative enzymes ; Hypothetical, unclassified, unknown	142990	0	183520	0	0	0	0	0	0	307990	0	0					0.926958	0.277257
Q02IA6	116048869	YP_792330.1	PA14_52040	PA0945	purM	phosphoribosylaminoimidazole synthetase	Nucleotide biosynthesis and metabolism ; Nucleotide biosynthesis and metabolism	672200	1002100	1373200	727760	1234900	1054500	1440000	638230	1918100	1270200	896380	959340	0.0116524	0.986759	0.310121	0.659772	0.0799405	0.922864
Q02IB8	116048881	YP_792318.1	PA14_51900	PA0956	proS	prolyl-tRNA synthetase	Translation, post-translational modification, degradation ; Amino acid biosynthesis and metabolism ; Translation, post-translational modification, degradation	140420	0	159580	0	142150	185600	0	0	0	0	0	0	0.117791	0.881569
Q02IC5	116048888	YP_792311.1	PA14_51820	PA0963	aspS	aspartyl-tRNA synthetase	Transcription, RNA processing and degradation ; Transcription, RNA processing and degradation ; Translation, post-translational modification, degradation	759560	1217000	1337900	1208300	927760	1336600	3679100	5043400	3608800	6583400	6275700	3878800	0.0922782	0.882797	1.91958	0.000856219	2.33923	0.000231573
Q02IC6	116048889	YP_792310.1	PA14_51810	PA0964		hypothetical protein	Hypothetical, unclassified, unknown ; Hypothetical, unclassified, unknown	0	0	0	0	0	0	0	6734900	1356100	1774100	1537200	652760
Q02IC8	116048891	YP_792308.1	PA14_51790	PA0966	ruvA	Holliday junction DNA helicase RuvA	DNA replication, recombination, modification and repair ; DNA replication, recombination, modification and repair	0	0	161390	0	125920	148410	0	0	0	133580	0	0	-0.239503	0.806622			-0.272847	0.80963
Q02ID8	116048901	YP_792298.1	PA14_51670	PA0976		hypothetical protein	Hypothetical, unclassified, unknown	0	0	0	0	0	0	1176500	0	0	906640	0	0
Q02IG9	116048932	YP_792267.1	PA14_51330	PA1004	nadA	quinolinate synthetase	Biosynthesis of cofactors, prosthetic groups and carriers ; Amino acid biosynthesis and metabolism ; Biosynthesis of cofactors, prosthetic groups and carriers	0	0	0	0	0	0	0	0	0	290150	0	285010
Q02IK5	116048967	YP_792231.1	PA14_50900	PA1039		hypothetical protein	Hypothetical, unclassified, unknown ; Hypothetical, unclassified, unknown	211440	0	295070	271710	274970	391260	0	0	0	0	0	0	0.302504	0.635104
Q02IQ0	116049012	YP_792186.1	PA14_50420	PA1083	flgH	flagellar basal body L-ring protein	Motility & Attachment ; Cell wall / LPS / capsule ; Motility & Attachment	0	0	0	0	0	76769	632140	1930900	0	29857	0	201590
A0A0H2ZGN5	116052450	YP_792762.1	PA14_57390	PA4416	murF	UDP-N-acetylmuramoylalanyl-D-glutamyl-2,6- diaminopimelate--D-alanyl-D-alanine ligase	Cell wall / LPS / capsule ; Cell wall / LPS / capsule	326630	495420	357020	0	167860	167830	255020	0	0	382840	0	0	-1.20364	0.0442589	-0.600161	0.413276	-0.0140299	0.985652
Q02IZ4	116049106	YP_792092.1	PA14_49250	PA1174	napA	nitrate reductase catalytic subunit	Energy metabolism	4440300	5803600	6987900	6725100	8363900	4823200	1333000	1859700	2126800	2449600	1094000	466550	0.197086	0.828961	-1.69801	0.0234411	-2.39007	0.0029806
Q02K11	116049472	YP_791725.1	PA14_44670	PA1528	zipA	cell division protein ZipA	Cell division ; Cell division	0	0	0	0	0	148970	0	0	0	0	0	0
Q02K12	116049473	YP_791724.1	PA14_44660	PA1529	ligA	NAD-dependent DNA ligase LigA	DNA replication, recombination, modification and repair ; DNA replication, recombination, modification and repair	0	143560	0	0	266910	524290	751510	196460	0	1216600	1162100	654490	1.38171	0.268109	1.42036	0.254249	2.76295	0.0273538
Q02K16	116049477	YP_791720.1	PA14_44620	PA1533		hypothetical protein	Hypothetical, unclassified, unknown ; Hypothetical, unclassified, unknown	130240	0	214240	0	150400	0	0	0	0	0	0	0	-0.151396	0.893209
Q02K58	116049518	YP_791678.1	PA14_44140	PA1574		hypothetical protein	Hypothetical, unclassified, unknown ; Hypothetical, unclassified, unknown	416110	611680	570960	482170	477980	449010	1076300	1126400	0	911980	201550	575500	-0.163297	0.849242	1.06645	0.160014	-0.152725	0.856994
Q02K73	116049533	YP_791663.1	PA14_43950	PA1588	sucC	succinyl-CoA synthetase subunit beta	Energy metabolism ; Energy metabolism	15556000	19713000	24617000	14266000	18673000	20236000	19647000	16473000	2058900	14572000	12248000	9613900	-0.161938	0.897437	-1.16731	0.227738	-0.712445	0.492958
Q02K94	116049554	YP_791642.1	PA14_43690	PA1609	fabB	3-oxoacyl-ACP synthase	Fatty acid and phospholipid metabolism ; Fatty acid and phospholipid metabolism	5102600	5178600	7047900	5325400	4505000	5879300	995230	0	0	5509300	3440700	4436600	-0.133642	0.81219	-2.52056	0.00128837	-0.382321	0.421997
Q02K95	116049555	YP_791641.1	PA14_43680	PA1610	fabA	3-hydroxydecanoyl-ACP dehydratase	Fatty acid and phospholipid metabolism ; Fatty acid and phospholipid metabolism	871500	2905300	1613600	2706400	1308100	690900	1378300	272040	0	0	1047900	0	-0.246715	0.85063	-1.38446	0.244263	-0.609347	0.721383
Q02K99	116049559	YP_791637.1	PA14_43640	PA1614	gpsA	NAD(P)H-dependent glycerol-3-phosphate dehydrogenase	Central intermediary metabolism ; Central intermediary metabolism ; Fatty acid and phospholipid metabolism	428850	250370	463600	378730	244160	269500	348070	0	977570	937720	0	404650	-0.332711	0.679175	0.66515	0.420229	0.743777	0.359207
Q02KH1	116049630	YP_791565.1	PA14_42760	PA1681	aroC	chorismate synthase	Amino acid biosynthesis and metabolism ; Amino acid biosynthesis and metabolism	0	0	0	0	0	0	0	0	0	296570	110960	0
Q02KR0	116049719	YP_791476.1	PA14_41680	PA1769		hypothetical protein	Hypothetical, unclassified, unknown ; Hypothetical, unclassified, unknown	183730	315030	270560	0	302890	408250	0	0	0	0	0	0	0.491115	0.433306
Q02KR1	116049720	YP_791475.1	PA14_41670	PA1770	ppsA	phosphoenolpyruvate synthase	Central intermediary metabolism ; Energy metabolism ; Carbon compound catabolism ; Central intermediary metabolism	1819600	1375600	1127900	772160	1616500	2371600	4694300	4961700	2096000	3857200	3281100	2276900	0.0227948	0.977139	1.37069	0.0422826	1.11716	0.092691
Q02KR3	116049722	YP_791473.1	PA14_41640	PA1772		ribonuclease activity regulator protein RraA	Biosynthesis of cofactors, prosthetic groups and carriers ; Biosynthesis of cofactors, prosthetic groups and carriers	20672000	15682000	15198000	15548000	20753000	18243000	5996900	4076800	0	22808000	7239900	8347500	0.0855743	0.915849	-1.78299	0.0141244	-0.612557	0.333978
Q02KT5	116049742	YP_791451.1	PA14_41380	PA1794	glnS	glutaminyl-tRNA synthetase	Amino acid biosynthesis and metabolism ; Amino acid biosynthesis and metabolism ; Translation, post-translational modification, degradation	775780	515940	985170	892660	1242900	883410	557610	816090	0	1399000	1313500	1114300	0.43787	0.382099	-0.120416	0.856994	0.79217	0.0996492
Q02KT6	116049743	YP_791450.1	PA14_41360	PA1795	cysS	cysteinyl-tRNA synthetase	Translation, post-translational modification, degradation ; Amino acid biosynthesis and metabolism ; Translation, post-translational modification, degradation	360770	0	810500	0	494570	668330	0	0	0	0	0	0	0.0884219	0.931085
Q02KT7	116049744	YP_791449.1	PA14_41350	PA1796	folD	bifunctional 5,10-methylene-tetrahydrofolate dehydrogenase/ 5,10-methylene-tetrahydrofolate cyclohydrolase	Biosynthesis of cofactors, prosthetic groups and carriers ; Translation, post-translational modification, degradation ; Nucleotide biosynthesis and metabolism ; Biosynthesis of cofactors, prosthetic groups and carriers	145230	0	0	0	84167	182440	0	0	0	454460	376460	400650	-0.228965	0.828961			1.49466	0.0801714
Q02KU3	116049750	YP_791443.1	PA14_41250	PA1800	tig	trigger factor	Cell division ; Cell division ; Chaperones & heat shock proteins	3968100	3162200	4316600	2190800	1465300	2920200	3117100	3149700	1789000	3816300	1237500	2389700	-0.843517	0.17454	-0.541567	0.410327	-0.75428	0.229456
Q02KU5	116049752	YP_791441.1	PA14_41230	PA1802	clpX	ATP-dependent protease ATP-binding subunit ClpX	Chaperones & heat shock proteins ; Chaperones & heat shock proteins ; Cell wall / LPS / capsule	7251000	6591700	5824700	5000800	4825500	5310700	2995700	4360800	0	5031700	4137100	5068900	-0.373092	0.373699	-0.853262	0.0619143	-0.466559	0.254037
Q02KZ2	116049799	YP_791394.1	PA14_40630	PA1847		hypothetical protein	Hypothetical, unclassified, unknown ; Hypothetical, unclassified, unknown ; Adaptation, Protection ; Antibiotic resistance and susceptibility	3344300	3439400	5117800	5647300	6044600	8610600	501730	0	0	1191700	484140	847820	0.773312	0.174184	-2.95481	0.00197514	-2.30368	0.00105687
Q02LD3	116049937	YP_791253.1	PA14_38820	PA1986	pqqB	pyrroloquinoline quinone biosynthesis protein PqqB	Biosynthesis of cofactors, prosthetic groups and carriers ; Biosynthesis of cofactors, prosthetic groups and carriers	199740	294190	274330	0	201140	237930	0	0	0	0	0	0	-0.207559	0.74835
Q02LD4	116049938	YP_791252.1	PA14_38800	PA1987	pqqC	pyrroloquinoline quinone biosynthesis protein PqqC	Biosynthesis of cofactors, prosthetic groups and carriers ; Biosynthesis of cofactors, prosthetic groups and carriers	591710	1086100	382830	542830	476940	649740	247950	0	0	337640	323250	0	-0.182836	0.80325	-1.33751	0.113148	-0.923492	0.162856
Q02LD5	116049939	YP_791251.1	PA14_38790	PA1988	pqqD	pyrroloquinoline quinone biosynthesis protein PqqD	Biosynthesis of cofactors, prosthetic groups and carriers	616790	1205100	1097600	872730	764770	629710	0	0	0	0	0	0	-0.318964	0.590998
Q02LF6	116049960	YP_791230.1	PA14_38510	PA2009	hmgA	homogentisate 1,2-dioxygenase	Carbon compound catabolism ; Carbon compound catabolism	273620	499170	612880	425770	398280	549820	739360	0	0	819660	573990	398750	0.0518357	0.945841	0.757174	0.371752	0.388075	0.539647
Q02LI9	116049992	YP_791197.1	PA14_38110	PA2042		serine/threonine transporter SstT	Transport of small molecules ; Transport of small molecules	0	0	0	0	0	369720	0	0	0	0	0	0
Q02LM8	116050028	YP_791158.1	PA14_37590	PA2081	kynB	kynurenine formamidase, KynB	Putative enzymes ; Amino acid biosynthesis and metabolism ; Hypothetical, unclassified, unknown	0	153720	309900	189410	288050	221230	228730	476910	0	191640	149880	0	0.0717391	0.935766	0.597627	0.441311	-0.364951	0.659322
Q02M20	116050167	YP_791016.1	PA14_35840			hypothetical protein	Hypothetical, unclassified, unknown	0	0	68952	390760	68793	0	902160	3047900	0	217150	208210	245240	1.24964	0.425032	4.5879	0.00820792	1.69331	0.234691
Q02MM0	116050367	YP_790816.1	PA14_33320			hypothetical protein	Hypothetical, unclassified, unknown	0	0	0	0	0	0	141060	159980	168810	130860	137900	0
Q02MN4	116050381	YP_790802.1	PA14_33160	PA2433		hypothetical protein	Hypothetical, unclassified, unknown	3165400	1198200	1906300	734470	2600900	1943000	4915100	4917000	0	21380000	16086000	4622400	-0.320653	0.767737	1.34616	0.182411	2.59351	0.00815922
Q02NA4	116050599	YP_790582.1	PA14_30330	PA2612	serS	seryl-tRNA synthetase	Translation, post-translational modification, degradation ; Amino acid biosynthesis and metabolism ; Translation, post-translational modification, degradation	712720	650980	1073000	0	833920	467900	1183300	1986400	1748100	961770	783580	602840	-0.343454	0.599274	1.01501	0.0567592	-0.0439931	0.949833
Q02NB0	116050605	YP_790576.1	PA14_30260	PA2618		arginyl-tRNA-protein transferase	Translation, post-translational modification, degradation ; Translation, post-translational modification, degradation	544680	669040	721710	603680	427690	479340	0	0	0	0	0	0	-0.362507	0.461134
Q02NB1	116050606	YP_790575.1	PA14_30240	PA2619	infA	translation initiation factor IF-1	Translation, post-translational modification, degradation ; Translation, post-translational modification, degradation	1777300	1620300	1628500	2387100	1601800	2009400	3673500	2260800	0	0	0	0	0.237409	0.65511	0.78383	0.141973
Q02NB3	116050608	YP_790573.1	PA14_30210	PA2621	clpS	ATP-dependent Clp protease adaptor protein ClpS	Translation, post-translational modification, degradation ; Hypothetical, unclassified, unknown ; Antibiotic resistance and susceptibility ; Motility & Attachment ; Cell wall / LPS / capsule	0	0	0	0	0	18042	726620	485960	0	298210	277030	125970
Q02NB5	116050610	YP_790571.1	PA14_30190	PA2623	icd	isocitrate dehydrogenase	Energy metabolism ; Carbon compound catabolism ; Amino acid biosynthesis and metabolism ; Energy metabolism	14263000	25116000	24037000	27967000	29191000	28572000	14128000	14361000	0	18386000	10977000	11209000	0.479237	0.326452	-0.525024	0.339001	-0.642797	0.175269
Q02NB8	116050613	YP_790568.1	PA14_30150	PA2626	mnmA	tRNA-specific 2-thiouridylase MnmA	Transcription, RNA processing and degradation ; Transcription, RNA processing and degradation	0	0	220830	0	0	78769	0	0	0	0	0	0	-1.48724	0.172345
Q02NC9	116050624	YP_790557.1	PA14_30020	PA2637	nuoA	NADH dehydrogenase subunit A	Energy metabolism ; Energy metabolism	1986700	1588900	2045300	2559200	2807800	3528400	0	0	0	0	0	0	0.657811	0.158586
Q02ND0	116050625	YP_790556.1	PA14_30010	PA2638	nuoB	NADH dehydrogenase subunit B	Energy metabolism ; Energy metabolism	3345500	3339800	5012500	6991000	4903300	5444700	2556800	2379600	0	2866100	2317700	2787400	0.578864	0.17538	-0.633309	0.184237	-0.53227	0.216312
Q02ND1	116050626	YP_790555.1	PA14_29990	PA2639	nuoD	bifunctional NADH:ubiquinone oxidoreductase subunit C/D	Energy metabolism ; Energy metabolism	2005500	1927000	2371100	1735600	2294100	2376700	1317400	1993800	0	2923800	2090800	1509700	0.0154825	0.977139	-0.368685	0.530375	0.00342885	0.99669
Q02ND6	116050631	YP_790550.1	PA14_29920	PA2644	nuoI	NADH dehydrogenase subunit I	Energy metabolism ; Energy metabolism	24389000	15323000	19044000	20628000	20172000	29682000	82391000	57914000	86342000	74022000	74205000	41980000	0.265093	0.633095	1.95173	0.000825058	1.67264	0.00226295
Q02NN5	116050728	YP_790451.1	PA14_28720	PA2738	ihfA	integration host factor subunit alpha	DNA replication, recombination, modification and repair ; Translation, post-translational modification, degradation ; Transcription, RNA processing and degradation ; DNA replication, recombination, modification and repair	0	0	928320	0	494610	330130	0	0	0	547750	0	0	-1.19996	0.179431			-0.761105	0.467765
Q02NN7	116050730	YP_790449.1	PA14_28690	PA2740	pheS	phenylalanyl-tRNA synthetase subunit alpha	Translation, post-translational modification, degradation ; Translation, post-translational modification, degradation	184200	234520	304850	298770	230930	271210	1406400	1981900	2325500	1225200	1164300	775250	0.168939	0.760864	2.98104	3.51e-05	2.13064	0.000336366
Q02NN8	116050731	YP_790448.1	PA14_28680	PA2741	rplT	50S ribosomal protein L20	Translation, post-translational modification, degradation ; Translation, post-translational modification, degradation	5802600	1770900	5406000	17637000	11712000	4313300	3108600	809410	0	1823800	2737200	909920	1.3345	0.185779	-1.26631	0.270807	-1.20409	0.238633
Q02NN9	116050732	YP_790447.1	PA14_28670	PA2742	rpmI	50S ribosomal protein L35	Translation, post-translational modification, degradation ; Translation, post-translational modification, degradation	0	0	0	0	186550	0	1811300	0	0	2861200	1849700	1751900
Q02NP1	116050734	YP_790445.1	PA14_28650	PA2744	thrS	threonyl-tRNA synthetase	Translation, post-translational modification, degradation ; Amino acid biosynthesis and metabolism ; Translation, post-translational modification, degradation	705770	601340	556060	390410	756580	800710	0	0	0	2084200	1110600	1286200	0.00104762	0.999176			1.21904	0.0336236
Q02NQ8	116050751	YP_790428.1	PA14_28450	PA2755	eco	ecotin	Translation, post-translational modification, degradation ; Translation, post-translational modification, degradation	403110	244960	322360	171810	348120	322060	160850	413650	0	153130	109210	0	-0.241555	0.74885	-0.297068	0.719553	-1.2932	0.0744167
Q02NV3	116050796	YP_790383.1	PA14_27960	PA2796	tal	transaldolase B	Energy metabolism	2828700	2116000	1257900	1013100	1092900	1917100	638130	0	0	1126700	1234700	948200	-0.608877	0.291553	-1.61891	0.0489509	-0.837656	0.139865
Q02NZ0	116050831	YP_790346.1	PA14_27510	PA2827		methionine sulfoxide reductase B	Adaptation, Protection ; Hypothetical, unclassified, unknown	0	883270	473230	0	0	231310	914830	982910	0	488250	701500	633000	-1.48287	0.0699678	0.552583	0.412717	-0.105942	0.887655
Q02P14	116050855	YP_790322.1	PA14_27210	PA2851	efp	elongation factor P	Translation, post-translational modification, degradation ; Translation, post-translational modification, degradation	5959500	4606500	5174400	4790000	4166200	4561500	10726000	4752200	0	11143000	8470800	9723600	-0.213996	0.703377	0.4524	0.43112	0.897267	0.0679537
Q02P38	116050879	YP_790298.1	PA14_26890	PA2876	pyrF	orotidine 5'-phosphate decarboxylase	Nucleotide biosynthesis and metabolism ; Nucleotide biosynthesis and metabolism	0	181000	0	0	0	0	0	0	0	188450	0	0					0.0581921	0.963495
Q02PA2	116050941	YP_790234.1	PA14_26020	PA2939		aminopeptidase	Secreted Factors (toxins, enzymes, alginate) ; Secreted Factors (toxins, enzymes, alginate)	16646000	15783000	20594000	26882000	25591000	28184000	4134200	8469300	6508600	10274000	9319000	1965400	0.613794	0.456722	-1.52312	0.0515477	-1.61521	0.0395802
Q02PB3	116050952	YP_790223.1	PA14_25900	PA2950		trans-2-enoyl-CoA reductase	Putative enzymes ; Hypothetical, unclassified, unknown ; Protein secretion/export apparatus ; Motility & Attachment	304900	480150	678660	549760	380810	333100	1004300	0	0	268540	0	0	-0.170227	0.812899	1.11661	0.179955	-0.786366	0.359207
Q02PD3	116050972	YP_790203.1	PA14_25630	PA2970	rpmF	50S ribosomal protein L32	Translation, post-translational modification, degradation ; Translation, post-translational modification, degradation	1909900	1262100	2154100	1873300	1980900	1260600	443570	0	0	824870	0	509590	-0.0501867	0.942391	-1.9649	0.0166334	-1.41731	0.0257635
Q02PE3	116050982	YP_790193.1	PA14_25520	PA2980		hypothetical protein	Hypothetical, unclassified, unknown ; Hypothetical, unclassified, unknown	3056900	2006700	2358600	1999500	2792800	2982400	0	0	0	4625600	1080800	2320800	0.0676667	0.942386			-0.106154	0.907611
Q02PF5	116050994	YP_790181.1	PA14_25390	PA2991	sth	soluble pyridine nucleotide transhydrogenase	Nucleotide biosynthesis and metabolism ; Nucleotide biosynthesis and metabolism	925250	1199400	1305300	988420	1178900	1051100	825310	898280	0	1280100	996040	885410	-0.0806907	0.881558	-0.394081	0.418452	-0.119887	0.816102
Q02PF8	116050997	YP_790178.1	PA14_25350	PA2994	nqrF	Na(+)-translocating NADH-quinone reductase subunit F	Energy metabolism	2895500	3801700	6039000	5492800	3985800	3998500	763140	3391100	0	5123600	2625700	5566900	0.132368	0.895875	-1.33237	0.122799	0.0573224	0.955961
Q02PG3	116051001	YP_790173.1	PA14_25280	PA2999	nqrA	Na(+)-translocating NADH-quinone reductase subunit A	Energy metabolism ; Energy metabolism	501890	504120	681060	340130	450310	530770	0	408140	0	957460	865610	823560	-0.361276	0.435112	-0.447243	0.50657	0.661961	0.133406
Q02PG5	116051003	YP_790171.1	PA14_25250	PA3001		glyceraldehyde-3-phosphate dehydrogenase	Carbon compound catabolism ; Putative enzymes	3913800	4551500	3942900	5751100	5151400	4774800	4013100	4150600	1765600	5618600	7873100	5316100	0.336691	0.544512	-0.418658	0.436282	0.581114	0.260133
Q02PH7	116051014	YP_790159.1	PA14_25090	PA3013	fadA	3-ketoacyl-CoA thiolase	Fatty acid and phospholipid metabolism ; Amino acid biosynthesis and metabolism ; Fatty acid and phospholipid metabolism	4422900	3824600	4510300	4058900	3286900	3862400	1271300	1660800	0	3195500	5158100	2861600	-0.188737	0.717445	-1.54542	0.00504182	-0.231274	0.64753
Q02PH8	116051015	YP_790158.1	PA14_25080	PA3014	fadB	multifunctional fatty acid oxidation complex subunit alpha	Fatty acid and phospholipid metabolism ; Amino acid biosynthesis and metabolism ; Fatty acid and phospholipid metabolism	2001600	1578800	2146500	1355500	1698200	1684300	1353500	1415700	0	2498300	2692400	1211600	-0.268996	0.635104	-0.451551	0.448352	0.0882616	0.893209
Q02PQ1	116051084	YP_790085.1	PA14_24220	PA3088	ppnK	inorganic polyphosphate/ATP-NAD kinase	Hypothetical, unclassified, unknown ; Hypothetical, unclassified, unknown	318860	212530	267530	217780	206680	271760	0	0	0	359010	0	0	-0.189229	0.728258			0.450594	0.536713
Q02PS5	116051108	YP_790061.1	PA14_23860	PA3112	accD	acetyl-CoA carboxylase subunit beta	Fatty acid and phospholipid metabolism ; Fatty acid and phospholipid metabolism	2009300	1765900	2187700	1265000	1862900	2524200	3049100	2914200	2330700	1682600	2647200	959600	-0.127999	0.854218	0.471912	0.425559	-0.286949	0.649576
Q02PT3	116051116	YP_790053.1	PA14_23760	PA3120	leuD	isopropylmalate isomerase small subunit	Amino acid biosynthesis and metabolism ; Amino acid biosynthesis and metabolism	545740	454560	864200	309080	398030	418130	0	0	0	0	0	0	-0.686414	0.195425
Q02PT4	116051117	YP_790052.1	PA14_23750	PA3121	leuC	isopropylmalate isomerase large subunit	Amino acid biosynthesis and metabolism	223140	361480	335970	214960	276950	246580	307830	368330	0	204420	0	0	-0.294816	0.562144	0.164834	0.797857	-0.555196	0.424572
Q02PU7	116051130	YP_790039.1	PA14_23560	PA3134	gltX	glutamyl-tRNA synthetase	Translation, post-translational modification, degradation ; Translation, post-translational modification, degradation	0	0	198910	0	0	157880	0	0	0	0	0	0	-0.333287	0.778912
Q02PW9	116051152	YP_790017.1	PA14_23320	PA3163	cmk	cytidylate kinase	Nucleotide biosynthesis and metabolism ; Nucleotide biosynthesis and metabolism	171640	118470	0	0	0	0	0	0	0	0	0	0
Q02PX3	116051156	YP_790013.1	PA14_23270	PA3167	serC	phosphoserine aminotransferase	Amino acid biosynthesis and metabolism ; Amino acid biosynthesis and metabolism ; Biosynthesis of cofactors, prosthetic groups and carriers	323600	673060	727190	0	706080	1615000	933140	2093700	0	887510	802790	607110	0.980887	0.201373	1.36928	0.0774055	0.483155	0.516783
Q02PX7	116051160	YP_790009.1	PA14_23220	PA3171	ubiG	3-demethylubiquinone-9 3-methyltransferase	Biosynthesis of cofactors, prosthetic groups and carriers ; Energy metabolism ; Biosynthesis of cofactors, prosthetic groups and carriers	287410	248220	219640	0	197920	209540	264290	458420	0	638000	742820	509930	-0.297219	0.609196	0.476106	0.381253	1.31567	0.00985182
Q02PZ9	116051182	YP_789987.1	PA14_22930	PA3193	glk	glucokinase	Carbon compound catabolism ; Energy metabolism ; Carbon compound catabolism	626180	328700	386750	665210	550870	584530	1391800	554720	0	3265600	1892300	1627800	0.476016	0.462773	1.0304	0.131021	2.32715	0.00128837
Q02Q95	116051277	YP_789891.1	PA14_21790	PA3263	rdgC	recombination associated protein	DNA replication, recombination, modification and repair ; Hypothetical, unclassified, unknown	0	0	0	0	0	0	0	0	0	84925	0	0
Q02QU2	116051473	YP_789694.1	PA14_19450	PA3453		hypothetical protein	Hypothetical, unclassified, unknown ; Hypothetical, unclassified, unknown	179390	166150	188030	0	174170	117460	394460	501290	0	0	365160	0	-0.312517	0.588391	1.32391	0.0219025	1.03968	0.124771
Q02QW0	116051490	YP_789676.1	PA14_19190	PA3471		malate dehydrogenase	Central intermediary metabolism ; Central intermediary metabolism	702630	715910	882750	792910	979980	914220	0	0	0	653500	0	833910	0.225967	0.641515			-0.0474766	0.94133
Q02QW9	116051499	YP_789667.1	PA14_19090	PA3480	dcd	deoxycytidine triphosphate deaminase	Nucleotide biosynthesis and metabolism ; Nucleotide biosynthesis and metabolism	0	0	245820	0	176540	214250	0	0	0	149410	0	194600	-0.337957	0.698176			-0.527708	0.526638
Q02QZ8	116051526	YP_789638.1	PA14_18710	PA3527	pyrC	dihydroorotase	Nucleotide biosynthesis and metabolism ; Nucleotide biosynthesis and metabolism	0	0	0	0	0	0	0	0	3755600	2680400	3627400	1804700
Q02QZ9	116051527	YP_789637.1	PA14_18700	PA3528	rnt	ribonuclease T	DNA replication, recombination, modification and repair ; DNA replication, recombination, modification and repair ; Transcription, RNA processing and degradation	0	0	0	0	0	85229	0	0	0	0	0	0
Q02R89	116051614	YP_789547.1	PA14_17530	PA3617	recA	recombinase A	DNA replication, recombination, modification and repair ; DNA replication, recombination, modification and repair	2488800	2004400	1965700	1966900	1566400	2565600	6153200	9202400	2436100	7973200	6196000	5389400	-0.103664	0.898659	1.27142	0.0454491	1.58765	0.0151164
Q02RA7	116051632	YP_789529.1	PA14_17320	PA3635	eno	phosphopyruvate hydratase	Energy metabolism ; Translation, post-translational modification, degradation ; Energy metabolism ; Carbon compound catabolism	1418000	920180	812840	723470	1680000	1642600	0	0	0	1586000	2799000	1797700	0.304186	0.659322			0.970523	0.114281
Q02RA8	116051633	YP_789528.1	PA14_17310	PA3636	kdsA	2-dehydro-3-deoxyphosphooctonate aldolase	Cell wall / LPS / capsule	604200	626600	1047300	952450	707000	662750	2065600	2945900	0	3672700	4696600	2181900	0.0568815	0.937645	1.7475	0.00779194	2.18955	0.000871556
Q02RA9	116051634	YP_789527.1	PA14_17290	PA3637	pyrG	CTP synthetase	Nucleotide biosynthesis and metabolism ; Nucleotide biosynthesis and metabolism	696870	1183300	784100	975320	1150100	833310	5324700	7823300	6810600	4362500	4428200	2706200	0.177248	0.752464	2.92579	4.66e-05	2.11242	0.000389731
Q02RB1	116051636	YP_789525.1	PA14_17270	PA3639	accA	acetyl-CoA carboxylase carboxyltransferase subunit alpha	Fatty acid and phospholipid metabolism ; Fatty acid and phospholipid metabolism	1369000	1401000	1842500	1259200	1429700	1343000	0	417410	0	1448200	1269000	940250	-0.182522	0.717445	-1.86754	0.0065188	-0.344058	0.456641
Q02RB7	116051642	YP_789519.1	PA14_17190	PA3645	fabZ	(3R)-hydroxymyristoyl-ACP dehydratase	Fatty acid and phospholipid metabolism ; Cell wall / LPS / capsule ; Fatty acid and phospholipid metabolism	30474000	33912000	44343000	114080000	91949000	83730000	6852300	3913200	1393600	4261400	1678700	4327300	1.42016	0.0670285	-3.42004	0.000393555	-3.51058	0.000342301
Q02RB8	116051643	YP_789518.1	PA14_17180	PA3646	lpxD	UDP-3-O-[3-hydroxymyristoyl] glucosamine N-acyltransferase	Cell wall / LPS / capsule ; Cell wall / LPS / capsule	147070	0	0	0	233110	147420	1496700	1695200	872660	1123000	1490300	406890	0.333969	0.811078	3.14767	0.00866649	2.58065	0.0234411
Q02RC5	116051650	YP_789511.1	PA14_17100	PA3653	frr	ribosome recycling factor	Translation, post-translational modification, degradation ; Translation, post-translational modification, degradation	3457600	3774100	2913600	3115100	1846400	3463100	1018700	4900100	0	496210	104180	184260	-0.310883	0.778781	-0.589799	0.605421	-3.98757	0.00053652
Q02RC6	116051651	YP_789510.1	PA14_17080	PA3654	pyrH	uridylate kinase	Nucleotide biosynthesis and metabolism ; Nucleotide biosynthesis and metabolism	1455200	1629000	1065400	961610	1496300	1967700	0	0	0	592490	0	623350	0.0549448	0.936639			-1.16404	0.0548057
Q02RC7	116051652	YP_789509.1	PA14_17070	PA3655	tsf	elongation factor Ts	Translation, post-translational modification, degradation ; Translation, post-translational modification, degradation	8441400	8457700	12199000	12620000	14058000	15098000	16562000	39492000	25972000	25823000	28665000	10826000	0.540269	0.396465	1.42858	0.0223594	1.06726	0.0782113
Q02RC8	116051653	YP_789508.1	PA14_17060	PA3656	rpsB	30S ribosomal protein S2	Translation, post-translational modification, degradation ; Translation, post-translational modification, degradation	3720300	4718500	6152200	7574700	4519400	12348000	3745900	6956700	0	9971100	8821800	6151900	0.656225	0.294519	0.100241	0.910534	0.775003	0.206477
Q02RE5	116051670	YP_789491.1	PA14_16860	PA3673	plsB	glycerol-3-phosphate acyltransferase	Fatty acid and phospholipid metabolism ; Fatty acid and phospholipid metabolism	0	0	0	0	0	0	0	0	0	181270	0	0
Q02RF8	116051683	YP_789478.1	PA14_16700	PA3686	adk	adenylate kinase	Nucleotide biosynthesis and metabolism ; Nucleotide biosynthesis and metabolism	291530	0	437550	313260	352450	270580	738950	723830	810890	584690	0	0	-0.202935	0.723092	1.08367	0.0381789	0.711126	0.298901
Q02RL5	116051740	YP_789421.1	PA14_16000	PA3742	rplS	50S ribosomal protein L19	Transcription, RNA processing and degradation ; Translation, post-translational modification, degradation	1248500	1184800	1047600	1038300	683150	852640	1976400	2477500	0	795100	973310	1173400	-0.452474	0.301138	0.935238	0.0547952	-0.257018	0.588701
Q02RL8	116051743	YP_789418.1	PA14_15970	PA3745	rpsP	30S ribosomal protein S16	Translation, post-translational modification, degradation ; DNA replication, recombination, modification and repair ; Translation, post-translational modification, degradation	3378500	2951000	5254800	1758300	2646200	3843400	5528600	3349800	0	3275800	1251100	2309900	-0.516912	0.447331	0.201754	0.822034	-0.822783	0.199959
Q02RM4	116051749	YP_789412.1	PA14_15890	PA3751	purT	phosphoribosylglycinamide formyltransferase 2	Nucleotide biosynthesis and metabolism ; Amino acid biosynthesis and metabolism ; Nucleotide biosynthesis and metabolism	392320	475660	562960	509220	440070	485860	347170	405700	0	495570	284480	0	0.0171896	0.977139	-0.330304	0.556021	-0.329623	0.556967
Q02RS2	116051794	YP_789364.1	PA14_15340	PA3769	guaA	GMP synthase	Nucleotide biosynthesis and metabolism ; Amino acid biosynthesis and metabolism ; Nucleotide biosynthesis and metabolism	2193900	3304300	4565900	4101300	3502800	2294200	0	0	2089100	8407600	1132700	4161700	-0.00205355	0.999176	-0.620032	0.680539	0.0866304	0.94329
Q02RV3	116051824	YP_789333.1	PA14_14930	PA3799	engA	GTP-binding protein EngA	Translation, post-translational modification, degradation ; Hypothetical, unclassified, unknown	224050	321720	247510	0	164280	146300	282270	236000	0	231940	0	0	-0.753161	0.149632	-0.0177731	0.977139	-0.171953	0.830369
Q02RV6	116051827	YP_789330.1	PA14_14890	PA3802	hisS	histidyl-tRNA synthetase	Translation, post-translational modification, degradation ; Translation, post-translational modification, degradation	0	0	0	0	0	0	456570	347670	0	316930	382140	0
Q02RV7	116051828	YP_789329.1	PA14_14880	PA3803	ispG	4-hydroxy-3-methylbut-2-en-1-yl diphosphate synthase	Fatty acid and phospholipid metabolism ; Putative enzymes	521040	433180	540770	368080	324360	617580	513920	0	0	1401100	310390	344800	-0.242378	0.805415	0.0510852	0.973583	0.0989847	0.923769
Q02RW0	116051831	YP_789326.1	PA14_14830	PA3806		hypothetical protein	Energy metabolism ; Hypothetical, unclassified, unknown	357250	217780	314240	0	0	253280	576370	692170	504980	152340	264660	230050	-0.196491	0.820199	1.01423	0.0454491	-0.466097	0.360684
Q02RW1	116051832	YP_789325.1	PA14_14820	PA3807	ndk	nucleoside diphosphate kinase	Nucleotide biosynthesis and metabolism ; Nucleotide biosynthesis and metabolism	3293900	3668800	3105200	5531100	7972300	6247000	640860	1954600	3216400	2235500	2157800	1613600	0.958645	0.162029	-1.07313	0.11955	-0.75645	0.282194
Q02RW4	116051835	YP_789322.1	PA14_14780	PA3810	hscA	chaperone protein HscA	Chaperones & heat shock proteins ; Chaperones & heat shock proteins	0	0	0	0	86983	156690	680610	880830	0	0	459860	320040
Q02RW5	116051836	YP_789321.1	PA14_14770	PA3811	hscB	co-chaperone HscB	Chaperones & heat shock proteins ; Chaperones & heat shock proteins	216380	0	238120	0	213660	219160	384540	353290	0	548370	333920	496590	-0.0689773	0.923769	0.699365	0.211983	0.986274	0.0597716
Q02RW8	116051839	YP_789318.1	PA14_14730	PA3814	iscS	cysteine desulfurase	Amino acid biosynthesis and metabolism ; Amino acid biosynthesis and metabolism ; Biosynthesis of cofactors, prosthetic groups and carriers	1719200	3912800	3665800	4833900	3619100	7332600	5709700	4692800	0	2090800	2545300	2974100	0.793026	0.161987	0.830576	0.191459	-0.213241	0.752464
Q02RX7	116051848	YP_789309.1	PA14_14600	PA3823	tgt	queuine tRNA-ribosyltransferase	Translation, post-translational modification, degradation ; Transcription, RNA processing and degradation ; Translation, post-translational modification, degradation	0	0	0	0	0	0	0	316230	0	296080	385830	280430
Q02RY8	116051859	YP_789298.1	PA14_14470	PA3831	pepA	leucyl aminopeptidase	Translation, post-translational modification, degradation ; Transcription, RNA processing and degradation ; Secreted Factors (toxins, enzymes, alginate) ; Translation, post-translational modification, degradation	1718800	1418200	1342800	1356400	1672900	1587300	1806200	1329400	0	1976200	1838500	1611700	0.0460005	0.931452	0.0616307	0.918088	0.279711	0.526696
Q02S21	161486758	YP_789265.2	PA14_14040	PA3861	rhl	ATP-dependent RNA helicase RhlB	Transcription, RNA processing and degradation ; Transcription, RNA processing and degradation	436940	556170	486070	511680	782690	0	562840	362960	0	427640	213570	0	0.367133	0.589809	-0.118441	0.881569	-0.699155	0.26469
Q02S84	116051955	YP_789202.1	PA14_13230	PA3918	moaC	molybdenum cofactor biosynthesis protein MoaC	Biosynthesis of cofactors, prosthetic groups and carriers ; Biosynthesis of cofactors, prosthetic groups and carriers	216030	0	512560	254650	261710	303140	1900900	3927100	1774200	811880	1043100	413620	-0.288987	0.746458	2.82989	0.00138028	1.08298	0.148762
Q02SE5	116052016	YP_789141.1	PA14_12390	PA3977	hemL	glutamate-1-semialdehyde aminotransferase	Biosynthesis of cofactors, prosthetic groups and carriers ; Biosynthesis of cofactors, prosthetic groups and carriers	344170	464420	442790	399920	280680	339230	453870	1137300	1598800	694750	747890	281910	-0.298091	0.713939	1.18119	0.0893179	0.349794	0.659322
Q02SF5	116052026	YP_789131.1	PA14_12230	PA3987	leuS	leucyl-tRNA synthetase	Translation, post-translational modification, degradation ; Amino acid biosynthesis and metabolism ; Translation, post-translational modification, degradation	1053100	1083500	1292600	1440900	1179900	804590	2235000	3210200	2438800	6843800	3219500	4527500	-0.036219	0.956435	1.1895	0.0212489	2.02658	0.000733354
Q02SH2	116052043	YP_789114.1	PA14_12030	PA4005		hypothetical protein	Hypothetical, unclassified, unknown ; Hypothetical, unclassified, unknown	553340	685520	631220	440000	427800	460690	5484500	4002300	0	2911300	865360	749380	-0.488424	0.493183	2.91552	0.0010265	0.993027	0.132944
Q02SH4	116052045	YP_789112.1	PA14_12010	PA4007	proA	gamma-glutamyl phosphate reductase	Amino acid biosynthesis and metabolism ; Amino acid biosynthesis and metabolism ; Biosynthesis of cofactors, prosthetic groups and carriers	0	361760	456000	0	435480	236490	0	0	0	0	0	0	-0.339841	0.67187
Q02SM0	116052090	YP_789066.1	PA14_11430	PA4053	ribH	6,7-dimethyl-8-ribityllumazine synthase	Biosynthesis of cofactors, prosthetic groups and carriers ; Biosynthesis of cofactors, prosthetic groups and carriers	0	0	0	0	0	0	1541000	1718300	0	1322600	502920	740870
Q02T54	116052273	YP_788882.1	PA14_09130	PA4237	rplQ	50S ribosomal protein L17	Translation, post-translational modification, degradation ; Translation, post-translational modification, degradation	4461200	4236700	3455400	3042600	936650	2840000	0	0	0	0	0	0	-1.00415	0.161406
Q02T55	116054394	YP_788881.1	PA14_09115	PA4238	rpoA	DNA-directed RNA polymerase subunit alpha	Transcription, RNA processing and degradation ; Transcription, RNA processing and degradation	4548300	5187800	3928400	4370800	4957500	4104600	4555000	1496500	0	16275000	7885500	8821000	-0.0198801	0.977139	-0.793609	0.258368	1.20345	0.0556853
Q02T56	116052274	YP_788880.1	PA14_09100	PA4239	rpsD	30S ribosomal protein S4	Translation, post-translational modification, degradation ; Translation, post-translational modification, degradation	5380500	5131900	5330400	5367200	9075200	5173300	3855800	1604800	0	7917900	4302900	6339700	0.258569	0.697014	-1.08578	0.0915544	0.184455	0.795948
Q02T57	116052275	YP_788879.1	PA14_09090	PA4240	rpsK	30S ribosomal protein S11	Translation, post-translational modification, degradation ; Translation, post-translational modification, degradation	6624700	4459300	6382600	5414100	4655600	5954700	7202800	5333600	5483200	17164000	12697000	11673000	-0.1097	0.837641	0.0532897	0.923769	1.25134	0.00628709
Q02T58	116052276	YP_788878.1	PA14_09080	PA4241	rpsM	30S ribosomal protein S13	Translation, post-translational modification, degradation ; Translation, post-translational modification, degradation	1089700	1012900	1162100	1125000	1341200	1122000	1642700	1482900	0	2383900	2006200	2569800	0.133455	0.773356	0.522526	0.227738	1.08676	0.00871436
Q02T59	116052277	YP_788877.1	PA14_09070	PA4242	rpmJ	50S ribosomal protein L36	Translation, post-translational modification, degradation ; Translation, post-translational modification, degradation	931520	967570	1315300	1637000	1789300	1082900	23290000	35006000	30028000	13263000	19031000	9714900	0.473287	0.355969	4.77797	3.02e-06	3.67144	1.31e-05
Q02T61	116052279	YP_788875.1	PA14_09040	PA4244	rplO	50S ribosomal protein L15	Translation, post-translational modification, degradation ; Translation, post-translational modification, degradation	2355600	2950300	3655400	2112700	1382700	2082600	3205400	2895000	0	4205100	0	0	-0.687341	0.153227	0.051372	0.942347	0.516478	0.47285
Q02T62	116052280	YP_788874.1	PA14_09030	PA4245	rpmD	50S ribosomal protein L30	Translation, post-translational modification, degradation ; Translation, post-translational modification, degradation	4962700	5241200	7520700	8403100	7450100	5978100	6390800	1599200	0	10142000	7484500	9391700	0.311993	0.680539	-0.860623	0.247134	0.621891	0.362015
Q02T63	116052281	YP_788873.1	PA14_09020	PA4246	rpsE	30S ribosomal protein S5	Translation, post-translational modification, degradation ; Translation, post-translational modification, degradation	7178400	9185300	10666000	5923000	6722700	7806000	3720900	5802800	2716900	12632000	8194300	8210500	-0.392661	0.456722	-1.19452	0.019414	0.0910552	0.887655
Q02T64	116052282	YP_788872.1	PA14_09010	PA4247	rplR	50S ribosomal protein L18	Translation, post-translational modification, degradation ; Translation, post-translational modification, degradation	11273000	8207400	9600500	8965700	8767000	10904000	7190900	3717700	0	8852900	6494600	8081700	-0.0171831	0.977139	-0.894653	0.0886353	-0.311595	0.543368
Q02T65	116052283	YP_788871.1	PA14_09000	PA4248	rplF	50S ribosomal protein L6	Translation, post-translational modification, degradation ; Translation, post-translational modification, degradation	1203700	495110	614450	575070	490330	546800	0	0	0	1550200	0	805260	-0.415982	0.528529			0.643102	0.359432
Q02T66	116052284	YP_788870.1	PA14_08990	PA4249	rpsH	30S ribosomal protein S8	Translation, post-translational modification, degradation ; Translation, post-translational modification, degradation	3795900	4339900	6326400	4144600	3239600	5464400	3543600	2100000	0	5357600	3596600	3243300	-0.168792	0.79465	-0.786694	0.177462	-0.245935	0.683032
Q02T67	116052285	YP_788869.1	PA14_08980	PA4250	rpsN	30S ribosomal protein S14	Translation, post-translational modification, degradation ; Translation, post-translational modification, degradation	3496100	4940100	6558500	3731100	2867300	2861300	1530300	1360900	0	1533100	1188700	1099300	-0.629229	0.169893	-1.74536	0.00267717	-1.94041	0.000674436
Q02T68	116052286	YP_788868.1	PA14_08970	PA4251	rplE	50S ribosomal protein L5	Translation, post-translational modification, degradation ; Translation, post-translational modification, degradation	4977000	4769200	5198900	3432500	1907100	4285100	0	0	0	352230	0	0	-0.71242	0.201373			-3.82115	0.000656924
Q02T69	116052287	YP_788867.1	PA14_08960	PA4252	rplX	50S ribosomal protein L24	Translation, post-translational modification, degradation ; Translation, post-translational modification, degradation	1788300	2239800	1904200	1018800	1355100	4220500	0	0	0	274510	0	0	-0.129487	0.89622			-2.84212	0.0184659
Q02T70	116052288	YP_788866.1	PA14_08950	PA4253	rplN	50S ribosomal protein L14	Translation, post-translational modification, degradation ; Translation, post-translational modification, degradation	7444700	8615500	11656000	5555100	6223400	6120200	4273400	8306000	0	5619500	6714800	2724300	-0.607018	0.304393	-0.607281	0.36464	-0.954159	0.0993924
Q02T71	116052289	YP_788865.1	PA14_08940	PA4254	rpsQ	30S ribosomal protein S17	Translation, post-translational modification, degradation ; Translation, post-translational modification, degradation	2979800	2754500	3512300	3404400	2566900	7388300	915450	632180	0	1368300	960300	1432500	0.387749	0.540986	-2.01099	0.00482244	-1.31232	0.0282537
Q02T72	116052290	YP_788864.1	PA14_08930	PA4255	rpmC	50S ribosomal protein L29	Translation, post-translational modification, degradation ; Translation, post-translational modification, degradation	998560	569130	1028500	514230	430770	833490	345880	0	0	219920	0	0	-0.554194	0.359783	-1.27342	0.130234	-1.92671	0.0306644
Q02T73	116052291	YP_788863.1	PA14_08920	PA4256	rplP	50S ribosomal protein L16	Translation, post-translational modification, degradation ; Translation, post-translational modification, degradation	12081000	10171000	7466400	18451000	6683300	7056600	1343700	660800	0	3642000	3639800	2298100	-0.0254365	0.977139	-3.36624	0.000393555	-1.63748	0.0174964
Q02T74	116052292	YP_788862.1	PA14_08910	PA4257	rpsC	30S ribosomal protein S3	Translation, post-translational modification, degradation ; Translation, post-translational modification, degradation	0	2104200	610320	702370	497240	669550	0	0	0	235960	0	222860	-0.879261	0.264077			-2.30504	0.0151164
Q02T75	116052293	YP_788861.1	PA14_08900	PA4258	rplV	50S ribosomal protein L22	Translation, post-translational modification, degradation ; Translation, post-translational modification, degradation	3166700	4752500	3716200	4273600	3895100	5539100	1868100	1564000	0	884940	728890	787860	0.240423	0.610753	-1.16176	0.0185853	-2.26069	0.000132923
Q02T76	116052294	YP_788860.1	PA14_08890	PA4259	rpsS	30S ribosomal protein S19	Translation, post-translational modification, degradation ; Translation, post-translational modification, degradation	0	558480	513320	1124000	506080	654830	0	0	0	0	0	0	0.426337	0.544512
Q02T77	116052295	YP_788859.1	PA14_08880	PA4260	rplB	50S ribosomal protein L2	Translation, post-translational modification, degradation ; Translation, post-translational modification, degradation	13139000	11567000	14420000	24333000	10805000	17382000	13503000	27322000	43421000	12540000	19696000	12279000	0.353422	0.619746	0.956598	0.12994	0.156231	0.844161
A0A0H2Z9Q3	116049678	YP_791517.1	PA14_42200	PA1728		hypothetical protein	Hypothetical, unclassified, unknown ; Hypothetical, unclassified, unknown	540630	722600	1275000	0	257180	315230	0	0	0	0	0	0	-1.47716	0.0443076
Q02T79	116052297	YP_788857.1	PA14_08860	PA4262	rplD	50S ribosomal protein L4	Translation, post-translational modification, degradation ; Transcription, RNA processing and degradation ; Translation, post-translational modification, degradation	411840	401690	511200	426810	310190	411400	0	0	0	0	0	0	-0.211589	0.688451
Q02T80	116052298	YP_788856.1	PA14_08850	PA4263	rplC	50S ribosomal protein L3	Translation, post-translational modification, degradation ; Translation, post-translational modification, degradation	4077700	3901300	4519500	2542900	3781700	3032300	1960200	2747500	3591500	4208300	1898900	3749500	-0.433984	0.43112	-0.631389	0.228695	-0.420925	0.44718
Q02T81	116052299	YP_788855.1	PA14_08840	PA4264	rpsJ	30S ribosomal protein S10	Translation, post-translational modification, degradation ; Transcription, RNA processing and degradation ; Translation, post-translational modification, degradation	940410	1658900	1901600	1853300	1314200	708260	828630	0	0	757090	0	608520	-0.260723	0.722248	-0.794134	0.39899	-1.08198	0.132534
Q02T82			PA14_08680; tuf2 tufA PA14_08830					129360000	96685000	143750000	129360000	166870000	176560000	91785000	87196000	161630000	168710000	220270000	193900000	0.361319	0.465253	-0.158319	0.778781	0.667605	0.149632
Q02T84	116052302	YP_788852.1	PA14_08810	PA4267	rpsG	30S ribosomal protein S7	Translation, post-translational modification, degradation ; Translation, post-translational modification, degradation	5869200	2848300	2373000	3882000	3590700	5748700	0	0	0	529270	0	829250	0.338108	0.621866			-2.36401	0.003549
Q02T85	116052303	YP_788851.1	PA14_08790	PA4268	rpsL	30S ribosomal protein S12	Translation, post-translational modification, degradation ; Translation, post-translational modification, degradation	6982400	7547800	7574800	6849700	5624300	5786900	23289000	16614000	0	13233000	16168000	10743000	-0.280161	0.539953	1.41762	0.00559197	0.841825	0.0474122
Q02T86	116052304	YP_788850.1	PA14_08780	PA4269	rpoC	DNA-directed RNA polymerase subunit beta'	Transcription, RNA processing and degradation ; Transcription, RNA processing and degradation	19573000	24847000	25355000	26570000	20263000	22905000	28273000	24197000	12234000	30001000	25729000	23705000	3.39e-05	0.999918	-0.186353	0.74885	0.189797	0.744742
Q02T87	116052305	YP_788849.1	PA14_08760	PA4270	rpoB	DNA-directed RNA polymerase subunit beta	Translation, post-translational modification, degradation ; Transcription, RNA processing and degradation	8999200	8514400	12047000	8457600	7365900	8983400	15356000	16583000	7309400	21369000	18243000	13410000	-0.240644	0.685267	0.337271	0.546017	0.833884	0.102673
Q02T88	116052306	YP_788848.1	PA14_08750	PA4271	rplL	50S ribosomal protein L7/L12	Translation, post-translational modification, degradation ; Translation, post-translational modification, degradation	16640000	14872000	6350100	10430000	10666000	19246000	742880	3059000	0	15500000	441190	1310000	0.148737	0.941763	-2.94717	0.0839281	-2.48488	0.102162
Q02T89	116052307	YP_788847.1	PA14_08740	PA4272	rplJ	50S ribosomal protein L10	Translation, post-translational modification, degradation ; Translation, post-translational modification, degradation	1317800	1272500	1064300	1294100	459070	698650	0	0	0	445570	0	0	-0.701442	0.265267			-1.44484	0.104901
Q02T90	116052308	YP_788846.1	PA14_08730	PA4273	rplA	50S ribosomal protein L1	Translation, post-translational modification, degradation ; Translation, post-translational modification, degradation	4538800	4356200	4033900	4473000	2421900	5169500	3061500	5542500	0	4576600	975920	1722100	-0.17005	0.856994	-0.0634644	0.955961	-1.12476	0.139325
Q02T91	116052309	YP_788845.1	PA14_08720	PA4274	rplK	50S ribosomal protein L11	Translation, post-translational modification, degradation ; Translation, post-translational modification, degradation	4503800	4768100	8906100	8801200	7892400	9436300	3802300	4577400	1986100	5390400	2882800	4578200	0.592345	0.314175	-0.822671	0.15167	-0.475569	0.433957
Q02T96	116052313	YP_788840.1	PA14_08630	PA4279		pantothenate kinase	Transcriptional regulators ; Hypothetical, unclassified, unknown	243630	360760	485810	335370	384910	334480	246270	0	0	314040	506960	429990	0.00535712	0.993217	-0.505134	0.509375	0.227	0.690998
A0A0H2ZC07	116050609	YP_790572.1	PA14_30200	PA2622	cspD	cold-shock protein CspD	Transcriptional regulators ; Transcriptional regulators ; Adaptation, Protection	10879000	7199200	8492900	3043100	4337100	5348800	0	487640	0	0	0	0	-1.07869	0.0489509	-4.16197	0.000291744
Q02TA4	116054387	YP_788832.1	PA14_08480	PA0662	argC	N-acetyl-gamma-glutamyl-phosphate reductase	Amino acid biosynthesis and metabolism	0	291010	0	220190	189010	360030	0	0	0	0	0	0	-0.239293	0.812899
Q02TB1	116054380	YP_788825.1	PA14_08400	PA0655		hypothetical protein	Biosynthesis of cofactors, prosthetic groups and carriers ; Hypothetical, unclassified, unknown	226860	270650	213350	410070	261540	205670	0	0	0	0	0	0	0.250593	0.676226
Q02TG8	116054323	YP_788768.1	PA14_07770	PA0595	ostA	organic solvent tolerance protein OstA	Adaptation, Protection ; Adaptation, Protection	1745400	1309800	2389000	1886200	2287400	1917900	2885400	2169300	0	8652500	6471000	5468400	0.199803	0.714734	0.506563	0.352893	1.9363	0.000798153
Q02TH3	116054318	YP_788763.1	PA14_07700	PA0590	apaH	diadenosine tetraphosphatase	Nucleotide biosynthesis and metabolism ; Nucleotide biosynthesis and metabolism	0	0	148570	0	122960	0	0	0	0	0	0	0	-0.272954	0.823833
Q02TH6	116054315	YP_788760.1	PA14_07660	PA0587		hypothetical protein	Hypothetical, unclassified, unknown ; Hypothetical, unclassified, unknown	211630	264440	356010	0	336460	310480	216120	336870	1627100	157630	208230	147270	0.253667	0.835454	0.857284	0.344449	-0.681073	0.463818
Q02TI4	116054307	YP_788752.1	PA14_07560	PA0579	rpsU	30S ribosomal protein S21	Translation, post-translational modification, degradation ; Translation, post-translational modification, degradation	4646000	3186400	3446000	3822600	4494600	4948100	4525500	2255800	0	6523600	5065000	3498700	0.245594	0.683032	-0.215088	0.756124	0.393403	0.483124
Q02TL3	116054279	YP_788723.1	PA14_07190	PA0552	pgk	phosphoglycerate kinase	Energy metabolism ; Carbon compound catabolism ; Energy metabolism	450840	585790	559730	434450	522130	435560	0	0	0	291590	0	0	-0.193753	0.705251			-0.858635	0.179431
Q02TL9	116054273	YP_788717.1	PA14_07090	PA0546	metK	S-adenosylmethionine synthetase	Antibiotic resistance and susceptibility ; Amino acid biosynthesis and metabolism ; Central intermediary metabolism	1315700	2314200	3038600	2949900	4246800	2920700	8534000	15914000	17509000	16165000	14828000	4665600	0.661202	0.382247	2.66857	0.00138028	2.30579	0.0036483
Q02TT1	116054211	YP_788655.1	PA14_06290	PA0482	glcB	malate synthase G	Central intermediary metabolism ; Central intermediary metabolism ; Carbon compound catabolism	1212800	1811700	1883900	1299100	1026300	1541200	1438000	739330	0	2741300	1215600	907220	-0.336796	0.641515	-0.638959	0.393135	-0.151118	0.85063
Q02TY0	116054163	YP_788606.1	PA14_05620	PA0432	sahH	S-adenosyl-L-homocysteine hydrolase	Central intermediary metabolism ; Amino acid biosynthesis and metabolism	1944100	2046500	1742500	1473500	1591100	1328000	1060200	0	0	2326200	1706700	688280	-0.384964	0.568051	-0.846803	0.348911	-0.447723	0.50026
Q02TY9	116054154	YP_788597.1	PA14_05510	PA0423		hypothetical protein	Membrane proteins ; Secreted Factors (toxins, enzymes, alginate)	444780	478170	382470	563650	343000	395550	0	0	0	416770	0	0	-0.029698	0.961938			-0.0560693	0.95035
Q02U32	116054111	YP_788554.1	PA14_04980	PA0381	thiG	thiazole synthase	Biosynthesis of cofactors, prosthetic groups and carriers ; Biosynthesis of cofactors, prosthetic groups and carriers	416910	408510	554240	372600	336520	348310	2068600	1533500	0	4021500	2503900	1798200	-0.370642	0.483799	1.9678	0.00197514	2.52788	0.000185202
Q02U58	116054085	YP_788528.1	PA14_04670	PA0357	mutM	formamidopyrimidine-DNA glycosylase	DNA replication, recombination, modification and repair ; DNA replication, recombination, modification and repair	349800	473980	204020	431640	461010	419330	2573000	0	0	0	0	2658300	0.434215	0.461134	2.99202	0.00255863	3.03908	0.00232454
Q02U62	116054081	YP_788524.1	PA14_04630	PA0353	ilvD	dihydroxy-acid dehydratase	Biosynthesis of cofactors, prosthetic groups and carriers ; Biosynthesis of cofactors, prosthetic groups and carriers ; Amino acid biosynthesis and metabolism	3689200	3492600	5750400	3169100	3613200	4092700	4247800	2871000	0	3698500	4897600	3815100	-0.22029	0.676199	-0.266289	0.646242	-0.0335119	0.956405
Q02UB7	116054026	YP_788469.1	PA14_03920	PA0300	spuD	polyamine transport protein	Transport of small molecules	1247800	2034100	2208800	1692700	1923000	2264700	0	1608300	0	1446400	2900600	1761200	0.131655	0.842501	-0.143477	0.882583	0.132779	0.841724
Q02UC5	116054019	YP_788461.1	PA14_03810	PA0292	aguA	agmatine deiminase	Amino acid biosynthesis and metabolism ; Amino acid biosynthesis and metabolism	286200	235550	274920	312820	302590	352990	0	0	0	0	0	0	0.283419	0.547826
Q02UT0	116053869	YP_788306.1	PA14_01830	PA0148		adenosine deaminase	Nucleotide biosynthesis and metabolism ; Nucleotide biosynthesis and metabolism	0	0	0	0	0	0	481780	576120	230440	380870	273760	168820
Q02UU0	116053859	YP_788296.1	PA14_01710	PA0139	ahpC	alkyl hydroperoxide reductase	Adaptation, Protection ; Adaptation, Protection	3451300	4145600	10266000	5714900	8176400	11329000	984990	0	0	1377000	1386700	830060	0.61654	0.379191	-2.42133	0.0171193	-2.17802	0.00427655
Q02V63	116053738	YP_788173.1	PA14_00190	PA0018	fmt	methionyl-tRNA formyltransferase	Translation, post-translational modification, degradation ; Amino acid biosynthesis and metabolism ; Translation, post-translational modification, degradation	0	0	0	0	0	199610	0	0	0	0	0	0
